# Supplementary material for: Economic value of illegal wildlife trade entering the USA
Source: PLoS One. 2021 Oct 12;16(10):e0258523. doi: 10.1371/journal.pone.0258523 (PMC8510001; doi:10.1371/journal.pone.0258523)
Supplement: S1 Table — Corresponding prices, unit factors for conversion to unit prices, proxies and substitutes used to input prices. (CSV) [file pone.0258523.s003.csv]

Species_common	Scientific_name	Species_type	IUCN_Threat_Status	Type_product	Species_product_combination	Price_Low	Pirce_2	Price_3	Price_4	Price_5	Price_6	Price_High	price_average	price_sd	Quantity	Market_Value	Min_Unit_Market_Value	Max_Unit_Market_Value	Min_Unit	Max_Unit	Is is in base unit?	Unit	Currency	Year	USD2020_Factor	Unit Min Market Value in USD2020	Unit_Max_Market_Value_USD2020	Unit_Market_Value_USD2020_Average	Price_average_USD2020	More than 1 Year?	Remarks	Average Proxy (Y/N)	Types of Source (R/N/E)	Type of Proxy (A: average/R: replicate/S: substitute)	Source of Prices	Source for unit factor	outlier
Abalone Shell	Haliotis spp.	Mollusc	VU-CR	shell products	Abalone Shellshell products	1	3.95	5.95	8.5	9.95	NA	10.95	6.716666667	3.807317516	120	806	806	806	1	1	Yes	unit	USD	2020	1	806	806	806	6.716666667	No	depends on size and color	no	E	-	http://www.matoska.com/cgibin/gencat.cgi?AC=gencat&PC=12&ST=0&RS=NULL&S1S2=59%2CNULL&src=GOOGLE&gclid=Cj0KCQjw0brtBRDOARIsANMDykYviZU5eXEpJ1fokzrBCMCo3kgQ0M2edT0UaQTGNEMs42eFQdnk1tgaAvwbEALw_wcB	NA	0
Abalone Shell	Haliotis spp.	Mollusc	VU-CR	jewelries	Abalone Shelljewelries	23.31	40.99	48	79.99	160	199	383.5	133.5414286	128.0403545	186	24838.70571	24838.70571	24838.70571	1	1	Yes	unit	USD	2020	1	24838.70571	24838.70571	24838.70571	133.5414286	No	NA	no	E	-	https://www.ebay.com/b/Abalone-Shell-Fine-Jewelry/4196/bn_29620357	NA	0
Addax	Addax nasomaculatus	Mammalia	CR	skull	Addax skull	70	NA	NA	NA	NA	NA	435	252.5	258.0939751	1	252.5	252.5	252.5	1	1	Yes	unit	USD	2020	1	252.5	252.5	252.5	252.5	No	NA	no	E	-	https://www.proxibid.com/Estate-Personal-Property/Sporting-Goods/Addax-Skull/lotInformation/48622581, https://www.ebay.com/itm/Big-African-Addax-Skull-Horns-Taxidermy-Mount-Home-Cabin-Decor/173944806751?hash=item287feb1d5f:g:Rn8AAOSw5RldEpC5	NA	0
Adriatic Sturgeon	Acipenser naccarii	Fish	CR	caviar	Adriatic Sturgeoncaviar	50	90	133	140	230	400	2250	470.4285714	793.1128245	11	5174.714286	5174.714286	5174.714286	1	1	Yes	unit	USD	2020	1	5174.714286	5174.714286	5174.714286	470.4285714	No	NA	no	N	-	https://forums.redflagdeals.com/costco-quintessence-adriatic-sturgeon-caviar-50g-store-67-99-2278475/, http://montecitocaviar.com/other-caviar/adriatic-sturgeon-caviar.html, https://www.amazon.com/Beluga-Hybrid-Sturgeon-Caviar-1kg/dp/B07J2VS19C	NA	0
African Buffalo	Syncerus caffer	Mammalia	NT	large leather product	African Buffalolarge leather product	25.54	28.75	NA	NA	NA	77.93	97.1	57.33	35.74648421	4	229.32	229.32	229.32	1	1	Yes	unit	USD	2020	1	229.32	229.32	229.32	57.33	No	bags	no	E	-	https://www.ebay.com/b/Buffalo-Leather-Bags-Handbags-for-Women/169291/bn_99589038	NA	0
African Buffalo	Syncerus caffer	Mammalia	NT	gen	African Buffalogen	816.0776667	NA	NA	NA	NA	NA	816.0776667	816.0776667	0	1	816.0776667	816.0776667	816.0776667	1	1	Yes	unit	USD	2020	1	816.0776667	816.0776667	816.0776667	816.0776667	No	proxy: average of products	yes	-	A	-	NA	0
African Buffalo	Syncerus caffer	Mammalia	NT	feet	African Buffalofeet	120	NA	NA	NA	NA	NA	120	120	0	2	240	240	240	1	1	Yes	unit	USD	2020	1	240	240	240	120	No	NA	no	E	-	http://taxidermytrophiesforsale.com/product/cape-buffalo-foot/	NA	0
African Buffalo	Syncerus caffer	Mammalia	NT	small leather product	African Buffalosmall leather product	70	89	NA	NA	NA	NA	350	169.6666667	156.461923	2	339.3333333	339.3333333	339.3333333	1	1	Yes	unit	USD	2020	1	339.3333333	339.3333333	339.3333333	169.6666667	No	small leather product - belt, wallet	no	E	-	https://us.metierlondon.com/collections/small-leather-goods-m/products/thin-card-case-buffalo-cognac-m, https://africangame.com/store/#!/Genuine-Cape-Buffalo-Hide-Belt/p/49242880	NA	0
African Buffalo	Syncerus caffer	Mammalia	NT	shoes	African Buffaloshoes	247.5	399	NA	NA	NA	NA	1400	682.1666667	626.2599966	8	5457.333333	5457.333333	5457.333333	1	1	Yes	unit	USD	2020	1	5457.333333	5457.333333	5457.333333	682.1666667	No	NA	no	E	-	http://www.westmall.com/nocona/capebuffalo.html, http://www.espinozabootmaker.com/product/cape-buffalo-cowboy-boots/, http://www.jbhilltexas.com/product/wildlife-cape-buffalo/	NA	0
African Buffalo	Syncerus caffer	Mammalia	NT	trophy	African Buffalotrophy	1525.5	1597.5	1777.5	3137.85	3352.5	NA	6916.5	3051.225	2054.36851	3	9153.675	9153.675	9153.675	1	1	Yes	unit	USD	2020	1	9153.675	9153.675	9153.675	3051.225	No	shoulder mount	no	E	-	http://www.thetaxidermystore.com/taxidermy-mounts/shopby/cape_buffalo.html	NA	1
African Civet	Civettictis civetta	Mammalia	LC	trophy	African Civettrophy	2495	2895	NA	NA	NA	NA	3295	2895	400	1	2895	2895	2895	1	1	Yes	unit	USD	2020	1	2895	2895	2895	2895	No	full mount	no	E	-	http://www.thetaxidermystore.com/catalogsearch/result/?cat=0&q=african+civet	NA	0
African Cobra	Naja pallida	Herptiles	-	large leather product	African Cobralarge leather product	66	NA	NA	NA	325	430	650	367.75	242.5013746	1	367.75	367.75	367.75	1	1	Yes	unit	USD	2020	1	367.75	367.75	367.75	367.75	No	proxy: cobra leather bags	no	E	S	https://www.coldemar.com/products/cobra-white-handbag-back-cut, https://www.ebay.com/c/1677990407, https://www.stuartweitzman.com/products/gracie-king-cobra/?utm_source=CJ&utm_medium=AFF&utm_content=Stuart+Weitzman%3A+Shop+Now+with+PayPal+Credit&utm_campaign=ShopStyle+Inc.-1909792&cvosrc=affiliate.cj.1909792&cvo_cid=b1a60239572e11ea810800070a180510&cjeventid=b1a60239572e11ea810800070a180510	NA	0
African Elephant	Loxodonta africana	Mammalia	VU	unspecified items	African Elephantunspecified items	10155.25151	NA	NA	NA	NA	NA	10155.25151	10155.25151	0	1	10155.25151	10155.25151	10155.25151	1	1	Yes	unit	USD	2020	1	10155.25151	10155.25151	10155.25151	10155.25151	No	proxy: average of products	yes	-	A	NA	NA	1
African Elephant	Loxodonta africana	Mammalia	VU	skin pieces	African Elephantskin pieces	45	NA	NA	NA	NA	NA	45	45	0	12	540	5400	10800	10	20	Yes	length (/sq. ft.)	USD	2017	1.07	5778	11556	8667	722.25	No	NA	no	N	-	https://www.nationalgeographic.com/news/2017/12/wildlife-watch-zimbabwe-elephant-skins-trade/	http://www.rojeleather.com/species-and-leathers/elephant-leather/	0
African Elephant	Loxodonta africana	Mammalia	VU	trims	African Elephanttrims	45	NA	NA	NA	NA	NA	45	45	0	6	270	2700	5400	10	20	Yes	length (/sq. ft.)	USD	2019	1.02	2754	5508	4131	688.5	No	skin per sq foot	no	N	-	https://www.nationalgeographic.com/news/2017/12/wildlife-watch-zimbabwe-elephant-skins-trade/	http://www.rojeleather.com/species-and-leathers/elephant-leather/	0
African Elephant	Loxodonta africana	Mammalia	VU	hairs	African Elephanthairs	144.4	NA	NA	NA	NA	NA	144.4	144.4	0	312	45052.8	45052.8	45052.8	1	1	Yes	unit	USD	2015	1.1	49558.08	49558.08	49558.08	158.84	No	average price of products	no	N	-	https://www.reuters.com/article/us-senegal-elephants/senegal-seizes-illegal-elephant-hair-jewelry-idUSKBN0OR2AF20150611	NA	0
African Elephant	Loxodonta africana	Mammalia	VU	jewelries	African Elephantjewelries	2	5	10	12	NA	NA	15	8.8	5.263078947	11	96.8	96.8	96.8	1	1	Yes	unit	USD	1999	1.57	151.976	151.976	151.976	13.816	No	bracelet (small/large beads), necklace (small/large beads)	no	R	-	https://savetheelephants.org/wp-content/uploads/2016/11/2000IvoryMarketsAfrica.pdf	NA	0
African Elephant	Loxodonta africana	Mammalia	VU	hair products	African Elephanthair products	25	33.99	NA	210	220	330	350	194.8316667	139.9457395	9	1753.485	1753.485	1753.485	1	1	Yes	unit	USD	2020	1	1753.485	1753.485	1753.485	194.8316667	No	bracelets	no	E	-	, https://www.africancraftsmarket.com/products/african-jewelry/elephant-hair-bracelet-2-knot.html, https://www.justelephant.com/francis-cary-jear4.html	NA	0
African Elephant	Loxodonta africana	Mammalia	VU	feet	African Elephantfeet	495	NA	NA	NA	NA	NA	650	572.5	109.6015511	10	5725	5725	5725	1	1	Yes	unit	USD	2020	1	5725	5725	5725	572.5	No	foot stools	no	E	-	https://www.dixiegunworks.com/index/page/product/product_id/7130/category/614/category_chain/343,614/product_name/SHR1379+AUTHENTIC+MOUNTED+AFRICAN+ELEPHANT+FOOT+STOOL	NA	0
African Elephant	Loxodonta africana	Mammalia	VU	small leather product	African Elephantsmall leather product	399.99	NA	NA	NA	NA	NA	1034.22	717.105	448.4683338	62	44460.51	44460.51	44460.51	1	1	Yes	unit	SGD	2020	0.713816	31736.62341	31736.62341	31736.62341	511.8810227	No	wallet	no	E	-	https://global.rakuten.com/en/store/tougenkyou/item/mts-3181/, https://global.rakuten.com/en/store/tougenkyou/item/mts-3183/	NA	0
African Elephant	Loxodonta africana	Mammalia	VU	ivory jewelries	African Elephantivory jewelries	45	NA	NA	NA	NA	NA	1500	772.5	1028.840367	25	19312.5	19312.5	19312.5	1	1	Yes	unit	USD	2017	1.07	20664.375	20664.375	20664.375	826.575	No	NA	no	R	-	https://www.traffic.org/site/assets/files/1378/traffic_us_ivory_report_2017.pdf	NA	0
African Elephant	Loxodonta africana	Mammalia	VU	shoes	African Elephantshoes	360	NA	NA	500	NA	NA	2808.99	1222.996667	1375.293111	27	33020.91	33020.91	33020.91	1	1	Yes	unit	USD	2020	1	33020.91	33020.91	33020.91	1222.996667	No	NA	no	E	-	https://yeehawcowboy.com/collections/elephant-skin-boots, https://www.nationalgeographic.com/news/2017/12/wildlife-watch-zimbabwe-elephant-skins-trade/	NA	0
African Elephant	Loxodonta africana	Mammalia	VU	large leather product	African Elephantlarge leather product	4000	NA	NA	NA	NA	NA	5000	4500	707.1067812	36	162000	162000	162000	1	1	Yes	unit	USD	2020	1	162000	162000	162000	4500	No	large product - bag	no	E	-	http://workshop.rojeleather.com/elephant-leather-merchandise/	NA	1
African Elephant	Loxodonta africana	Mammalia	VU	tusk	African Elephanttusk	15000	NA	NA	NA	NA	NA	15000	15000	0	13	195000	195000	195000	1	1	Yes	unit	USD	2017	1.07	208650	208650	208650	16050	No	per pair	no	R	-	https://link-springer-com.libproxy1.nus.edu.sg/article/10.1007%2Fs10610-014-9268-0	NA	1
African Elephant	Loxodonta africana	Mammalia	VU	ivory carving	African Elephantivory carving	10	28	125	850	NA	3500	25000	4918.833333	9927.935141	124	609935.3333	609935.3333	609935.3333	1	1	Yes	unit	USD	2017	1.07	652630.8067	652630.8067	652630.8067	5263.151667	No	ivory	no	R	-	https://www.traffic.org/site/assets/files/1378/traffic_us_ivory_report_2017.pdf	NA	1
African Elephant	Loxodonta africana	Mammalia	VU	ivory pieces	African Elephantivory pieces	10	28	125	850	NA	3500	25000	4918.833333	9927.935141	1	4918.833333	4918.833333	4918.833333	1	1	Yes	unit	USD	2017	1.07	5263.151667	5263.151667	5263.151667	5263.151667	No	ivory	no	R	-	https://www.traffic.org/site/assets/files/1378/traffic_us_ivory_report_2017.pdf	NA	1
African Elephant	Loxodonta africana	Mammalia	VU	ivory piano keys	African Elephantivory piano keys	1700	NA	NA	NA	NA	NA	220000	110850	154361.4103	100	11085000	11085000	11085000	1	1	Yes	unit	USD	2017	1.07	11860950	11860950	11860950	118609.5	No	NA	no	R	-	https://www.traffic.org/site/assets/files/1378/traffic_us_ivory_report_2017.pdf	NA	1
African Elephant	Loxodonta africana	Mammalia	VU	piano with ivory keys	African Elephantpiano with ivory keys	1700	NA	NA	NA	NA	NA	220000	110850	154361.4103	1	110850	110850	110850	1	1	Yes	unit	USD	2017	1.07	118609.5	118609.5	118609.5	118609.5	No	NA	no	R	-	https://www.traffic.org/site/assets/files/1378/traffic_us_ivory_report_2017.pdf	NA	1
African Elephant	Loxodonta africana	Mammalia	VU	ears	African Elephantears	726.85	835.5	919.9	982.05	NA	NA	1503.8	993.62	300.8406152	4	3974.48	3974.48	3974.48	1	1	Yes	unit	USD	2020	1	3974.48	3974.48	3974.48	993.62	No	proxy: reproduction ears	no	E	R	https://www.vandykestaxidermy.com/Elephant-C1529.aspx	NA	0
African Elephant	Loxodonta africana	Mammalia	VU	skull	African Elephantskull	1980	NA	NA	NA	NA	NA	2270	2125	205.0609665	2	4250	4250	4250	1	1	Yes	unit	USD	2020	1	4250	4250	4250	2125	No	replicates	no	E	R	https://www.dinosaurcorporation.com/alephant.html, https://www.skullsunlimited.com/products/replica-african-elephant-skull?variant=3001994543128	NA	0
African Elephant	Loxodonta africana	Mammalia	VU	trophy	African Elephanttrophy	5750	12995	NA	NA	NA	NA	79995	32913.33333	40934.52099	1	32913.33333	32913.33333	32913.33333	1	1	Yes	unit	USD	2020	1	32913.33333	32913.33333	32913.33333	32913.33333	No	proxy: replicate	no	E	R	http://www.thetaxidermystore.com/taxidermy-mounts/shopby/elephant.html?__cf_chl_jschl_tk__=9c03b1491be14bf5448d8efd63132ce4396e9a9c-1580197943-0-Ae9W3ToVHLz-D74K-lDg1sgn8bS1QZieVcyrTh8N5Eihw2Jm6qRUCcOcX4xi0dqWHZWd_xd_u1BqEme360_p2XO8KAW4rThrpW8qb-_HFRzumfFn0Hpzm57mF778ljvij-RPeUVukfKQRcfhZdmhWxQFXwm58dyZdW04g6t07uQHT5JWEMSGKIhq2prHnscncoVVqo0eDXwbE5c5nbyyLleGQG4F52Ix4s2-mB7hjVXolafa4K5PPHgRv5XM3C…	NA	0
African Elephant	Loxodonta africana	Mammalia	VU	bone carvings	African Elephantbone carvings	1980	NA	NA	NA	NA	NA	2270	2125	205.0609665	1	2125	2125	2125	1	1	Yes	unit	USD	2020	1	2125	2125	2125	2125	No	proxy: replicates, skulls	no	E	R	https://www.dinosaurcorporation.com/alephant.html, https://www.skullsunlimited.com/products/replica-african-elephant-skull?variant=3001994543128	NA	0
African Elephant	Loxodonta africana	Mammalia	VU	tail	African Elephanttail	25	33.99	NA	210	220	330	350	194.8316667	139.9457395	3	584.495	584.495	584.495	1	1	Yes	unit	USD	2020	1	584.495	584.495	584.495	194.8316667	No	proxy: tail hair bracelets	no	E	S	, https://www.africancraftsmarket.com/products/african-jewelry/elephant-hair-bracelet-2-knot.html, https://www.justelephant.com/francis-cary-jear4.html	NA	0
African Fat-tail Gecko	Hemitheconyx caudicinctus	Herptiles	LC	live specimen	African Fat-tail Geckolive specimen	40	NA	NA	NA	550	NA	650	413.3333333	327.1594922	592	244693.3333	244693.3333	244693.3333	1	1	Yes	unit	USD	2020	1	244693.3333	244693.3333	244693.3333	413.3333333	No	depending on quality and color	no	E	-	https://www.backwaterreptiles.com/geckos/fat-tail-gecko-for-sale.html, http://snakesatsunset.com/african-fat-tail-geckos-for-sale-hemitheconyx-caudicinctus/, https://tikisgeckos.com/collections/other-geckos	NA	0
African Jacana	Actophilornis africanus	Aves	LC	trophy	African Jacanatrophy	85	150	NA	NA	NA	NA	167	134	43.27817002	1	134	134	134	1	1	Yes	unit	USD	2020	1	134	134	134	134	No	NA	no	E	-	https://www.birdsfortaxidermy.com/dead-bird-for-sale/african-jacana/, https://www.barnebys.com/auctions/lot/african-jacana-full-mount-actophilornis-africanus-22-24-29-cm-RMnUkdrNqS, https://auction.catawiki.com/kavels/23712917-african-jacana-full-body-mount-actophilornis-africanus-29-18-14-cm	NA	0
African Lion	Panthera leo	Mammalia	VU	claws	African Lionclaws	65	NA	NA	NA	NA	NA	65	65	0	17	1105	1105	1105	1	1	Yes	unit	USD	2018	1.04	1149.2	1149.2	1149.2	67.6	No	NA	no	N	-	https://www.nationalgeographic.com/news/2018/06/wildlife-watch-illegal-trade-lions-teeth-claws-poaching/	NA	0
African Lion	Panthera leo	Mammalia	VU	bone	African Lionbone	3100	NA	NA	NA	NA	NA	3700	3400	424.2640687	2	6800	6800	6800	1	1	Yes	unit	USD	2019	1.02	6936	6936	6936	3468	No	NA	no	N	-	https://www.nytimes.com/2019/07/15/science/lion-bones-poaching.html	NA	0
African Lion	Panthera leo	Mammalia	VU	bone carvings	African Lionbone carvings	3100	NA	NA	NA	NA	NA	3700	3400	424.2640687	1	3400	3400	3400	1	1	Yes	unit	USD	2019	1.02	3468	3468	3468	3468	No	NA	no	N	-	https://www.nytimes.com/2019/07/15/science/lion-bones-poaching.html	NA	0
African Lion	Panthera leo	Mammalia	VU	scientific specimen	African Lionscientific specimen	3350	6000	7500	NA	NA	NA	12500	7337.5	3845.641472	74	542975	542975	542975	1	1	Yes	unit	USD	2020	1	542975	542975	542975	7337.5	No	assumed for taxidermy	no	E	-	https://frontierequestrian.com/product/genuine-male-african-lion-full-body-taxidermy-mount/, https://www.safariworkstaxidermysales.com/products/african-lion-taxidermy-mount-world-class-sw1349, https://www.taxidermymountsforsale.com/aflimo02a.html https://www.safariworkstaxidermysales.com/products/african-lioness-taxidermy-mount-sw2711?_pos=11&_sid=8c517dcea&_ss=r	NA	0
African Lion	Panthera leo	Mammalia	VU	trophy	African Liontrophy	3350	6000	7500	NA	NA	NA	12500	7337.5	3845.641472	6	44025	44025	44025	1	1	Yes	unit	USD	2020	1	44025	44025	44025	7337.5	No	NA	no	E	-	https://frontierequestrian.com/product/genuine-male-african-lion-full-body-taxidermy-mount/, https://www.safariworkstaxidermysales.com/products/african-lion-taxidermy-mount-world-class-sw1349, https://www.taxidermymountsforsale.com/aflimo02a.html https://www.safariworkstaxidermysales.com/products/african-lioness-taxidermy-mount-sw2711?_pos=11&_sid=8c517dcea&_ss=r	NA	0
African Pygmy Goose	Nettapus auritus	Aves	LC	trophy	African Pygmy Goosetrophy	750	NA	NA	NA	NA	NA	900	825	106.0660172	2	1650	1650	1650	1	1	Yes	unit	EUR	2020	1.079494	1781.1651	1781.1651	1781.1651	890.58255	No	NA	no	E	-	https://www.smithsnurseries.com/Taxidermy/african-pygmy-geese-stuffed-taxidermy, https://www.ebay.co.uk/itm/African-Pygmy-Goose-Taxidermy-stuffed-/332521191961	NA	0
African Python	Python sebae	Herptiles	-	shoes	African Pythonshoes	79.99	205	410	650	898	940	1995	739.7128571	642.7579408	2	1479.425714	1479.425714	1479.425714	1	1	Yes	unit	USD	2020	1	1479.425714	1479.425714	1479.425714	739.7128571	No	NA	no	E	-	https://www.shopstyle.com/browse?fts=mens+python+shoes4	NA	0
African Python	Python sebae	Herptiles	-	skin pieces	African Pythonskin pieces	116	167	201	1350	1350	NA	5418.72	1433.786667	2037.390842	5	7168.933333	7168.933333	7168.933333	1	1	Yes	unit	USD	2020	1	7168.933333	7168.933333	7168.933333	1433.786667	No	NA	no	E	-	https://www.catawiki.com/l/2969373-skin-african-python-family-pythonidae-4-30-m-long, https://www.catawiki.com/l/14485337-vintage-taxidermy-collection-african-rock-python-skins-python-sebae-330-300-and-210cm-3, https://www.catawiki.com/l/15030725-antique-african-rock-python-skin-python-sebae-4-m, https://www.xeapers.com/en/product/snake-skins-python-sebae/765/, http://www.thetaxidermystore.com/ta…	NA	1
African Python	Python sebae	Herptiles	-	skins	African Pythonskins	116	167	201	1350	1350	NA	5418.72	1433.786667	2037.390842	1	1433.786667	1433.786667	1433.786667	1	1	Yes	unit	USD	2020	1	1433.786667	1433.786667	1433.786667	1433.786667	No	NA	no	E	-	https://www.catawiki.com/l/2969373-skin-african-python-family-pythonidae-4-30-m-long, https://www.catawiki.com/l/14485337-vintage-taxidermy-collection-african-rock-python-skins-python-sebae-330-300-and-210cm-3, https://www.catawiki.com/l/15030725-antique-african-rock-python-skin-python-sebae-4-m, https://www.xeapers.com/en/product/snake-skins-python-sebae/765/, http://www.thetaxidermystore.com/ta…	NA	1
African Python	Python sebae	Herptiles	-	trims	African Pythontrims	116	167	201	1350	1350	NA	5418.72	1433.786667	2037.390842	1	1433.786667	1433.786667	1433.786667	1	1	Yes	unit	USD	2020	1	NA	1433.786667	1433.786667	1433.786667	No	NA	no	E	-	https://www.catawiki.com/l/2969373-skin-african-python-family-pythonidae-4-30-m-long, https://www.catawiki.com/l/14485337-vintage-taxidermy-collection-african-rock-python-skins-python-sebae-330-300-and-210cm-3, https://www.catawiki.com/l/15030725-antique-african-rock-python-skin-python-sebae-4-m, https://www.xeapers.com/en/product/snake-skins-python-sebae/765/, http://www.thetaxidermystore.com/ta…	NA	1
African Python	Python sebae	Herptiles	-	large leather product	African Pythonlarge leather product	2499	3250	3750	4250	4750	NA	6000	4083.166667	1221.597383	17	69413.83333	69413.83333	69413.83333	1	1	Yes	unit	USD	2020	1	69413.83333	69413.83333	69413.83333	4083.166667	No	proxy: python spp.	no	E	S	http://workshop.rojeleather.com/search.php?search_query=reticulated+python&x=0&y=0	NA	0
African Python	Python sebae	Herptiles	-	small leather product	African Pythonsmall leather product	800	1100	1249	1299	NA	1700	1900	1341.333333	400.587402	4	5365.333333	5365.333333	5365.333333	1	1	Yes	unit	USD	2020	1	5365.333333	5365.333333	5365.333333	1341.333333	No	proxy: python spp.	no	E	S	http://workshop.rojeleather.com/search.php?search_query=reticulated+python&x=0&y=0	NA	0
American Alligator	Alligator mississippensis	Herptiles	LC	jewelries	American Alligatorjewelries	16.5	18.5	19.5	NA	NA	NA	19.5	18.5	1.414213562	16	296	296	296	1	1	Yes	unit	USD	2020	1	296	296	296	18.5	No	alligator tooth necklace	no	E	-	https://www.amazon.com/dp/B012DDFAX8/ref=psdc_10304191_t4_B00KEPOUEI	NA	0
American Alligator	Alligator mississippensis	Herptiles	LC	skins	American Alligatorskins	77	99	123	139	199	NA	220	142.8333333	56.16552917	28	3999.333333	3999.333333	3999.333333	1	1	Yes	unit	USD	2020	1	3999.333333	3999.333333	3999.333333	142.8333333	No	NA	no	E	-	https://www.ebay.com/b/Alligator-Hide/83938/bn_7023283506, https://www.ebay.com/b/Alligator-Skin/83938/bn_7023287585	NA	0
American Alligator	Alligator mississippensis	Herptiles	LC	skull	American Alligatorskull	149	NA	NA	NA	NA	NA	299	224	106.0660172	1	224	224	224	1	1	Yes	unit	USD	2020	1	224	224	224	224	No	NA	no	E	-	https://www.skullsunlimited.com/products/copy-of-real-american-alligator-skull-13in-to-14in	NA	0
American Alligator	Alligator mississippensis	Herptiles	LC	small leather product	American Alligatorsmall leather product	240	NA	NA	NA	NA	NA	310	275	49.49747468	1784	490600	490600	490600	1	1	Yes	unit	USD	2020	1	490600	490600	490600	275	No	small leather product - belt, wallets, strap	no	E	-	https://www.alligatorleather.com/belts.html	NA	0
American Alligator	Alligator mississippensis	Herptiles	LC	shoes	American Alligatorshoes	485	649	698	795	890	918	995	775.7142857	177.1888957	43	33355.71429	33355.71429	33355.71429	1	1	Yes	unit	USD	2020	1	33355.71429	33355.71429	33355.71429	775.7142857	No	NA	no	E	-	https://dudesboutique.com/collections/alligator-shoes	NA	0
American Alligator	Alligator mississippensis	Herptiles	LC	trims	American Alligatortrims	150	200	250	450	539	1000	1400	569.8571429	466.3440892	5	2849.285714	2849.285714	2849.285714	1	1	Yes	unit	USD	2020	1	2849.285714	2849.285714	2849.285714	569.8571429	No	NA	no	E	-	https://shop.panamleathers.com/alligator-skin/	NA	0
American Alligator	Alligator mississippensis	Herptiles	LC	large leather product	American Alligatorlarge leather product	440	712	1192	1450	2100	2800	3800	1784.857143	1198.186328	2	3569.714286	3569.714286	3569.714286	1	1	Yes	unit	USD	2020	1	3569.714286	3569.714286	3569.714286	1784.857143	No	NA	no	E	-	, https://www.crocodile-bag.com/	NA	0
American Alligator	Alligator mississippensis	Herptiles	LC	shell products	American Alligatorshell products	3800	NA	NA	NA	NA	NA	3800	3800	0	1	3800	3800	3800	1	1	Yes	unit	USD	2020	1	3800	3800	3800	3800	No	shell - mount	no	E	-	http://taxidermytrophiesforsale.com/product/american-alligator-3/	NA	0
American Alligator	Alligator mississippensis	Herptiles	LC	garment	American Alligatorgarment	2459	4800	7500	14000	18000	95000	105000	35251.28571	44640.72257	1	35251.28571	35251.28571	35251.28571	1	1	Yes	unit	USD	2020	1	35251.28571	35251.28571	35251.28571	35251.28571	No	leather jackets and coats	no	E	-	https://www.crocodile-bag.com/mens-crocodile-alligator-leather-skin-jacket-for-sale.html, https://www.lyst.com/clothing/burberry-alligator-leather-jacket-black/, https://www.lyst.com/clothing/burberry-alligator-jacket-navy/, https://dudesboutique.com/collections/exotic-skin-jackets	NA	0
American Beaver	Castor canadensis	Mammalia	LC	skins	American Beaverskins	8	NA	NA	NA	NA	NA	12	10	2.828427125	600	6000	6000	6000	1	1	Yes	unit	USD	201718	1.055	6330	6330	6330	10.55	No	NA	no	E	-	https://trappingtoday.com/2017-2018-fur-prices-trapping-todays-fur-market-forecast/	NA	0
American Beaver	Castor canadensis	Mammalia	LC	skin pieces	American Beaverskin pieces	14.95	29.95	119.95	139.95	NA	NA	159.95	92.95	66.10597552	1	92.95	92.95	92.95	1	1	Yes	unit	USD	2019	1.02	94.809	94.809	94.809	94.809	No	NA	no	E	-	https://www.glacierwear.com/animal-fur-pelts-hides-skins/beaver-pelts.html	NA	0
American Beaver	Castor canadensis	Mammalia	LC	garment	American Beavergarment	199.95	212.95	299.95	349.95	399.95	640	750	407.5357143	211.0391763	2	815.0714286	815.0714286	815.0714286	1	1	Yes	unit	USD	2019	1.02	831.3728571	831.3728571	831.3728571	415.6864286	No	hats - coats	no	E	-	https://www.furarts.com/trapper.html, https://www.furhatworld.com/beaver-fur-hats-m-11.html	NA	0
American Bison	Bison bison	Mammalia	NT	meats	American Bisonmeats	8.7375	9.99	14.2375	16.983	25.99	29.975	56.65	23.22328571	16.70942314	2	46.44657143	46.44657143	232.2328571	1	5	Yes	weight (/lb)	CAD	2020	0.754275	35.03348766	175.1674383	105.100463	52.5502315	No	NA	no	E	-	https://www.consumerreports.org/cro/magazine/2013/08/bison-meat-beef-alternatives/index.htm	NA	0
American Bison	Bison bison	Mammalia	NT	skin pieces	American Bisonskin pieces	110.05	499.95	650	1095	1200	NA	1599.95	859.1583333	539.3529006	52	44676.23333	44676.23333	44676.23333	1	1	Yes	unit	USD	2020	1	44676.23333	44676.23333	44676.23333	859.1583333	No	NA	no	E	-	https://www.zackwhite.com/Dark-Brown-American-Bison, https://www.hideandfur.com/inventory/6200.html, https://thebuffalowoolco.com/products/bison-buffalo-hide-robes	NA	0
American Bison	Bison bison	Mammalia	NT	skins	American Bisonskins	110.05	499.95	650	1095	1200	NA	1599.95	859.1583333	539.3529006	1	859.1583333	859.1583333	859.1583333	1	1	Yes	unit	USD	2020	1	859.1583333	859.1583333	859.1583333	859.1583333	No	NA	no	E	-	https://www.zackwhite.com/Dark-Brown-American-Bison, https://www.hideandfur.com/inventory/6200.html, https://thebuffalowoolco.com/products/bison-buffalo-hide-robes	NA	0
American Black Bear	Ursus americanus	Mammalia	LC	hair products	American Black Bearhair products	1.99	NA	NA	NA	NA	NA	1.99	1.99	0	1	1.99	1.99	1.99	1	1	Yes	unit	USD	2020	1	1.99	1.99	1.99	1.99	No	fly tying material	no	E	-	https://www.madriveroutfitters.com/p-3342-black-bear.aspx	NA	0
American Black Bear	Ursus americanus	Mammalia	LC	claws	American Black Bearclaws	4.5	6.5	8.5	9.95	29.95	NA	59.95	19.89166667	21.68265244	21	417.725	417.725	417.725	1	1	Yes	unit	USD	2020	1	417.725	417.725	417.725	19.89166667	No	depending on size and quality	no	E	-	https://www.hideandfur.com/inventory/2735.html	NA	0
American Black Bear	Ursus americanus	Mammalia	LC	ders	American Black Bearders	35	45	49.95	62.5	65	NA	75	55.40833333	14.70205485	5	277.0416667	277.0416667	277.0416667	1	1	Yes	unit	USD	2020	1	277.0416667	277.0416667	277.0416667	55.40833333	No	depending on size and quality	no	E	-	https://www.hideandfur.com/inventory/5615.html	NA	0
American Black Bear	Ursus americanus	Mammalia	LC	teeth	American Black Bearteeth	35	45	49.95	62.5	65	NA	75	55.40833333	14.70205485	1102	61059.98333	61059.98333	61059.98333	1	1	Yes	unit	USD	2020	1	61059.98333	61059.98333	61059.98333	55.40833333	No	depending on size and quality	no	E	-	https://www.hideandfur.com/inventory/5615.html	NA	0
American Black Bear	Ursus americanus	Mammalia	LC	meats	American Black Bearmeats	12.95	15.95	26.95	48.95	56.95	86.95	89.95	48.37857143	31.76925738	6	290.2714286	108.8517857	2031.9	0.375	7	Yes	weight (/lb)	USD	2020	1	108.8517857	2031.9	1070.375893	178.3959821	No	depending on cut of meat	no	E	-	https://www.elkusa.com/Bear_meat.html	https://www.elkusa.com/Bear_meat.html	0
American Black Bear	Ursus americanus	Mammalia	LC	rug	American Black Bearrug	1999.9	2199.9	2299.9	2399.9	2499.9	NA	2599.9	2333.233333	216.0246899	8	18665.86667	18665.86667	18665.86667	1	1	Yes	unit	USD	2020	1	18665.86667	18665.86667	18665.86667	2333.233333	No	NA	no	E	-	https://www.bearskin-rugs.com/black-bear-rugs-c-63.html	NA	0
American Black bear	Ursus americanus	Mammalia	LC	jewelries	American Black bearjewelries	75	255	295	445	525	NA	4050	940.8333333	1531.196972	1	940.8333333	940.8333333	940.8333333	1	1	Yes	unit	USD	2019	1.02	959.65	959.65	959.65	959.65	No	bear claw/tooth necklace	no	E	-	https://www.firstpeople.us/native-american-art-for-sale/bear-claw-jewelry.html	NA	0
American Black Bear	Ursus americanus	Mammalia	LC	gall bladder	American Black Beargall bladder	100	150	3000	NA	5000	10000	14743.06	5498.843333	5830.379921	1	5498.843333	5498.843333	5498.843333	1	1	Yes	unit	USD	2013	1.12	6158.704533	6158.704533	6158.704533	6158.704533	No	depending on market trade	no	N	-	https://web.archive.org/web/20130723031149/http://beargallbladder.net/bear-gall-bladder/, https://priceonomics.com/why-is-bear-bile-so-expensive/	NA	0
American Black Bear	Ursus americanus	Mammalia	LC	galls (bile)	American Black Beargalls (bile)	516.08	NA	NA	NA	26577.02	37846.01	109084.967	43506.01925	46430.44973	1	43506.01925	39468.00807	39468.00807	0.907185	0.907185	Yes	weight (/kg)	USD	2020	1	39468.00807	39468.00807	39468.00807	39468.00807	No	based on asian bear bile prices	no	N	-	https://www.nytimes.com/2013/05/22/world/asia/chinese-bear-bile-farming-draws-charges-of-cruelty.html?pagewanted=1&_r=0, https://sciencebasedmedicine.org/asian-bear-bile-remedies-barbarism-or-medicine/, https://www.havocscope.com/price-of-bear-bile/	https://www.havocscope.com/price-of-bear-bile/	1
American Black Bear	Ursus americanus	Mammalia	LC	skins	American Black Bearskins	295.95	395.95	569.95	1995.95	999.95	NA	5000	1542.958333	1803.807069	9	13886.625	13886.625	13886.625	1	1	Yes	unit	USD	2020	1	13886.625	13886.625	13886.625	1542.958333	No	NA	no	E	-	https://www.hideandfur.com/inventory/6105.html, https://www.glacierwear.com/animal-fur-pelts-hides-skins/bear-hides.html?infinite=true&	NA	1
American Black Bear	Ursus americanus	Mammalia	LC	trophy	American Black Beartrophy	3495	3695	NA	NA	NA	NA	6795	4661.666667	1850.225212	7	32631.66667	32631.66667	32631.66667	1	1	Yes	unit	USD	2020	1	32631.66667	32631.66667	32631.66667	4661.666667	No	NA	no	E	-	http://www.thetaxidermystore.com/taxidermy-mounts/shopby/black_bear.html	NA	0
American Black Bear	Ursus americanus	Mammalia	LC	skull	American Black Bearskull	177	NA	NA	NA	NA	NA	189	183	8.485281374	9	1647	1647	1647	1	1	Yes	unit	USD	2020	1	1647	1647	1647	183	No	replica	no	E	R	https://www.skullsunlimited.com/pages/search-results-page?q=american+black+bear+skull	NA	0
American Coot	Fulica americana	Aves	LC	meats	American Cootmeats	2.99	NA	NA	NA	NA	NA	79.99	41.49	54.44722215	19	788.31	788.31	788.31	1	1	Yes	unit	USD	2020	1	788.31	788.31	788.31	41.49	No	proxy: wing pairs and skins	no	E	S	https://www.ebay.com/sch/i.html?_from=R40&_trksid=p2047675.m570.l1313.TR12.TRC2.A0.H0.Xamerican+coot.TRS0&_nkw=american+coot&_sacat=0	NA	0
American Crow	Corvus brachyrhynchos	Aves	LC	feathers	American Crowfeathers	1.286	NA	NA	NA	NA	NA	1.43	1.358	0.101823376	41	55.678	55.678	55.678	1	1	Yes	unit	SGD	2019	0.740791	41.2457613	41.2457613	41.2457613	1.005994178	No	NA	no	E	-	https://www.etsy.com/sg-en/market/black_crow_feathers	NA	0
American Kestrel	Falco sparverius	Aves	LC	scientific specimen	American Kestrelscientific specimen	349	NA	NA	NA	NA	NA	643.96	496.48	208.5682162	44	21845.12	21845.12	21845.12	1	1	Yes	unit	USD	2020	1	21845.12	21845.12	21845.12	496.48	No	proxy: taxidermy	no	E	S	https://www.catawiki.com/l/15071271-fine-quality-taxidermy-freshly-mounted-american-kestrel-falco-sparverius, https://taxidermy.co.uk/uk/bird-taxidermy/birds-for-sale/birds-of-prey-taxidermy-for-sale/american-kestrel/	NA	0
American Mink	Neovision vision	Mammalia	LC	hair products	American Minkhair products	14.95	16.95	NA	NA	NA	NA	19.95	17.28333333	2.516611478	312	5392.4	5392.4	5392.4	1	1	Yes	unit	USD	2020	1	5392.4	5392.4	5392.4	17.28333333	No	hair treatment oil - shampoos	no	E	-	https://www.amazon.com/All-Natural-Mink-Oil-Conditioning-Shampoo/dp/B01CF7JEK2	NA	0
American Mink	Neovision vision	Mammalia	LC	trims	American Minktrims	49	NA	NA	NA	NA	NA	49	49	0	40	1960	1960	1960	1	1	Yes	unit	USD	2020	1	1960	1960	1960	49	No	NA	no	E	-	https://www.safariworkstaxidermysales.com/search?type=product&q=american+mink	NA	0
American Mink	Neovision vision	Mammalia	LC	trophy	American Minktrophy	195	225	235	329	350	NA	395	288.1666667	80.4994824	3	864.5	864.5	864.5	1	1	Yes	unit	USD	2019	1.02	881.79	881.79	881.79	293.93	No	NA	no	E	-	https://www.safariworkstaxidermysales.com/search?type=product&q=american+mink	NA	0
American Mink	Neovision vision	Mammalia	LC	small leather product	American Minksmall leather product	99	195	419	1200	1300	2500	3495	1315.428571	1271.871699	12	15785.14286	15785.14286	15785.14286	1	1	Yes	unit	USD	2020	1	15785.14286	15785.14286	15785.14286	1315.428571	No	NA	no	E	-	, https://www.lyst.com/accessories/fendi-leather-mink-fur-short-wallet/	NA	0
American Mink	Neovision vision	Mammalia	LC	garment	American Minkgarment	190.95	599.95	2299.95	3349.95	4295.95	5999.95	7999.95	3533.807143	2826.882053	94	332177.8714	332177.8714	332177.8714	1	1	Yes	unit	USD	2020	1	332177.8714	332177.8714	332177.8714	3533.807143	No	NA	no	E	-	https://www.fursource.com/mink-m-21.html?page=1	NA	0
American Mink	Neovision vision	Mammalia	LC	skin pieces	American Minkskin pieces	24.95	59.95	69.95	89.95	99.95	119.95	129.95	84.95	36.40054945	1	84.95	84.95	84.95	1	1	Yes	unit	USD	2020	1	84.95	84.95	84.95	84.95	No	NA	no	E	-	https://www.glacierwear.com/animal-fur-pelts-hides-skins/mink-pelts.html?_secure=1&dir=asc&order=price&	NA	0
American Robin	Turdus migratorius	Aves	LC	feathers	American Robinfeathers	105.9241217	NA	NA	NA	NA	NA	105.9241217	105.9241217	0	2	211.8482434	211.8482434	211.8482434	1	1	Yes	unit	USD	2020	1	211.8482434	211.8482434	211.8482434	105.9241217	No	proxy: average of products	yes	-	A	NA	NA	0
American White Pelican	Pelecanus erythrohynchos	Aves	LC	bone	American White Pelicanbone	160	165	NA	NA	NA	NA	170	165	5	18	2970	2970	2970	1	1	Yes	unit	USD	2020	1	2970	2970	2970	165	No	proxy: replicates, skull	no	E	R	https://www.dinosaurcorporation.com/pelicanskull.html, https://www.boneroom.com/store/p1079/Bone_Clones%C2%AE_American_White_Pelican_Skull.html, https://www.nature-watch.com/american-white-pelican-skull-replica-p-1981.html, https://boneclones.com/product/american-white-pelican-skull-BC-065	NA	0
American White Pelican	Pelecanus erythrohynchos	Aves	LC	skull	American White Pelicanskull	160	165	NA	NA	NA	NA	170	165	5	1	165	165	165	1	1	Yes	unit	USD	2020	1	165	165	165	165	No	replicates	no	E	R	https://www.dinosaurcorporation.com/pelicanskull.html, https://www.boneroom.com/store/p1079/Bone_Clones%C2%AE_American_White_Pelican_Skull.html, https://www.nature-watch.com/american-white-pelican-skull-replica-p-1981.html, https://boneclones.com/product/american-white-pelican-skull-BC-065	NA	0
American White Pelican	Pelecanus erythrohynchos	Aves	LC	feathers	American White Pelicanfeathers	24	NA	NA	NA	NA	NA	24	24	0	2	48	48	48	1	1	Yes	unit	USD	2020	1	48	48	48	24	No	proxy: pelican feather pen	no	E	S	https://www.etsy.com/listing/564760126/ballpoint-pen-with-pelican-and-crane?ga_order=most_relevant&ga_search_type=all&ga_view_type=gallery&ga_search_query=pelican+feathers&ref=sr_gallery-1-21&frs=1	NA	0
American Wigeon	Anas americana	Aves	LC	trophy	American Wigeontrophy	285	NA	NA	NA	NA	NA	285	285	0	2	570	570	570	1	1	Yes	unit	USD	2020	1	570	570	570	285	No	NA	no	E	-	https://www.jasontaxidermy.com/pricing/waterfowl.html	NA	0
Anaconda	Eunectes murinus	Herptiles	LC	small leather product	Anacondasmall leather product	31	45	75	149.95	224.92	616	1001	306.1242857	366.7781938	1	306.1242857	306.1242857	306.1242857	1	1	Yes	unit	USD	2020	1	306.1242857	306.1242857	306.1242857	306.1242857	No	NA	no	E	-	, https://www.ebay.com/sch/i.html?_nkw=anaconda%20wallet	NA	0
Anchor Coral	Euphyllia ancora	Cnidaria	VU	live specimen	Anchor Corallive specimen	39	89	199	299	399	NA	399	237.3333333	154.1968439	60	14240	14240	14240	1	1	Yes	unit	USD	2020	1	14240	14240	14240	237.3333333	No	depending on size/color	no	E	-	https://uniquecorals.com/collections/euphyllia, http://animal-world.com/Aquarium-Coral-Reefs/Anchor-Coral	NA	0
Andean Condor	Vultur gryphus	Aves	NT	feathers	Andean Condorfeathers	3.53	5.3	30.03	31.8	35.33	NA	53	26.49833333	18.96222921	19	503.4683333	503.4683333	503.4683333	1	1	Yes	unit	USD	2011	1.17	589.05795	589.05795	589.05795	31.00305	No	depending on feather type	no	R	-	https://www.ajol.info/index.php/vulnew/article/viewFile/75487/66030	NA	0
Arapaima	Arapaima gigas	Fish	DD	meats	Arapaimameats	4.55	9.8	11.4	12.7	NA	NA	17.13	11.116	4.571709746	20	222.32	33.348	889.28	0.15	4	Yes	weight (/kg)	USD	2005	1.35	45.0198	1200.528	622.7739	31.138695	No	NA	no	R	-	http://www.biotrade.org/ResourcesPublications/biotradebrief-arapaimagigas.pdf	http://www.biotrade.org/ResourcesPublications/biotradebrief-arapaimagigas.pdf	0
Arapaima	Arapaima gigas	Fish	DD	small leather product	Arapaimasmall leather product	479.99	499.99	519.99	NA	NA	NA	569.99	517.49	38.62210075	28	14489.72	14489.72	14489.72	1	1	Yes	unit	USD	2020	1	14489.72	14489.72	14489.72	517.49	No	leather product - boots	no	E	-	http://www.bootcity.com/arapaima-skin-boots	NA	0
Arctic Fox	Vulpes lagopus	Mammalia	LC	skin pieces	Arctic Foxskin pieces	225	239.95	250	265	NA	NA	265	248.99	17.10922266	1	248.99	248.99	248.99	1	1	Yes	unit	USD	2020	1	248.99	248.99	248.99	248.99	No	NA	no	E	-	https://www.fursource.com/white-arctic-fox-fur-pelts-tanned-skins-p-349.html, https://www.hideandfur.com/inventory/7020.html	NA	0
Arctic Fox	Vulpes lagopus	Mammalia	LC	skins	Arctic Foxskins	225	239.95	250	265	NA	NA	265	248.99	17.10922266	9	2240.91	2240.91	2240.91	1	1	Yes	unit	USD	2020	1	4481.82	2240.91	3361.365	373.485	No	body + tail	no	E	-	https://www.fursource.com/white-arctic-fox-fur-pelts-tanned-skins-p-349.html, https://www.hideandfur.com/inventory/7020.html	NA	0
Arctic Fox	Vulpes lagopus	Mammalia	LC	trims	Arctic Foxtrims	225	239.95	250	265	NA	NA	265	248.99	17.10922266	33	8216.67	8216.67	8216.67	1	1	Yes	unit	USD	2020	1	16433.34	8216.67	12325.005	373.485	No	body + tail	no	E	-	https://www.fursource.com/white-arctic-fox-fur-pelts-tanned-skins-p-349.html, https://www.hideandfur.com/inventory/7020.html	NA	0
Arctic Fox	Vulpes lagopus	Mammalia	LC	garment	Arctic Foxgarment	50	133	305	NA	1125.27	NA	1875.45	697.744	784.621856	68	47446.592	47446.592	47446.592	1	1	Yes	unit	USD	2020	1	94893.184	47446.592	71169.888	1046.616	No	garments - coats	no	E	-	https://www.ebay.com/b/arctic-fox-coat/bn_7024753621	NA	0
Argentine Shortfin Squid	Illex argentinus	Fish	LC	meats	Argentine Shortfin Squidmeats	1.98562	NA	NA	NA	NA	NA	4.893135	3.4393775	2.055923573	92621	318558.5834	318558.5834	318558.5834	1	1	Yes	weight (/kg)	USD	2020	1	318558.5834	318558.5834	318558.5834	3.4393775	No	NA	no	E	-	https://www.undercurrentnews.com/prices/argentine-squid/#/argentine_squid_300_weekly	NA	0
Argentine Teju	Tupinambis rufescens	Herptiles	-	small leather product	Argentine Tejusmall leather product	19.99	NA	NA	NA	NA	95	128	80.99666667	55.34988738	13	1052.956667	1052.956667	1052.956667	1	1	Yes	unit	USD	2019	1.02	1074.0158	1074.0158	1074.0158	82.6166	No	wallets	no	E	-	https://www.piecesofargentina.com/mens-wallets/iguana-lizard-mens-bi-fold-wallet-jc-lc20, https://www.ebay.com/itm/Mens-Genuine-Teju-Lizard-Wallet/223468979149?hash=item3407ca03cd:g:9sMAAOSwg-tcLRUN, https://www.amazon.com/Cuadra-Lizard-Bovine-Leather-Exotic/dp/B07PF1Q2KS	NA	0
Argentine Teju	Tupinambis rufescens	Herptiles	-	shoes	Argentine Tejushoes	300	360	419.95	NA	NA	NA	1695	693.7375	669.3021557	608	421792.4	421792.4	421792.4	1	1	Yes	unit	USD	2020	1	421792.4	421792.4	421792.4	693.7375	No	depending on quality	no	E	-	https://www.quality-western-boots.com/boots/pc/Tony-Lama-CZ812-Men-s-Exotic-Collection-Western-Boot-with-Peanut-Brittle-Teju-Lizard-Leather-Foot-and-a-Medium-Round-Toe-p578.htm, https://yeehawcowboy.com/products/mens-los-altos-teju-lizard-ankle-boots-handcrafted, https://yeehawcowboy.com/products/mens-los-altos-teju-lizard-7-toe-boots-handcrafted-580774, https://axelsltd.com/collections/all/produ…	NA	0
Ark	Anadara	Mollusc	-	live specimen	Arklive specimen	5.8	NA	NA	NA	NA	NA	5.8	5.8	0	180	1044	208.3621464	208.3621464	0.1995806	0.1995806	Yes	weight (/kg)	USD	2020	1	208.3621464	208.3621464	208.3621464	1.15756748	No	NA	no	E	-	https://www.tridge.com/intelligences/blood-cockle1/price	https://www.clovegarden.com/ingred/sf_bvarcz.html	0
Armadillo Girdled Lizard	Ouroborus cataphractus	Herptiles	LC	live specimen	Armadillo Girdled Lizardlive specimen	2250	2500	NA	NA	NA	NA	2500	2416.666667	144.3375673	14	33833.33333	33833.33333	33833.33333	1	1	Yes	unit	USD	2020	1	33833.33333	33833.33333	33833.33333	2416.666667	No	NA	no	N	-	http://www.faunaclassifieds.com/forums/showthread.php?s=3f3fa2ddc3ca2e8f3239a2a884a16d2c&t=545402, http://www.faunaclassifieds.com/forums/showthread.php?p=1978856	NA	0
Arroyo Toad	Bufo californicus	Herptiles	EN	scientific specimen	Arroyo Toadscientific specimen	8.99	11.99	12.99	14.99	39.99	49.99	69.99	29.84714286	23.7306312	3	89.54142857	89.54142857	89.54142857	1	1	Yes	unit	USD	2020	1	89.54142857	89.54142857	89.54142857	29.84714286	No	proxy: Bufo spp. Live specimen	no	E	S	https://www.backwaterreptiles.com/toads-for-sale.html	NA	0
Asian Bonytongue	Scleropages formosus	Herptiles	EN	live specimen	Asian Bonytonguelive specimen	300	NA	NA	70000	NA	NA	3.00E+05	123433.3333	156832.2777	1	123433.3333	123433.3333	123433.3333	1	1	Yes	unit	USD	2018	1.04	128370.6667	128370.6667	128370.6667	128370.6667	No	NA	no	N	-	https://www.cnbc.com/2018/09/29/why-people-are-paying-300000-for-this-pet-fish.html, https://www.simonandschuster.com/books/The-Dragon-Behind-the-Glass/Emily-Voigt/9781451678949	NA	0
Asian Cobra	Naja naja	Herptiles	-	medicinals	Asian Cobramedicinals	2.82	NA	NA	NA	NA	NA	3.13	2.975	0.219203102	6630	19724.25	19724.25	19724.25	1	1	Yes	unit	USD	2020	1	19724.25	19724.25	19724.25	2.975	No	NA	no	E	-	https://www.pricecheck.co.za/offers/146632400/Cobra+120MG+Pill+Viagra, https://www.indiamart.com/proddetail/cobra-150mg-tablets-21182499255.html	NA	0
Asian Cobra	Naja naja	Herptiles	-	small leather product	Asian Cobrasmall leather product	65	NA	NA	NA	NA	NA	95	80	21.21320344	17	1360	1360	1360	1	1	Yes	unit	USD	2020	1	1360	1360	1360	80	No	NA	no	E	-	https://www.csleathergoods.com/product/cobra-front-pocket-wallet/	NA	0
Asian Cobra	Naja naja	Herptiles	-	shoes	Asian Cobrashoes	47.07	NA	NA	NA	NA	NA	837	442.035	558.5648597	3	1326.105	1326.105	1326.105	1	1	Yes	unit	USD	2020	1	1326.105	1326.105	1326.105	442.035	No	NA	no	E	-	https://www.amazon.com/Cobra-Snake-Casual-Spring-Simple/dp/B07BTXR7HN, https://www.mensdesignershoe.com/mens-snake-shoes/cid-81-1.html	NA	0
Asian Elephant	Elephas maximus	Mammalia	EN	ivory jewelries	Asian Elephantivory jewelries	100	NA	NA	NA	NA	NA	150	125	35.35533906	2	250	250	250	1	1	Yes	unit	USD	2017	1.07	267.5	267.5	267.5	133.75	No	bracelets - necklace	no	N	-	https://www.theguardian.com/environment/2017/jun/07/demand-elephant-products-drives-dramatic-rise-poaching-myanmar	NA	0
Asian Elephant	Elephas maximus	Mammalia	EN	meats	Asian Elephantmeats	950	NA	NA	NA	NA	NA	950	950	0	174	165300	165300	165300	1	1	Yes	unit	USD	2012	1.14	188442	188442	188442	1083	No	asian elephant penis	no	N	-	https://phys.org/news/2012-01-thai-elephant-meat.html	https://phys.org/news/2012-01-thai-elephant-meat.html	0
Asian Elephant	Elephas maximus	Mammalia	EN	ivory carving	Asian Elephantivory carving	1000	NA	NA	NA	NA	NA	1500	1250	353.5533906	21	26250	347227.125	462971.25	13.2277	17.637	Yes	weight (/lb)	USD	2016	1.09	378477.5663	504638.6625	441558.1144	21026.57688	No	ivory	no	N	-	https://www.washingtonpost.com/news/energy-environment/wp/2016/06/02/its-final-selling-just-about-any-item-containing-elephant-ivory-is-a-crime-in-the-u-s/?noredirect=on	https://www.forthegiants.info/english/information/tusk-weight/	0
Asian Elephant	Elephas maximus	Mammalia	EN	skin pieces	Asian Elephantskin pieces	100	108	NA	NA	190	200	285	176.6	75.91310822	3	529.8	1589.4	2119.2	3	4	Yes	weight (/kg)	USD	2018	1.04	1652.976	2203.968	1928.472	642.824	No	NA	no	R	-	https://www.elephant-family.org/wp-content/uploads/2019/01/Elephant-Family-Skin-Report-2018.pdf	https://www.elephant-family.org/wp-content/uploads/2019/01/Elephant-Family-Skin-Report-2018.pdf	0
Asian Elephant	Elephas maximus	Mammalia	EN	ivory	Asian Elephantivory	31600	NA	NA	NA	NA	NA	63300	47450	22415.28496	6	284700	284700	284700	1	1	Yes	unit	USD	2012	1.14	324558	324558	324558	54093	No	NA	no	N	-	https://phys.org/news/2012-01-thai-elephant-meat.html	https://phys.org/news/2012-01-thai-elephant-meat.html	1
Asian Elephant	Elephas maximus	Mammalia	EN	tusk	Asian Elephanttusk	31600	NA	NA	NA	NA	NA	63300	47450	22415.28496	1	47450	47450	47450	1	1	Yes	unit	USD	2012	1.14	54093	54093	54093	54093	No	NA	no	N	-	https://phys.org/news/2012-01-thai-elephant-meat.html	https://phys.org/news/2012-01-thai-elephant-meat.html	1
Asian Elephant	Elephas maximus	Mammalia	EN	whole animal (dead)	Asian Elephantwhole animal (dead)	30000	NA	NA	NA	NA	NA	3.00E+05	165000	190918.8309	1	165000	165000	165000	1	1	Yes	unit	USD	2018	1.04	171600	171600	171600	171600	No	assumed for skin and derivatives	no	N	-	https://asia.nikkei.com/Location/Southeast-Asia/Thailand/Asian-elephants-face-new-threat-in-skin-trade	NA	1
Asian Elephant	Elephas maximus	Mammalia	EN	small leather product	Asian Elephantsmall leather product	399.99	NA	NA	NA	NA	NA	1034.22	717.105	448.4683338	1	717.105	717.105	717.105	1	1	Yes	unit	SGD	2019	0.740791	531.2249301	531.2249301	531.2249301	531.2249301	No	wallet	no	E	-	https://global.rakuten.com/en/store/tougenkyou/item/mts-3181/, https://global.rakuten.com/en/store/tougenkyou/item/mts-3183/	NA	0
Asian Elephant	Elephas maximus	Mammalia	EN	scientific specimen	Asian Elephantscientific specimen	27082.74	NA	NA	NA	NA	NA	27082.74	27082.74	0	30	812482.2	812482.2	812482.2	1	1	Yes	unit	USD	2020	1	812482.2	812482.2	812482.2	27082.74	No	taxidermised head of Elephas maximus indicus	no	E	-	https://www.1stdibs.com/furniture/more-furniture-collectibles/collectibles-curiosities/taxidermy/indian-elephant-sammy-elephas-maximus-indicus/id-f_10396493/	NA	1
Asian Forest Scorpion	Heterometrus spiniferus	Insecta	-	whole animal (dead)	Asian Forest Scorpionwhole animal (dead)	12	15	NA	NA	NA	NA	30	19	9.643650761	2	38	38	38	1	1	Yes	unit	USD	2020	1	38	38	38	19	No	assumed for pet trade	no	E	-	https://undergroundreptiles.com/shop/asian-forest-scorpion/, https://www.reptilecity.com/Merchant2/merchant.mvc?Screen=PROD&Product_Code=AF, https://reptmart.com/asian-forest-scorpion/	NA	0
Asian Leaf Turtle	Cyclemys dentata	Herptiles	NT	live specimen	Asian Leaf Turtlelive specimen	39.99	69.99	NA	NA	NA	NA	79.95	63.31	20.80065384	25	1582.75	1582.75	1582.75	1	1	Yes	unit	USD	2020	1	1582.75	1582.75	1582.75	63.31	No	NA	no	E	-	https://www.backwaterreptiles.com/turtles/asian-leaf-turtle-for-sale.html, https://undergroundreptiles.com/shop/baby-asian-leaf-turtle/, http://www.theturtlesource.com/i.asp?id=100200394&p=Asian-Golden-Leaf-Turtle-for-sale	NA	0
Asiatic Black Bear	Ursus thibetanus	Mammalia	VU	medicinals	Asiatic Black Bearmedicinals	3	7	12.5	NA	NA	NA	150	43.125	71.35635337	48	2070	10350	10350	5	5	Yes	weight (/g)	USD	2011	1.17	12109.5	12109.5	12109.5	252.28125	No	NA	no	N	-	https://priceonomics.com/why-is-bear-bile-so-expensive/	https://www.traffic.org/site/assets/files/2704/pills_powders_vials_and_flakes_report.pdf	0
Asiatic Black Bear	Ursus thibetanus	Mammalia	VU	galls (bile)	Asiatic Black Beargalls (bile)	1	10	20	100	NA	NA	380	102.2	160.2161041	3	306.6	306.6	306.6	1	1	Yes	unit	SGD	2006	0.8219595	252.0127827	252.0127827	252.0127827	84.0042609	No	pill and powder	no	R	-	http://acres.org.sg/core/wp-content/uploads/2015/05/An_Investigation_into_the_Illegal_Trade_in_Bear_Products_in_Singapore_2006.pdf	NA	0
Asiatic Black Bear	Ursus thibetanus	Mammalia	VU	gall bladders	Asiatic Black Beargall bladders	440.39	NA	813.02	1000	NA	NA	1800	1013.3525	573.7048357	5	5066.7625	5066.7625	5066.7625	1	1	Yes	unit	USD	1995	1.72	8714.8315	8714.8315	8714.8315	1742.9663	No	NA	no	R	-	https://pdfs.semanticscholar.org/b5bb/2a347b896bcde44b124f06afd61544547ea8.pdf, https://www.traffic.org/site/assets/files/2704/pills_powders_vials_and_flakes_report.pdf	NA	0
Asiatic Black Bear	Ursus thibetanus	Mammalia	VU	claws	Asiatic Black Bearclaws	36.75	NA	NA	NA	NA	NA	78.75	57.75	29.69848481	1	57.75	57.75	57.75	1	1	Yes	unit	USD	2020	1	57.75	57.75	57.75	57.75	No	proxy: american black bear substitute	no	E	S	https://www.naturalexotics.com/store/p/7371-Real-Black-Bear-Claw.aspx	NA	0
Atlantic Cod	Gadus morhua	Fish	VU	extracts	Atlantic Codextracts	3.75	NA	NA	NA	NA	NA	3.75	3.75	0	235	881.25	881.25	1762.5	1	2	Yes	weight (/kg)	EUR	2019	1.136848	1001.8473	2003.6946	1502.77095	6.39477	No	NA	no	E	-	https://www.undercurrentnews.com/prices/atlantic-cod/#/russiaCod	https://www.undercurrentnews.com/prices/atlantic-cod/#/russiaCod	0
Atlantic Salmon	Salmo salar	Fish	LC	large leather product	Atlantic Salmonlarge leather product	1340	NA	NA	NA	NA	NA	1620	1480	197.9898987	3	4440	4440	4440	1	1	Yes	unit	NZD	2017	0.6716266	2982.022104	2982.022104	2982.022104	994.007368	No	bags	no	E	-	https://www.dailymail.co.uk/femail/article-4828798/Designer-creates-handbags-salmon-skin.html	NA	0
Atlantic Wolffish	Anarhichas lupus	Fish	DD	shoes	Atlantic Wolffishshoes	275	380	NA	NA	NA	NA	2980	1211.666667	1532.321224	2	2423.333333	2423.333333	2423.333333	1	1	Yes	unit	USD	2019	1.02	2471.8	2471.8	2471.8	1235.9	No	NA	no	E	-	https://www.grailed.com/listings/8799068-rick-owens-rick-owens-geobasket-sneakers-in-redwhite-wolffish-leather, https://www.grailed.com/listings/11791977-rick-owens-ss17-rick-owens-walrus-wolffish-island-dunk	NA	0
Axis Deer	Axis axis	Mammalia	LC	trophy	Axis Deertrophy	750	825	850	875	NA	NA	975	855	81.77713617	1	855	855	855	1	1	Yes	unit	USD	2019	1.02	872.1	872.1	872.1	872.1	No	shoulder mount	no	E	-	https://www.safariworkstaxidermysales.com/search?type=product&q=axis+deer	NA	0
Axolotl	Ambystoma mexicanum	Mammalia	CR	live specimen	Axolotllive specimen	30	35	40	50	NA	80	100	55.83333333	28.00297603	4	223.3333333	223.3333333	223.3333333	1	1	Yes	unit	USD	2019	1.02	227.8	227.8	227.8	56.95	No	NA	no	E	-	https://buyanaxolotl.com/	NA	0
Aye-aye	Daubentonia madagascariensis	Mammalia	EN	scientific specimen	Aye-ayescientific specimen	172	NA	NA	NA	NA	NA	190	181	12.72792206	2	362	362	362	1	1	Yes	unit	USD	2020	1	362	362	362	181	No	proxy: replica skull and arm	no	E	R	, https://www.skullsunlimited.com/products/replica-aye-aye-arm-ko-163	NA	0
Bald Eagle	Haliaeetus leucocephalus	Aves	LC	feathers	Bald Eaglefeathers	100	303.97	500	NA	NA	NA	1000	475.9925	385.6260368	50	23799.625	23799.625	23799.625	1	1	Yes	unit	USD	2017	1.07	25465.59875	25465.59875	25465.59875	509.311975	No	illegal	no	N	-	https://www.post-gazette.com/news/environment/2006/12/22/Black-market-for-eagle-feathers-opens-up/stories/200612220202, https://www.nationalgeographic.com/photography/proof/2017/08/eagle-trafficking/	NA	0
Bald eagle	Haliaeetus leucocephalus	Aves	LC	trophy	Bald eagletrophy	2200	NA	NA	NA	NA	NA	2200	2200	0	1	2200	2200	2200	1	1	Yes	unit	USD	2009	1.22	2684	2684	2684	2684	No	NA	no	N	-	https://sanfrancisco.cbslocal.com/2011/04/14/pacifica-man-pleads-guilty-to-selling-stuffed-bald-eagle/	NA	0
Bald Eagle	Haliaeetus leucocephalus	Aves	LC	claws	Bald Eagle claws	8	10	10.5	NA	NA	NA	45	18.375	17.78283348	4	73.5	73.5	73.5	1	1	Yes	unit	USD	2020	1	73.5	73.5	73.5	18.375	No	proxy: replica	no	E	R	https://www.skullsunlimited.com/products/bald-eagle-foot-claws-closed, https://www.amazon.com/Eagle-Large-Museum-Quality-Replica/dp/B00SVCNQPK	NA	0
Ball Python	Python regius	Herptiles	LC	live specimen	Ball Pythonlive specimen	40	200	225	400	600	NA	900	394.1666667	313.0561717	6451	2542769.167	2542769.167	2542769.167	1	1	Yes	unit	USD	2019	1.02	2593624.55	2593624.55	2593624.55	402.05	No	depending on species, sex and appearance	no	E	-	https://www.bhbreptiles.com/collections/ball-pythons	NA	0
Ball Python	Python regius	Herptiles	LC	small leather product	Ball Pythonsmall leather product	30	70	130	225.89	460	950	14569.69	2347.94	5398.671708	2	4695.88	4695.88	4695.88	1	1	Yes	unit	USD	2020	1	4695.88	4695.88	4695.88	2347.94	No	wallet, cardholder	no	E	-	https://www.etsy.com/sg-en/market/python_wallet	NA	1
Barbary Sheep	Ammotragus lervia	Mammalia	VU	skull	Barbary Sheepskull	284	NA	NA	NA	NA	NA	380	332	67.88225099	1	332	332	332	1	1	Yes	unit	USD	2019	1.02	338.64	338.64	338.64	338.64	No	replica	no	E	R	https://www.skullsunlimited.com/products/replica-bighorn-sheep-skull-male-tq-308	NA	0
Barred Owl	Strix varia	Aves	LC	feathers	Barred Owlfeathers	45	NA	NA	NA	NA	NA	45	45	0	13	585	585	585	1	1	Yes	unit	USD	2019	1.02	596.7	596.7	596.7	45.9	No	snowy owl	no	E	-	https://www.etsy.com/sg-en/market/owl_feathers	NA	0
Bear Paw Clam	Hippopus hippopus	Mollusc	CD	shell	Bear Paw Clamshell	5.63	9.91	11.33	NA	NA	NA	11.33	9.55	2.697702726	9	85.95	85.95	85.95	1	1	Yes	unit	SGD	2019	0.740791	63.67098645	63.67098645	63.67098645	7.07455405	No	NA	no	E	-	https://www.etsy.com/market/bear_claw_clam_shell	NA	0
Bear Paw Clam	Hippopus hippopus	Mollusc	CD	live specimen	Bear Paw Clamlive specimen	12.87	NA	NA	NA	NA	NA	35.79	24.33	16.20688742	30	729.9	729.9	729.9	1	1	Yes	unit	SGD	2019	0.740791	540.7033509	540.7033509	540.7033509	18.02344503	No	NA	no	E	-	https://www.etsy.com/uk/market/bear_paw_clam	NA	0
Beetle	Coleoptera spp.	Insecta	NT-CR	whole animal (dead)	Beetlewhole animal (dead)	119	129	139	149	169	179	529	201.8571429	145.7982951	80	16148.57143	16148.57143	16148.57143	1	1	Yes	unit	USD	2019	1.02	16471.54286	16471.54286	16471.54286	205.8942857	No	depending on species	no	E	-	https://theevolutionstore.com/preserved-mounted-specimens/framed-unframed-insects/beetles/	NA	0
Beluga Sturgeon	Huso huso	Fish	CR	caviar	Beluga Sturgeoncaviar	88.5	107.9	140	335	710	1129	2250	680.0571429	791.1169991	3584	2437324.8	2437324.8	2437324.8	1	1	Yes	unit	USD	2020	1	2437324.8	2437324.8	2437324.8	680.0571429	No	based on weight	no	E	-	https://www.markys.com/Caviar/beluga-caviar/, https://globalseafoods.com/products/beluga-caviar	NA	0
Beluga Sturgeon	Huso huso	Fish	CR	unspecified items	Beluga Sturgeonunspecified items	88.5	107.9	140	335	710	1129	2250	680.0571429	791.1169991	135	91807.71429	91807.71429	91807.71429	1	1	Yes	unit	USD	2020	1	91807.71429	91807.71429	91807.71429	680.0571429	No	proxy: assumed caviar	no	E	S	https://www.markys.com/Caviar/beluga-caviar/, https://globalseafoods.com/products/beluga-caviar	NA	0
Birds Nest Coral	Seriatopora hystrix	Cnidaria	LC	live specimen	Birds Nest Corallive specimen	19	25	35	39	NA	NA	39	31.4	8.988882022	2	62.8	62.8	62.8	1	1	Yes	unit	USD	2019	1.02	64.056	64.056	64.056	32.028	No	depending on species	no	E	-	https://www.tidalgardens.com/corals/sps/bird-s-nest-corals-seriatopora.html, https://worldwidecorals.com/pages/search-results-page?q=birds+nest	NA	0
Birdwing Butterfly	Ornithoptera spp.	Insecta	DD-VU	live specimen	Birdwing Butterflylive specimen	11.5	12	16	NA	18	19.5	38	19.16666667	9.76046447	120	2300	2300	2300	1	1	Yes	unit	EUR	2019	1.136848	2614.7504	2614.7504	2614.7504	21.78958667	No	pupae	no	E	-	https://www.wwb.co.uk/index.php?route=product/category&path=123&page=2	NA	0
Black Abalone	Haliotis cracherodii	Mollusc	CR	jewelries	Black Abalonejewelries	7.96	8.99	NA	30	NA	NA	30	19.2375	12.43457646	224	4309.2	4309.2	4309.2	1	1	Yes	unit	USD	2019	1.02	4395.384	4395.384	4395.384	19.62225	No	depending on type of jewelry	no	E	-	https://www.ebay.com/b/Natural-Black-Abalone-Shell-Fashion-Necklaces-Pendants/155101/bn_110125066	NA	0
Black Caiman	Melanosuchus niger	Herptiles	CD	skin pieces	Black Caimanskin pieces	5	NA	NA	NA	NA	NA	50	27.5	31.81980515	6	165	165	165	1	1	Yes	unit	USD	1998	1.6	264	264	264	44	No	NA	no	R	-	https://www-jstor-org.libproxy1.nus.edu.sg/stable/pdf/26057706.pdf?refreqid=excelsior%3Aa6caffaa7599ff9cf666450e4bc3d880	NA	0
Black Coral	Antipatharia	Mollusc	-	live specimen	Black Corallive specimen	158.916	NA	NA	NA	NA	NA	158.916	158.916	0	3	476.748	476.748	476.748	1	1	Yes	weight(/lb)	USD	2011	1.17	557.79516	557.79516	557.79516	185.93172	No	NA	no	R	-	https://www.justice.gov/opa/pr/us-virgin-islands-company-sentenced-illegal-trade-protected-coral	NA	0
Black Kite	Milvus migrans	Aves	-	scientific specimen	Black Kitescientific specimen	145	185	NA	NA	NA	254	300	221	69.28684339	1	221	221	221	1	1	Yes	unit	USD	2020	1	221	221	221	221	No	proxy: taxidermy	no	E	S	, https://www.etsy.com/sg-en/listing/663126110/black-kite-taxidermy-bird-mount-hawk, https://www.etsy.com/sg-en/listing/537131370/black-kite-taxidermy-bird-mount-stuffed, https://www.etsy.com/listing/765061028/brown-kite-wings-kite-taxidermy-big-kite?ga_order=most_relevant&ga_search_type=all&ga_view_type=gallery&ga_search_query=taxidermy+owl&ref=sr_gallery-1-11&frs=1	NA	0
Black Lemur	Eulemur macaco	Mammalia	VU	scientific specimen	Black Lemur scientific specimen	80	NA	101	129	1025	1200	2995	921.6666667	1131.112314	1	921.6666667	921.6666667	921.6666667	1	1	Yes	unit	USD	2020	1	921.6666667	921.6666667	921.6666667	921.6666667	No	proxy: lemur skull and skeleton replicates and taxidermy	no	E	S	https://www.skullsunlimited.com/pages/search-results-page?q=lemur+skull, https://www.skullsunlimited.com/products/replica-indri-lemur-skeleton-articulated?variant=29740385370184, http://huntersandcollectorsantiques.com.au/galleryItem.php?id=4832&back=browse&page=1&category=21	NA	0
Black Turret Coral	Tubastraea micranthus	Mollusc	-	live specimen	Black Turret Corallive specimen	36	NA	NA	NA	NA	NA	36	36	0	6	216	216	216	1	1	Yes	unit	USD	2020	1	216	216	216	36	No	NA	no	E	-	http://animal-world.com/Aquarium-Coral-Reefs/Black-Sun-Coral	NA	0
Black-and-white Warbler	Mniotilta varia	Aves	LC	feathers	Black-and-white Warblerfeathers	105.9241217	NA	NA	NA	NA	NA	105.9241217	105.9241217	0	4	423.6964868	423.6964868	423.6964868	1	1	Yes	unit	USD	2020	1	423.6964868	423.6964868	423.6964868	105.9241217	No	proxy: average of products	yes	-	A	NA	NA	0
Black-backed Jackal	Canis mesomelas	Mammalia	LC	trophy	Black-backed Jackaltrophy	612	850	1275	NA	NA	NA	1275	1003	328.7643533	1	1003	1003	1003	1	1	Yes	unit	USD	2019	1.02	1023.06	1023.06	1023.06	1023.06	No	NA	no	E	-	https://www.safariworkstaxidermysales.com/products/african-black-backed-jackal-taxidermy-mount-sw4322, https://www.safariworkstaxidermysales.com/collections/african-taxidermy-small-game/products/african-black-backed-jackal-taxidermy-mount-sw6509, http://www.thetaxidermystore.com/african-black-backed-jackal-taxidermy-mount-for-sale-13115.html	NA	0
Black-billed Magpie	Pica pica	Aves	LC	whole animal (dead)	Black-billed Magpiewhole animal (dead)	193.55	232.76	294.93	459.88	459.88	NA	459.88	350.1466667	124.479106	1	350.1466667	350.1466667	350.1466667	1	1	Yes	unit	SGD	2019	0.740791	259.3854993	259.3854993	259.3854993	259.3854993	No	NA	no	E	-	https://www.etsy.com/market/magpie_taxidermy	NA	0
Blackbuck Antelope	Antilope cervicapra	Mammalia	LC	trophy	Blackbuck Antelopetrophy	895	NA	NA	NA	NA	NA	1250	1072.5	251.0229073	3	3217.5	3217.5	3217.5	1	1	Yes	unit	USD	2019	1.02	3281.85	3281.85	3281.85	1093.95	No	shoulder mount - full body mount	no	E	-	http://taxidermytrophiesforsale.com/product/blackbuck-007/, https://safariworkstaxidermysales.com/products/blackbuck-antelope-taxidermy-mount-for-sale-sw6541?_pos=36&_sid=1ab7896bf&_ss=r	NA	0
Black-capped Parakeet	Pyrrhura rupicola	Aves	NT	live specimen	Black-capped Parakeetlive specimen	350	525	579.99	600	659.99	NA	1350	677.4966667	346.0028324	1	677.4966667	677.4966667	677.4966667	1	1	Yes	unit	USD	2019	1.02	691.0466	691.0466	691.0466	691.0466	No	NA	no	E	-	https://www.birdbreeders.com/birds/black-cap-conure, https://www.exoticparrotsandeggs.com/product/black-capped-conure/	NA	0
Black-headed Gull	Chroicocephalus ridibundus	Aves	LC	whole animal (dead)	Black-headed Gullwhole animal (dead)	123.12	NA	NA	NA	NA	NA	135	129.06	8.40042856	1	129.06	129.06	129.06	1	1	Yes	unit	USD	2020	1	129.06	129.06	129.06	129.06	No	NA	no	E	-	https://www.theoutsideagent.com/product-page/taxidermy-bird-black-headed-gull-chroicocephalus-ridibundus-feather-tails, https://www.ebay.com/itm/REAL-BLACK-HEADED-GULL-Larus-ridibundus-TAXIDERMY-WITH-CITES/114106927573?hash=item1a914d89d5:g:Bm8AAOSwafJeQKJW	NA	0
Black-headed Parrot	Pionites melanocephalus	Aves	LC	live specimen	Black-headed Parrotlive specimen	800	1450	1600	1604.99	NA	NA	1604.99	1411.996	348.5047633	2	2823.992	2823.992	2823.992	1	1	Yes	unit	USD	2019	1.02	2880.47184	2880.47184	2880.47184	1440.23592	No	NA	no	E	-	https://www.macawsandparrotstore.com/products/black-headed-caiques-for-sale, https://www.birdbreeders.com/birds/black-headed-caique	NA	0
Blackneck Garter Snake	Thamnophis cyrtopsis	Herptiles	LC	live specimen	Blackneck Garter Snakelive specimen	39.99	44.99	NA	NA	NA	NA	44.99	43.32333333	2.886751346	1	43.32333333	43.32333333	43.32333333	1	1	Yes	unit	USD	2019	1.02	44.1898	44.1898	44.1898	44.1898	No	NA	no	E	-	https://www.backwaterreptiles.com/garter-snakes/black-necked-garter-snake-for-sale.html, https://undergroundreptiles.com/shop/baby-black-necked-gartersnake/	NA	0
Black-necked Swan	Cygnus melancoryphus	Aves	LC	whole animal (dead)	Black-necked Swanwhole animal (dead)	859.97	NA	NA	NA	NA	NA	2500	1679.985	1159.676334	1	1679.985	1679.985	1679.985	1	1	Yes	unit	USD	2019	1.02	1713.5847	1713.5847	1713.5847	1713.5847	No	NA	no	E	-	https://www.1stdibs.com/furniture/decorative-objects/sculptures/natural-specimens/taxidermy-black-necked-swan/id-f_6628553/, https://www.etsy.com/listing/650086510/black-necked-swan-taxidermy-amazinag	NA	0
Black-tip Reef Shark	Carcharhinus melanopterus	Fish	NT	whole animal (dead)	Black-tip Reef Sharkwhole animal (dead)	24.18	NA	NA	NA	NA	NA	26.04	25.11	1.315218613	1	25.11	25.11	25.11	1	1	Yes	unit	USD	1999	1.57	39.4227	39.4227	39.4227	39.4227	No	NA	no	R	-	http://www.fao.org/3/x3690e/x3690e0o.htm	NA	0
Blue and Yellow Macaw	Ara ararauna	Aves	LC	feathers	Blue and Yellow Macawfeathers	1	22.99	NA	NA	NA	50	60	33.4975	26.71585094	46	1540.885	1540.885	1540.885	1	1	Yes	unit	USD	1990	2.04	3143.4054	3143.4054	3143.4054	68.3349	No	NA	no	N	-	https://www.culturalsurvival.org/publications/cultural-survival-quarterly/macaw-feather-project	NA	0
Blue and Yellow Macaw	Ara ararauna	Aves	LC	live specimen	Blue and Yellow Macawlive specimen	1000	1500	2900	3000	3200	3499.99	3800	2699.998571	1045.624534	2	5399.997143	5399.997143	5399.997143	1	1	Yes	unit	USD	2019	1.02	5507.997086	5507.997086	5507.997086	2753.998543	No	NA	no	E	-	https://www.macawsandparrotstore.com/products/blue-and-gold-macaw-for-sale, https://homeoftalkingbirds.com/product/buy-blue-and-yellow-macaw/, https://www.birdbreeders.com/birds/blue-and-gold-macaw	NA	0
Blue Coral	Heliopora coerulea	Cnidaria	VU	coral (unworked)	Blue Coralcoral (unworked)	99.98	109.98	129.98	NA	NA	NA	129.98	117.48	15	2	234.96	234.96	234.96	1	1	Yes	unit	USD	2020	1	234.96	234.96	234.96	117.48	No	NA	no	E	-	https://www.freshmarine.com/blue-ridge-coral.html	NA	0
Blue Coral	Heliopora coerulea	Cnidaria	VU	live specimen	Blue Corallive specimen	99.98	109.98	129.98	NA	NA	NA	129.98	117.48	15	14	1644.72	1644.72	1644.72	1	1	Yes	unit	USD	2019	1.02	1677.6144	1677.6144	1677.6144	119.8296	No	NA	no	E	-	https://www.freshmarine.com/blue-ridge-coral.html	NA	0
Blue Jay	Cyanocitta cristata	Aves	LC	claws	Blue Jayclaws	20	NA	NA	NA	NA	NA	98	59	55.15432893	1	59	59	59	1	1	Yes	unit	USD	2020	1	59	59	59	59	No	proxy: taxidermy replicates egg and skull	no	E	R	https://boneclones.com/product/search#keywords=blue%20jay&view=list&page=1&pageSize=30	NA	0
Blue Wildebeest	Connochaetes taurinus	Mammalia	LC	trophy	Blue Wildebeesttrophy	975	1550	NA	NA	NA	NA	5000	2508.333333	2176.914866	8	20066.66667	20066.66667	20066.66667	1	1	Yes	unit	USD	2019	1.02	20468	20468	20468	2558.5	No	shoulder mounts - full mounts	no	E	-	http://www.batsonstaxidermy.com/pricing.html, https://www.ebay.com/itm/16389-P-African-Blue-Wildebeest-Taxidermy-Shoulder-Mount-For-Sale-/152288465247	NA	0
Blue-crown parakeet	Thectocercus acuticaudatus	Aves	-	live specimen	Blue-crown parakeetlive specimen	335	NA	NA	NA	NA	NA	1500	917.5	823.7794001	1	917.5	917.5	917.5	1	1	Yes	unit	USD	2019	1.02	935.85	935.85	935.85	935.85	No	Animal was meant for live trade	no	E	-	https://www.exoticparrotsandeggs.com/product/blue-crown-conures/	NA	0
Blue-crown parakeet	Thectocercus acuticaudatus	Aves	-	whole animal (dead)	Blue-crown parakeetwhole animal (dead)	335	NA	NA	NA	NA	NA	1500	917.5	823.7794001	1	917.5	917.5	917.5	1	1	Yes	unit	USD	2019	1.02	935.85	935.85	935.85	935.85	No	assumed for pet trade	no	E	-	https://www.exoticparrotsandeggs.com/product/blue-crown-conures/	NA	0
Bluetip Coral	Heliopora coerulea	Cnidaria	VU	live specimen	Bluetip Corallive specimen	59.99	NA	NA	NA	NA	NA	59.99	59.99	0	1	59.99	59.99	59.99	1	1	Yes	unit	USD	2019	1.02	61.1898	61.1898	61.1898	61.1898	No	NA	no	E	-	https://vividaquariums.com/products/blue-tip-sebae-anemone?variant=1745667393	NA	0
Boa Constrictor	Boa constrictor	Herptiles	LC	medicinals	Boa Constrictormedicinals	0.9	NA	NA	NA	NA	NA	4.5	2.7	2.545584412	3	8.1	8.1	8.1	1	1	Yes	unit	USD	2007	1.28	10.368	10.368	10.368	3.456	No	20ml bottles, snake head	no	R	-	https://books.google.com.sg/books?id=Pw2XcPI9-zEC&pg=PA150&lpg=PA150&dq=boa+constrictor+medicinals+prices&source=bl&ots=kBdNXCP_08&sig=ACfU3U2L_C3HZYAG1gW9qagma5VcAgCSiQ&hl=en&sa=X&ved=2ahUKEwjcqJq5k7DlAhVVWisKHermACQQ6AEwGXoECAkQAg#v=onepage&q=boa%20constrictor%20medicinals%20prices&f=false	NA	0
Boa Constrictor	Boa constrictor	Herptiles	LC	skin pieces	Boa Constrictorskin pieces	4	10	114	154	NA	NA	1250	306.4	531.4892285	1	306.4	306.4	306.4	1	1	Yes	unit	USD	2020	1	306.4	306.4	306.4	306.4	No	NA	no	E	-	https://www.ebay.com/itm/9-Foot-Red-tail-Boa-Constrictor-Snake-Skin-Excellent-Condition-REDUCED-/183665376488, https://www.ebay.com/b/Snakeskin-Multicolor-Leathercraft-Hides-Fur-Pelts/83938/bn_77113930, https://www.etsy.com/market/boa_skin, https://www.catawiki.com/l/3357693-snake-skin-boa-constrictor-3-40m	NA	0
Boa Constrictor	Boa constrictor	Herptiles	LC	live specimen	Boa Constrictorlive specimen	375	575	875	1800	5000	6000	6500	3017.857143	2707.232377	61	184089.2857	184089.2857	184089.2857	1	1	Yes	unit	USD	2019	1.02	187771.0714	187771.0714	187771.0714	3078.214286	No	NA	no	E	-	https://www.morphmarket.com/us/c/reptiles/boas/common-boa-constrictors	NA	0
Bobcat	Lynx rufus	Mammalia	LC	tail	Bobcattail	11.5	13.95	NA	NA	21	22.95	25	18.88	5.858391417	1	18.88	18.88	18.88	1	1	Yes	unit	USD	2020	1	18.88	18.88	18.88	18.88	No	NA	no	E	-	, https://www.hideandfur.com/inventory/6060.html	NA	0
Bobcat	Lynx rufus	Mammalia	LC	feet	Bobcatfeet	6.95	17.95	18.95	34.95	NA	NA	49.95	25.75	16.8136849	1	25.75	25.75	25.75	1	1	Yes	unit	USD	2020	1	25.75	25.75	25.75	25.75	No	NA	no	E	-	https://www.etsy.com/market/bobcat_fur_foot	NA	0
Bobcat	Lynx rufus	Mammalia	LC	skins	Bobcatskins	300	400	NA	NA	NA	NA	400	366.6666667	57.73502692	14	5133.333333	5133.333333	5133.333333	1	1	Yes	unit	USD	201718	1.055	5415.666667	5415.666667	5415.666667	386.8333333	No	NA	no	E	-	https://trappingtoday.com/2017-2018-fur-prices-trapping-todays-fur-market-forecast/, https://www.wyomingpublicmedia.org/post/look-dollar-value-bobcatits-pelt-vs-alive#stream/0	NA	0
Bobcat	Lynx rufus	Mammalia	LC	whole animal (dead)	Bobcatwhole animal (dead)	390	450	625	750	NA	NA	1199	682.8	321.8100371	1	682.8	682.8	682.8	1	1	Yes	unit	USD	2019	1.02	696.456	696.456	696.456	696.456	No	NA	no	E	-	https://www.ebay.com/b/Bobcat-Lynx-Taxidermy/71129/bn_1865093, http://www.bumsteer.com/taxidermy-bobcat.htm, http://taxidermytrophiesforsale.com/product-category/taxidermy/cats-and-felines/bobcat/	NA	0
Bontebok	Damaliscus pygargus	Mammalia	VU	trophy	Bonteboktrophy	785	NA	NA	NA	NA	NA	2900	1842.5	1495.530842	8	14740	14740	14740	1	1	Yes	unit	USD	2019	1.02	15034.8	15034.8	15034.8	1879.35	No	shoulder mount - full mount	no	E	-	http://www.batsonstaxidermy.com/pricing.html	NA	0
Borneo Short-tail Python	Python breitensteini	Herptiles	LC	small leather product	Borneo Short-tail Pythonsmall leather product	250	500	800	NA	NA	NA	1000	637.5	330.088372	2	1275	1275	1275	1	1	Yes	unit	USD	2019	1.02	1300.5	1300.5	1300.5	650.25	No	caps and wallets	no	E	-	http://workshop.rojeleather.com/python-leather-merchandise/?sort=priceasc&page=2	NA	0
Borneo Short-tail Python	Python breitensteini	Herptiles	LC	trims	Borneo Short-tail Pythontrims	30	NA	NA	NA	NA	NA	30	30	0	1	30	45	165	1.5	5.5	Yes	length (/m)	USD	2012	1.14	51.3	188.1	119.7	119.7	No	based on reticulated python trim prices	no	R	S	http://www.intracen.org/uploadedFiles/intracenorg/Content/Publications/The%20Trade%20in%20Southeast%20Asian%20Python%20Skins%20for%20web.pdf	http://www.rojeleather.com/species-and-leathers/python-leather/	0
Boulder Brain Coral	Colpophyllia spp.	Cnidaria	LC	shell	Boulder Brain Coralshell	24.95	34	NA	NA	NA	NA	165.9	74.95	78.8948826	1	74.95	74.95	74.95	1	1	Yes	unit	USD	2019	1.02	76.449	76.449	76.449	76.449	No	white brain coral	no	E	-	https://www.etsy.com/market/white_brain_coral	NA	0
Brain Coral	Lobophyllia hemprichii	Cnidaria	LC	live specimen	Brain Corallive specimen	24.99	26.95	27.97	41.97	49.95	55.97	62.97	41.53857143	15.32589468	1	41.53857143	41.53857143	41.53857143	1	1	Yes	unit	USD	2019	1.02	42.36934286	42.36934286	42.36934286	42.36934286	No	NA	no	E	-	https://www.bluezooaquatics.com/productlist.asp?cid=51&did=3, https://vividaquariums.com/products/alien-maze-brain	NA	0
Branching Anchor Coral	Euphyllia paraancora	Cnidaria	VU	live specimen	Branching Anchor Corallive specimen	99.99	149.99	249.99	NA	NA	NA	369.99	217.49	119.2686044	37	8047.13	8047.13	8047.13	1	1	Yes	unit	USD	2019	1.02	8208.0726	8208.0726	8208.0726	221.8398	No	NA	no	E	-	https://www.aquariumcreationsonline.net/GreenPurpleBranchHammer.html	NA	0
Branching Coral	Acropora florida	Cnidaria	NT	coral (unworked)	Branching Coralcoral (unworked)	59	69	119	239	NA	NA	399	177	143.2480366	1	177	177	177	1	1	Yes	unit	USD	2019	1.02	180.54	180.54	180.54	180.54	No	NA	no	E	-	https://uniquecorals.com/collections/euphyllia?page=2	NA	0
Brazil Teju	Tupinambis teguix	Herptiles	LC	small leather product	Brazil Tejusmall leather product	19.99	NA	NA	NA	NA	95	128	80.99666667	55.34988738	1	80.99666667	80.99666667	80.99666667	1	1	Yes	unit	USD	2019	1.02	82.6166	82.6166	82.6166	82.6166	No	wallets	no	E	-	https://www.piecesofargentina.com/mens-wallets/iguana-lizard-mens-bi-fold-wallet-jc-lc20, https://www.ebay.com/itm/Mens-Genuine-Teju-Lizard-Wallet/223468979149?hash=item3407ca03cd:g:9sMAAOSwg-tcLRUN, https://www.amazon.com/Cuadra-Lizard-Bovine-Leather-Exotic/dp/B07PF1Q2KS	NA	0
Brazilian Rosewood	Dalbergia nigra	Plant	VU	veneer	Brazilian Rosewoodveneer	36.72	39.26	40.62	44.22	45.69	48.32	51.56	43.77	5.247866233	2	87.54	87.54	87.54	1	1	Yes	unit	USD	2019	1.02	89.2908	89.2908	89.2908	44.6454	No	by size	no	E	-	https://www.veneersupplies.com/categories/Raw__Wood__Veneer/Wood__Veneer__N__-__Z/Brazilian__Rosewood__Wood__Veneer/	NA	0
Broad-billed Hummingbird	Cynanthus latirostris	Aves	LC	whole animal (dead)	Broad-billed Hummingbirdwhole animal (dead)	250	NA	NA	NA	NA	NA	250	250	0	1	250	250	250	1	1	Yes	unit	GBP	2019	1.30073254	325.183135	325.183135	325.183135	325.183135	No	skin	no	E	-	https://www.ayreandco.com/search.php?keyword=Broad-billed+hummingbird	NA	0
Broad-snouted Caiman	Caiman latirostris	Herptiles	LC	small leather product	Broad-snouted Caimansmall leather product	37.52	84.94	99.99	NA	127	149.99	279.95	129.8983333	82.918146	1	129.8983333	129.8983333	129.8983333	1	1	Yes	unit	USD	2019	1.02	132.4963	132.4963	132.4963	132.4963	No	wallets and belts	no	E	-	https://www.broncowesternwear.com/Mens-Wallets/Exotic-Skin-Western-Wallets/Checkbook-Wallets/, https://www.amazon.com/Genuine-Crocodile-Handmade-DADDARIO-LEATHER/dp/B07P9BQPL1, https://www.amazon.com/slp/caiman-belts/pg3ypbfev59k3s7	NA	0
Brook Trout	Salvelinus fontinalis	Fish	LC	whole animal (dead)	Brook Troutwhole animal (dead)	1.8	2.5	3.3	4.4	NA	NA	5.5	3.5	1.47817455	4	14	14	14	1	1	Yes	unit	USD	2019	1.02	14.28	14.28	14.28	3.57	No	prices based on live specimens	no	E	-	https://www.wyomingtroutranch.com/index.php/trout-for-sale	NA	0
Brown Hare	Lepus europaeus	Mammalia	LC	meats	Brown Haremeats	13	NA	NA	28	NA	NA	37	26	12.12435565	2520	65520	91728	144144	1.4	2.2	Yes	weight (/kg)	AUD	2000	1.1088	101708.0064	159826.8672	130767.4368	51.89184	No	NA	no	R	-	https://www.agrifutures.com.au/wp-content/uploads/publications/00-075.pdf ttps://www.agrifutures.com.au/wp-content/uploads/publications/00-075.pdf	https://www.agrifutures.com.au/wp-content/uploads/publications/00-075.pdf	0
Brown Pelican	Pelecanus occidentalis	Aves	LC	feathers	Brown Pelicanfeathers	24	NA	NA	NA	NA	NA	24	24	0	2	48	48	48	1	1	Yes	unit	USD	2020	1	48	48	48	24	No	proxy: pelican feather pen	no	E	S	https://www.etsy.com/listing/564760126/ballpoint-pen-with-pelican-and-crane?ga_order=most_relevant&ga_search_type=all&ga_view_type=gallery&ga_search_query=pelican+feathers&ref=sr_gallery-1-21&frs=1	NA	0
Brown Roofed Turtle	Pangshura smithii	Herptiles	NT	live specimen	Brown Roofed Turtlelive specimen	300	NA	NA	349.99	NA	NA	495	381.6633333	101.2849941	4	1526.653333	1526.653333	1526.653333	1	1	Yes	unit	USD	2019	1.02	1557.1864	1557.1864	1557.1864	389.2966	No	NA	no	E	-	https://ugrwholesale.com/shop/turtles/indian-brown-roofed-turtle/, https://undergroundreptiles.com/shop/indian-brown-roofed-turtle/, http://www.faunaclassifieds.com/forums/showthread.php?p=2121767	NA	0
Brown-chested Martin	Progne tapera	Aves	LC	feathers	Brown-chested Martinfeathers	105.9241217	NA	NA	NA	NA	NA	105.9241217	105.9241217	0	16	1694.785947	1694.785947	1694.785947	1	1	Yes	unit	USD	2020	1	1694.785947	1694.785947	1694.785947	105.9241217	No	proxy: average of products	yes	-	A	NA	NA	0
Brownlip Shell	Pteria penguin	Mollusc	-	shell products	Brownlip Shellshell products	2.3	3.5	NA	NA	NA	7	9.59	5.5975	3.325661588	256	1432.96	1432.96	1432.96	1	1	Yes	unit	USD	2019	1.02	1461.6192	1461.6192	1461.6192	5.70945	No	NA	no	E	-	https://www.etsy.com/market/brown_lip_shell?order=price_aschttps://www.etsy.com/market/brown_lip_shell?order=price_asc	NA	0
Bubble Tip Anemone	Entacmaea quadricolor	Cnidaria	-	live specimen	Bubble Tip Anemonelive specimen	26.96	35.96	39.99	NA	NA	NA	99.95	50.715	33.27221514	1	50.715	50.715	50.715	1	1	Yes	unit	USD	2019	1.02	51.7293	51.7293	51.7293	51.7293	No	NA	no	E	-	https://www.bluezooaquatics.com/productlist.asp?did=2&cid=74, https://vividaquariums.com/products/bubble-tip-anemone	NA	0
Burmese Python	Python bivittatus	Herptiles	VU	trims	Burmese Pythontrims	17.9	22.5	170	186	231.79	NA	303.93	155.3533333	114.5554538	26	4039.186667	4039.186667	4039.186667	1	1	Yes	unit	USD	2020	1	4039.186667	4039.186667	4039.186667	155.3533333	No	NA	no	E	-	https://www.ebay.com/itm/SNAKE-SKIN-Hide-SNAKESKIN-genuine-tanned-leather-Burmese-Python-Print-Beeswax-/273928881589, https://www.ebay.com/sch/i.html?_from=R40&_trksid=m570.l1313&_nkw=burmese+python+skin&_sacat=0	NA	0
Burmese Python	Python bivittatus	Herptiles	VU	shoes	Burmese Pythonshoes	79.99	205	410	650	898	940	1995	739.7128571	642.7579408	375	277392.3214	277392.3214	277392.3214	1	1	Yes	unit	USD	2019	1.02	282940.1679	282940.1679	282940.1679	754.5071143	No	NA	no	E	-	https://www.shopstyle.com/browse?fts=mens+python+shoes4	NA	0
Burmese Python	Python bivittatus	Herptiles	VU	small leather product	Burmese Pythonsmall leather product	30	70	130	225.89	460	950	14569.69	2347.94	5398.671708	60	140876.4	140876.4	140876.4	1	1	Yes	unit	USD	2020	1	140876.4	140876.4	140876.4	2347.94	No	wallet, bags	no	E	-	https://www.etsy.com/sg-en/market/python_wallet	NA	1
Burrowing Owl	Athene cunicularia	Aves	LC	skull	Burrowing Owlskull	125	NA	NA	NA	NA	NA	125	125	0	1	125	125	125	1	1	Yes	unit	USD	2020	1	125	125	125	125	No	replica	no	E	R	https://www.skullsunlimited.com/products/replica-burrowing-owl-skull-bc-155	NA	0
Bush Pig	Potamochorerus porcus	Mammalia	LC	teeth	Bush Pigteeth	1.96	2.53	16.09	NA	NA	NA	34.99	13.8925	15.50725072	2	27.785	27.785	27.785	1	1	Yes	unit	USD	2020	1	27.785	27.785	27.785	13.8925	No	NA	no	E	-	https://www.aliexpress.com/w/wholesale-wild-boar-teeth.html	NA	0
Bush Pig	Potamochorerus porcus	Mammalia	LC	tusk	Bush Pigtusk	10	69	74.83	119	129	229.99	398	147.1171429	129.7804254	2	294.2342857	294.2342857	294.2342857	1	1	Yes	unit	USD	2020	1	294.2342857	294.2342857	294.2342857	147.1171429	No	NA	no	E	-	https://www.ebay.com/b/Wild-Boar-Taxidermy/177908/bn_1853401	NA	0
Bush Pig	Potamochorerus porcus	Mammalia	LC	trophy	Bush Pigtrophy	690	NA	NA	820	NA	NA	1250	920	293.0870178	2	1840	1840	1840	1	1	Yes	unit	USD	2020	1	1840	1840	1840	920	No	NA	no	E	-	http://taxidermytrophiesforsale.com/product-category/taxidermy/pigs-hogs/bushpig/	NA	0
Bushbuck	Tragelaphus scriptus	Mammalia	LC	horn (whole)	Bushbuckhorn (whole)	59	79	125	185	NA	NA	220	133.6	68.42368011	2	267.2	267.2	267.2	1	1	Yes	unit	USD	2020	1	267.2	267.2	267.2	133.6	No	NA	no	E	-	https://www.africancraftsmarket.com/products/african-animal-horns-skulls.html, http://taxidermytrophiesforsale.com/product-category/home-decor/wall-art-horn-antler/, http://www.thetaxidermystore.com/cape-bushbuck-skull-horn-taxidermy-mount-for-sale-14452.html	NA	0
Bushbuck	Tragelaphus scriptus	Mammalia	LC	trophy	Bushbucktrophy	795	898	NA	NA	NA	NA	1000	897.6666667	102.5004065	8	7181.333333	7181.333333	7181.333333	1	1	Yes	unit	USD	2020	1	7181.333333	7181.333333	7181.333333	897.6666667	No	depending on quality	no	E	-	http://taxidermytrophiesforsale.com/product/bushbuck-10/, https://paxtongate.com/paxton/bushbuck-full-body-taxidermy-mount-7038.html, https://cityhomepdx.com/products/chobe-bushbuck-full-mount	NA	0
Caiman	Caiman crocodilus	Herptiles	LC	unspecified items	Caimanunspecified items	974.0625	NA	NA	NA	NA	NA	974.0625	974.0625	0	114	111043.125	111043.125	111043.125	1	1	Yes	unit	USD	2020	1	111043.125	111043.125	111043.125	974.0625	No	proxy: average of products	yes	-	A	-	NA	0
Caiman	Caiman crocodilus	Herptiles	LC	trims	Caimantrims	60	75	80	93	NA	NA	120	85.6	22.567676	25	2140	2140	2140	1	1	Yes	unit	USD	2020	1	2140	2140	2140	85.6	No	NA	no	E	-	https://shop.panamleathers.com/caiman-belly-skin/, https://www.ebay.com/sch/i.html?_from=R40&_trksid=p2334524.m570.l1313.TR2.TRC0.A0.H0.Xcaiman+skin.TRS0&_nkw=caiman+skin&_sacat=0&LH_TitleDesc=0&_osacat=0&_odkw=burmese+python+skin	NA	0
Caiman	Caiman crocodilus	Herptiles	LC	skin pieces	Caimanskin pieces	25	120	145	155	NA	200	250	149.1666667	76.25068306	541	80699.16667	80699.16667	80699.16667	1	1	Yes	unit	USD	2020	1	80699.16667	80699.16667	80699.16667	149.1666667	No	NA	no	E	-	https://shop.panamleathers.com/caiman-belly-skin/, http://store.rojeleather.com/genuine-caiman-belly-skin-glazed-in-tangerine/	NA	0
Caiman	Caiman crocodilus	Herptiles	LC	small leather product	Caimansmall leather product	37.52	84.94	99.99	NA	127	149.99	279.95	129.8983333	82.918146	126	16367.19	16367.19	16367.19	1	1	Yes	unit	USD	2020	1	16367.19	16367.19	16367.19	129.8983333	No	wallets and belts	no	E	-	https://www.broncowesternwear.com/Mens-Wallets/Exotic-Skin-Western-Wallets/Checkbook-Wallets/, https://www.amazon.com/Genuine-Crocodile-Handmade-DADDARIO-LEATHER/dp/B07P9BQPL1, https://www.amazon.com/slp/caiman-belts/pg3ypbfev59k3s7	NA	0
Caiman	Caiman crocodilus	Herptiles	LC	whole animal (dead)	Caimanwhole animal (dead)	156	NA	NA	NA	NA	NA	406	281	176.7766953	2	562	562	562	1	1	Yes	unit	USD	2020	1	562	562	562	281	No	auction product	no	E	-	https://auction.catawiki.com/kavels/26451211-caiman-full-body-mount-caiman-crocodilus-30-20-115-cm, https://auction.catawiki.com/kavels/27490331-cuvier-s-dwarf-caiman-full-body-mount-paleosuchus-palpebrosus-10-30-45-cm	NA	0
Caiman	Caiman crocodilus	Herptiles	LC	shoes	Caimanshoes	94.99	298	307.99	378	474	549.99	588	384.4242857	170.2956841	579	222581.6614	222581.6614	222581.6614	1	1	Yes	unit	USD	2019	1.02	227033.2947	227033.2947	227033.2947	392.1127714	No	NA	no	E	-	https://yeehawcowboy.com/search?q=caiman	NA	0
Caiman	Caiman crocodilus	Herptiles	LC	large leather product	Caimanlarge leather product	3750	4200	4500	4750	5000	5200	6300	4814.285714	816.861007	8	38514.28571	38514.28571	38514.28571	1	1	Yes	unit	USD	2020	1	38514.28571	38514.28571	38514.28571	4814.285714	No	bags	no	E	-	http://workshop.rojeleather.com/caiman-leather-merchandise/?sort=featured&page=3	NA	1
California Gull	Larus californicus	Aves	LC	feathers	California Gullfeathers	15	NA	NA	NA	NA	NA	29.26	22.13	10.0833427	11	243.43	243.43	243.43	1	1	Yes	unit	USD	2020	1	243.43	243.43	243.43	22.13	No	proxy: gull feathers earrings and gull feathers fan	no	E	S	https://www.etsy.com/listing/661312728/seagull-feather-simple-minimal-earrings?ga_order=most_relevant&ga_search_type=all&ga_view_type=gallery&ga_search_query=seagull+feathers&ref=sr_gallery-1-5&frs=1	NA	0
California Quail	Callipepla californica	Aves	LC	feathers	California Quailfeathers	5.4875	8.95	10	NA	NA	NA	22.57	11.751875	7.465337505	1	11.751875	11.751875	11.751875	1	1	Yes	unit	USD	2020	1	11.751875	11.751875	11.751875	11.751875	No	proxy: feather products	no	E	S	https://www.etsy.com/market/real_quail_feathers	NA	0
California Sea Lion	Zalophus californica	Mammalia	LC	skull	California Sea Lionskull	499	699	799	1200	1600	1800	2499	1299.428571	711.9693011	1	1299.428571	1299.428571	1299.428571	1	1	Yes	unit	USD	2019	1.02	1325.417143	1325.417143	1325.417143	1325.417143	No	NA	no	E	-	https://www.skullsunlimited.com/collections/real-sea-lion-skulls?page=2	NA	0
Cameroon Stumptail Chameleon	Rhampholeon spectrum	Herptiles	LC	live specimen	Cameroon Stumptail Chameleonlive specimen	35.6	NA	NA	NA	NA	NA	100	67.8	45.53767671	500	33900	33900	33900	1	1	Yes	unit	USD	2020	1	33900	33900	33900	67.8	No	NA	no	R	-	https://cites.org/sites/default/files/eng/cop/17/prop/060216/E-CoP17-Prop-28.pdf, https://flchams.com/chameleon/spectral-pygmy-chameleons-for-sale/	NA	0
Canada Goose	Branta canadensis	Aves	LC	meats	Canada Goosemeats	12.5	NA	NA	NA	NA	NA	12.5	12.5	0	3	37.5	450	450	12	12	Yes	weight (/lb)	USD	2014	1.1	495	495	495	165	No	NA	no	N	-	https://www.vice.com/en_us/article/d75n8z/we-should-be-eating-more-canadian-geese	https://www.vice.com/en_us/article/d75n8z/we-should-be-eating-more-canadian-geese	0
Canada Goose	Branta canadensis	Aves	LC	feathers	Canada Goosefeathers	0.5	0.679	0.9875	1.15	1.9125	2.74583	35	6.139261429	12.74998183	8	49.11409143	49.11409143	49.11409143	1	1	Yes	unit	USD	2020	1	49.11409143	49.11409143	49.11409143	6.139261429	No	depending on quality and quantity	no	E	-	https://www.etsy.com/ca/market/canada_goose_feather	NA	0
Canada Goose	Branta canadensis	Aves	LC	trophy	Canada Goosetrophy	945.25	NA	NA	NA	NA	NA	1895	1420.125	671.5746654	10	14201.25	14201.25	14201.25	1	1	Yes	unit	USD	2020	1	14201.25	14201.25	14201.25	1420.125	No	NA	no	E	-	http://www.thetaxidermystore.com/catalogsearch/result/?cat=0&q=canada+goose	NA	0
Capelin	Mallotus villosus	Fish	LC	caviar	Capelincaviar	7	8	11	18	NA	NA	33	15.4	10.73778376	2	30.8	30.8	30.8	1	1	Yes	unit (oz)	USD	2019	1.02	31.416	31.416	31.416	15.708	No	depending on size of product (1oz - 17.5)	no	E	-	https://www.markys.com/Caviar/capelin-caviar/	NA	0
Capiz Shell	Placuna placenta	Mollusc	-	shell	Capiz Shellshell	11.99	NA	NA	NA	NA	NA	11.99	11.99	0	1	11.99	11.99	11.99	1	1	Yes	unit	EUR	2019	1.136848	13.63080752	13.63080752	13.63080752	13.63080752	No	NA	no	E	-	https://www.conchology.be/?t=34&u=1143039&g=055880e7001de86310223d82287f45bb&q=f45f70a8e4c1d11465d0b778267912ba, https://www.conchology.be/?t=34&u=1047552&g=055880e7001de86310223d82287f45bb&q=f45f70a8e4c1d11465d0b778267912ba	NA	0
Capiz Shell	Placuna placenta	Mollusc	-	jewelries	Capiz Shelljewelries	22.65	26.13	31.94	59.48	NA	NA	1042	236.44	450.5547873	90	21279.6	21279.6	21279.6	1	1	Yes	unit	USD	2019	1.02	21705.192	21705.192	21705.192	241.1688	No	NA	no	E	-	https://www.etsy.com/market/placuna_shells	NA	0
Capiz Shell	Placuna placenta	Mollusc	-	shell products	Capiz Shellshell products	22.65	26.13	31.94	59.48	NA	NA	1042	236.44	450.5547873	143	33810.92	33810.92	33810.92	1	1	Yes	unit	USD	2019	1.02	34487.1384	34487.1384	34487.1384	241.1688	No	NA	no	E	-	https://www.etsy.com/market/placuna_shells	NA	0
Capybara	Hydrochoerus hydrochaeris	Mammalia	LC	trims	Capybaratrims	50	NA	NA	NA	NA	NA	110	80	42.42640687	37	2960	2960	2960	1	1	Yes	unit	USD	2003	1.42	4203.2	4203.2	4203.2	113.6	No	NA	no	R	-	https://books.google.cz/books?id=eiPJQ0gmVrkC&pg=PA220&lpg=PA220&dq=capybara+skins+prices&source=bl&ots=4hk34ri2GQ&sig=ACfU3U3MPpJYfj0VR-_Nd8YKBXxjn9Lgdg&hl=en&sa=X&ved=2ahUKEwj-xe7-_u_mAhUQY1AKHY4hDbEQ6AEwF3oECA8QAQ#v=onepage&q=capybara%20skins%20prices&f=false	NA	0
Caracal	Caracal caracal	Mammalia	LC	skins	Caracalskins	300	NA	NA	NA	NA	NA	350	325	35.35533906	2	650	650	650	1	1	Yes	unit	USD	2014	1.1	715	715	715	357.5	No	NA	no	E	-	https://www.taxidermy.net/threads/376838/	NA	0
Caracal	Caracal caracal	Mammalia	LC	trophy	Caracaltrophy	475	595	750	1700	1900	2000	2750.25	1452.892857	859.2381783	3	4358.678571	4358.678571	4358.678571	1	1	Yes	unit	USD	2019	1.02	4445.852143	4445.852143	4445.852143	1481.950714	No	NA	no	E	-	https://www.rutcountry.com/price-list, http://www.elkplaintaxidermy.com/pricelist.html, https://naturesdesigntaxidermy.com/pricing/, http://www.thetaxidermystore.com/catalogsearch/result/?cat=0&q=caracal	NA	0
Caribou	Rangifer tarandus	Mammalia	VU	meats	Cariboumeats	13.9	NA	NA	NA	NA	49.99	59.99	41.29333333	24.24450522	8520	351819.2	1407276.8	2110915.2	4	6	Yes	weight (/lb)	USD	2020	1	1407276.8	2110915.2	1759096	206.4666667	No	NA	no	E	-	https://www.indianvalleymeats.com/gourmet_meat.htm, https://www.exoticmeatmarkets.com/searchresults.asp?Search=caribou&Submit=	https://www.indianvalleymeats.com/gourmet_meat.htm, https://www.exoticmeatmarkets.com/searchresults.asp?Search=caribou&Submit=	0
Caribou	Rangifer tarandus	Mammalia	VU	small leather product	Caribousmall leather product	113	227	310	323	NA	NA	325	259.6	91.36629576	1	259.6	259.6	259.6	1	1	Yes	unit	USD	2019	1.02	264.792	264.792	264.792	264.792	No	wallets	no	E	-	https://www.lyst.com/shop/atestoni-wallets/, https://www.lyst.com/accessories/atestoni-black-caribou-leather-organizer-coat-wallet-3/	NA	0
Caribou	Rangifer tarandus	Mammalia	VU	trims	Cariboutrims	199.95	225	250	299.95	NA	NA	350	264.98	60.21420721	10	2649.8	2649.8	2649.8	1	1	Yes	unit	USD	2019	1.02	2702.796	2702.796	2702.796	270.2796	No	depending on size	no	E	-	https://www.hideandfur.com/Animals/Caribou.html	NA	0
Caribou	Rangifer tarandus	Mammalia	VU	horns	Caribouhorns	230	299.95	NA	NA	NA	NA	499.99	343.3133333	140.1211406	2	686.6266667	686.6266667	686.6266667	1	1	Yes	unit	USD	2019	1.02	700.3592	700.3592	700.3592	350.1796	No	NA	no	E	-	https://www.ebay.com/sch/i.html?LH_CAds&_fpos&_fspt=1&_mPrRngCbx=1&_sacat&_sadis&_sop=12&_udhi&_udlo&_fosrp=1&Animal%2520Type=Caribou&_nkw=antlers&_dcat=177908&rt=nc&_trksid=p2045573.m1684	NA	0
Caribou	Rangifer tarandus	Mammalia	VU	garment	Caribougarment	40	98	NA	459	NA	NA	549	286.5	254.9228642	1	286.5	286.5	286.5	1	1	Yes	unit	USD	2019	1.02	292.23	292.23	292.23	292.23	No	NA	no	E	-	https://www.etsy.com/market/caribou_clothing	NA	0
Caribou	Rangifer tarandus	Mammalia	VU	skull	Caribouskull	1625	NA	NA	NA	NA	NA	1625	1625	0	1	1625	1625	1625	1	1	Yes	unit	USD	2019	1.02	1657.5	1657.5	1657.5	1657.5	No	with horns	no	E	-	http://www.thetaxidermystore.com/catalogsearch/result/?cat=0&q=caribou+skull	NA	0
Carnation Coral	Dendronephthya	Cnidaria	-	coral (unworked)	Carnation Coralcoral (unworked)	30	NA	NA	NA	NA	NA	70	50	28.28427125	1	50	50	50	1	1	Yes	unit	USD	2019	1.02	51	51	51	51	No	depending on size	no	E	-	https://www.thatpetplace.com/search?keywords=carnation	NA	0
Carnation Coral	Dendronephthya	Cnidaria	-	live specimen	Carnation Corallive specimen	30	NA	NA	NA	NA	NA	70	50	28.28427125	1	50	50	50	1	1	Yes	unit	USD	2019	1.02	51	51	51	51	No	NA	no	E	-	https://www.thatpetplace.com/search?keywords=carnation	NA	0
Carp	Cyprinus carpio	Fish	VU	whole animal (dead)	Carpwhole animal (dead)	2.6	5.09	6.24	9.6	12	NA	29.95	10.91333333	9.901142695	10	109.1333333	109.1333333	109.1333333	1	1	Yes	unit	GBP	2019	1.30073254	141.9532779	141.9532779	141.9532779	14.19532779	No	NA	no	E	-	http://www.carpco.co.uk/carp-c-28.html	NA	0
Catfish	NA	Fish	NA	live specimen	Catfishlive specimen	7.99	39.99	99.99	189.99	459.99	499.99	799.99	299.7042857	294.551475	160	47952.68571	47952.68571	47952.68571	1	1	Yes	unit	USD	2019	1.02	48911.73943	48911.73943	48911.73943	305.6983714	No	NA	no	E	-	https://exoticfishshop.net/product-category/freshwater-fish/catfish/	NA	0
Cattle Egret	Bubulcus ibis	Aves	LC	skull	Cattle Egretskull	75	NA	NA	NA	NA	NA	75	75	0	6	450	450	450	1	1	Yes	unit	GBP	2019	1.30073254	585.329643	585.329643	585.329643	97.5549405	No	NA	no	E	-	http://www.headsandtails.co.uk/Skulls&skeletons/S&S.htm	NA	0
Cattle Egret	Bubulcus ibis	Aves	LC	whole animal (dead)	Cattle Egretwhole animal (dead)	203.91	NA	NA	NA	NA	NA	395	299.455	135.1210348	3	898.365	898.365	898.365	1	1	Yes	unit	GBP	2019	1.30073254	1168.532588	1168.532588	1168.532588	389.5108628	No	NA	no	E	-	https://www.catawiki.com/l/12980411-fine-vintage-taxidermy-western-cattle-egret-bubulcus-ibis-45cm, https://www.naturalhistorydirect.com/collections/taxidermy	NA	0
Central Amer River Turtle	Dermatemys mawii	Herptiles	CR	eggs (dead)	Central Amer River Turtleeggs (dead)	5	NA	NA	NA	NA	NA	5	5	0	9	45	45	45	1	1	Yes	unit	USD	2019	1.02	45.9	45.9	45.9	5.1	No	snapping turtle price	no	E	-	https://www.exoticmeatmarkets.com/product-p/turtleboneless5lbs.htm	NA	0
Central Amer River Turtle	Dermatemys mawii	Herptiles	CR	meats	Central Amer River Turtlemeats	28.17	40	NA	NA	NA	NA	69.99	46.05333333	21.5571388	2	92.10666667	460.5333333	460.5333333	5	5	Yes	weight (/lb)	USD	2020	1	460.5333333	460.5333333	460.5333333	230.2666667	No	snapping turtle price	no	E	-	https://www.exoticmeatmarkets.com/product-p/turtleboneless5lbs.htm	NA	0
Chacma Baboon	Papio ursinus	Mammalia	LC	trophy	Chacma Baboontrophy	1250	1275	1650	1975	NA	NA	1975	1625	356.6335654	2	3250	3250	3250	1	1	Yes	unit	USD	2019	1.02	3315	3315	3315	1657.5	No	NA	no	E	-	https://www.safariworkstaxidermysales.com/search?type=product&q=chacma+baboon	NA	0
Chaffinch	Fringilla coelebs	Aves	LC	whole animal (dead)	Chaffinchwhole animal (dead)	57	88	95	154	NA	NA	154	109.6	42.98022801	1	109.6	109.6	109.6	1	1	Yes	unit	USD	2019	1.02	111.792	111.792	111.792	111.792	No	NA	no	E	-	https://auction.catawiki.com/kavels/19449411-common-chaffinch-koko-elain-alustalla-fringilla-coelebs-20-10-10-1, https://auction.catawiki.com/kavels/29841130-chaffinch-full-body-mount-fringilla-coelebs-20-22-12-cm-none, https://www.barnebys.com/auctions/lot/taxidermy-a-victorian-cased-pied-chaffinch-fringilla-coelebs-by-FAW6LZTCXae, https://www.barnebys.com/auctions/lot/taxidermy-a-victorian-case…	NA	0
Chamois	Rupicapra rupicapra	Mammalia	LC	horn (whole)	Chamoishorn (whole)	91.48	NA	NA	NA	NA	123.24	176.78	130.5	43.11094061	1	130.5	130.5	130.5	1	1	Yes	unit	SGD	2019	0.740791	96.6732255	96.6732255	96.6732255	96.6732255	No	NA	no	E	-	https://www.etsy.com/market/chamois_horns	NA	0
Chec. Keelb. Water Snake	Xenochrophis piscator	Herptiles	LC	whole animal (dead)	Chec. Keelb. Water Snakewhole animal (dead)	9.99	14.99	19.99	24.99	29.99	34.99	100	33.56285714	30.51514089	10	335.6285714	335.6285714	335.6285714	1	1	Yes	unit	USD	2019	1.02	342.3411429	342.3411429	342.3411429	34.23411429	No	other water snake for sale, other species of water snakes	no	E	-	https://undergroundreptiles.com/shop/water-snakes/, https://undergroundreptiles.com/shop/water-snakes/, https://www.morphmarket.com/us/c/reptiles/colubrids/water-snakes/283665	NA	0
Chestnut-sided Warbler	Setophaga pensylvanica	Aves	LC	feathers	Chestnut-sided Warblerfeathers	105.9241217	NA	NA	NA	NA	NA	105.9241217	105.9241217	0	6	635.5447302	635.5447302	635.5447302	1	1	Yes	unit	USD	2020	1	635.5447302	635.5447302	635.5447302	105.9241217	No	proxy: average of products	yes	-	A	NA	NA	0
Chinese Ferret Badger	Melogale moschata	Mammalia	LC	hair products	Chinese Ferret Badgerhair products	11.67	NA	NA	NA	NA	NA	11.67	11.67	0	5520	64418.4	64418.4	64418.4	1	1	Yes	unit	USD	2019	1.02	65706.768	65706.768	65706.768	11.9034	No	NA	no	E	-	https://www.aliexpress.com/item/32969149454.html	NA	0
Chinese Stripeneck Turtle	Mauremys sinensis	Herptiles	EN	medicinals	Chinese Stripeneck Turtlemedicinals	2	NA	NA	NA	NA	NA	10	6	5.656854249	64	384	316.416	316.416	0.824	0.824	Yes	weight (/kg)	USD	1995	1.72	544.23552	544.23552	544.23552	8.50368	No	NA	no	R	-	https://www.traffic.org/site/assets/files/9667/tortoise-and-freshwater-turtle-trade-in-se-asia.pdf	http://www.itmonline.org/arts/turtles.htm	0
Chinese Stripeneck Turtle	Mauremys sinensis	Herptiles	EN	whole animal (dead)	Chinese Stripeneck Turtlewhole animal (dead)	75	NA	NA	NA	NA	NA	75	75	0	40	3000	3000	3000	1	1	Yes	unit	USD	2020	1	3000	3000	3000	75	No	assumed to be for pet trade	no	E	-	https://www.freshmarine.com/chinese-golden-turtles.html	NA	0
Chinese Stripeneck Turtle	Mauremys sinensis	Herptiles	EN	jewelries	Chinese Stripeneck Turtlejewelries	450	500	NA	NA	NA	NA	550	500	50	36	18000	18000	18000	1	1	Yes	unit	USD	2016	1.09	19620	19620	19620	545	No	turtle shell ring	no	E	-	https://www.liveauctioneers.com/en-gb/item/43347122_chinese-turtle-shell-thumb-ring-w-original-casehttps://www.liveauctioneers.com/en-gb/item/43347122_chinese-turtle-shell-thumb-ring-w-original-case	NA	0
Chinese Sturgeon	Acipenser sinensis	Fish	CR	live specimen	Chinese Sturgeonlive specimen	45	NA	NA	NA	NA	NA	45	45	0	7	315	630	4410	2	14	Yes	weight (/kg)	CNY	2018	0.15237228	95.9945364	671.9617548	383.9781456	54.8540208	No	NA	no	N	-	https://www.nst.com.my/world/2018/06/378055/shoppers-shocked-find-endangered-species-sold-chinese-supermarket	http://www.chinatoday.com.cn/ctenglish/2018/sl/201807/t20180710_800134891.html	0
Chocolate Chip Sea Cucumber	Isostichopus badionotus	Echinoderms	LC	whole animal (dead)	Chocolate Chip Sea Cucumber whole animal (dead)	132	NA	NA	NA	NA	NA	358	245	159.8061325	9	2205	851.06385	1830.15	0.38597	0.83	Yes	weight (/kg)	USD	2017	1.07	910.6383195	1958.2605	1434.44941	159.3832678	No	NA	no	R	-	https://www.researchgate.net/publication/321775896_Market_price_trends_of_Latin_American_and_Caribbean_sea_cucumbers_inform_fisheries_management	https://www.researchgate.net/figure/sostichopus-fuscus-Length-L-in-cm-and-weight-W-in-g-data-of-the-population-from_tbl1_226443624	0
Chocolate Chip Sea Cucumber	Isostichopus badionotus	Echinoderms	LC	fins	Chocolate Chip Sea Cucumber fins	132	NA	NA	NA	NA	NA	358	245	159.8061325	12	2940	1134.7518	2440.2	0.38597	0.83	Yes	weight (/kg)	USD	2017	1.07	1214.184426	2611.014	1912.599213	159.3832678	No	proxy: whole animal	no	R	S	https://www.researchgate.net/publication/321775896_Market_price_trends_of_Latin_American_and_Caribbean_sea_cucumbers_inform_fisheries_management	https://www.researchgate.net/figure/sostichopus-fuscus-Length-L-in-cm-and-weight-W-in-g-data-of-the-population-from_tbl1_226443624	0
Chocolate Sea Cucumber	Isostichopus badionotus	Echinoderms	LC	whole animal (dead)	Chocolate Sea Cucumber whole animal (dead)	132	NA	NA	NA	NA	NA	358	245	159.8061325	82	20090	7754.1373	16674.7	0.38597	0.83	Yes	weight (/kg)	USD	2017	1.07	8296.926911	17841.929	13069.42796	159.3832678	No	NA	no	R	-	https://www.researchgate.net/publication/321775896_Market_price_trends_of_Latin_American_and_Caribbean_sea_cucumbers_inform_fisheries_management	https://www.researchgate.net/figure/sostichopus-fuscus-Length-L-in-cm-and-weight-W-in-g-data-of-the-population-from_tbl1_226443624	0
Chusan Island Toad	Bufo gargarizans	Herptiles	LC	medicinals	Chusan Island Toadmedicinals	12.38	15.98	24.38	32.98	35.38	NA	49.98	28.51333333	13.87352395	23	655.8066667	655.8066667	655.8066667	1	1	Yes	unit	USD	2020	1	655.8066667	655.8066667	655.8066667	28.51333333	No	NA	no	E	-	https://www.bestplant.shop/products/chan-chu-pi-dried-toad-skin-medicine-true-toad	NA	0
Cinnamon Teal	Anas cyanoptera	Aves	LC	feathers	Cinnamon Teal feathers	105.9241217	NA	NA	NA	NA	NA	105.9241217	105.9241217	0	2000	211848.2434	211848.2434	211848.2434	1	1	Yes	unit	USD	2020	1	211848.2434	211848.2434	211848.2434	105.9241217	No	proxy: average of products	yes	-	A	NA	NA	0
Cinnamon Teal	Anas cyanoptera	Aves	LC	trophy	Cinnamon Teal trophy	360	NA	NA	NA	NA	NA	1085	722.5	512.6524164	4	2890	2890	2890	1	1	Yes	unit	USD	2019	1.02	2947.8	2947.8	2947.8	736.95	No	NA	no	E	-	https://www.petestaxidermy.com/mounts/birds/ducks/, http://www.thetaxidermystore.com/taxidermy-mounts/shopby/ducks_waterfowl.html	NA	0
Clay-colored Robin	Turdus grayi	Aves	LC	feathers	Clay-colored Robinfeathers	105.9241217	NA	NA	NA	NA	NA	105.9241217	105.9241217	0	82	8685.777979	8685.777979	8685.777979	1	1	Yes	unit	USD	2020	1	8685.777979	8685.777979	8685.777979	105.9241217	No	proxy: average of products	yes	-	A	NA	NA	0
Coatimundi	Nasua spp.	Mammalia	LC	live specimen	Coatimundilive specimen	700	800	NA	NA	NA	NA	1000	833.3333333	152.7525232	1	833.3333333	833.3333333	833.3333333	1	1	Yes	unit	USD	2019	1.02	850	850	850	850	No	NA	no	E	-	https://www.jandaexotics.com/coatimundi-for-sale, https://www.exoticanimalsforsale.net/coatimundi-for-sale.asp	NA	0
Coatimundi	Nasua spp.	Mammalia	LC	trophy	Coatimunditrophy	107.15	NA	NA	NA	NA	1750	1895	1250.716667	993.007951	1	1250.716667	1250.716667	1250.716667	1	1	Yes	unit	USD	2019	1.02	1275.731	1275.731	1275.731	1275.731	No	NA	no	E	-	https://www.mckenziesp.com/Coati-C892.aspx, https://www.safariworkstaxidermysales.com/products/white-nosed-coati-taxidermy-mount-coatimundi-sw5557?_pos=1&_sid=a72a31e03&_ss=r, http://www.thetaxidermystore.com/catalogsearch/result/?cat=0&q=coati	NA	0
Collared Anteater	Tamandua tetradactyla	Mammalia	LC	live specimen	Collared Anteaterlive specimen	3500	NA	NA	NA	NA	NA	8000	5750	3181.980515	3	17250	17250	17250	1	1	Yes	unit	USD	2019	1.02	17595	17595	17595	5865	No	NA	no	E	-	https://www.thesprucepets.com/pet-anteaters-4110164	NA	1
Collared Peccary	Pecari tajacu	Mammalia	LC	skins	Collared Peccaryskins	8	NA	NA	NA	NA	NA	8	8	0	1	8	8	8	1	1	Yes	unit	USD	1989	2.14	17.12	17.12	17.12	17.12	No	NA	no	R	-	https://books.google.com.sg/books?id=8IkvLQtkpwYC&pg=PA32&lpg=PA32&dq=collared+peccary+hide+prices&source=bl&ots=tgsPfmz7fP&sig=ACfU3U3fP9W9H-J7rbwlcO_k8IVt2Ir4fg&hl=en&sa=X&ved=2ahUKEwiDoKvN29LlAhWg7XMBHYP1BusQ6AEwFHoECAkQAg#v=onepage&q=collared%20peccary%20hide%20prices&f=false	NA	0
Collared Peccary	Pecari tajacu	Mammalia	LC	skull	Collared Peccaryskull	195	NA	NA	NA	NA	NA	195	195	0	1	195	195	195	1	1	Yes	unit	USD	2019	1.02	198.9	198.9	198.9	198.9	No	NA	no	E	-	https://www.chichesterinc.com/JavelinaSkulls.htm	NA	0
Collared Peccary	Pecari tajacu	Mammalia	LC	small leather product	Collared Peccarysmall leather product	149	235.95	249.95	330.95	436.95	NA	459.95	310.4583333	121.695811	20	6209.166667	6209.166667	6209.166667	1	1	Yes	unit	USD	2019	1.02	6333.35	6333.35	6333.35	316.6675	No	small leather product - gloves	no	E	-	https://guide.alibaba.com/shopping-guides/peccary-shoes.html	NA	0
Collared Peccary	Pecari tajacu	Mammalia	LC	shoes	Collared Peccaryshoes	517	751.44	NA	NA	NA	NA	770	679.48	141.0174854	48	32615.04	32615.04	32615.04	1	1	Yes	unit	USD	2019	1.02	33267.3408	33267.3408	33267.3408	693.0696	No	NA	no	E	-	https://www.carminashoemaker.com/mens-oxford-shoes/peccary-oxfords-brown-peccary-80386, https://www.forzieri.com/usa/products.asp?l=usa&c=usa&s=peccary	NA	0
Collared Peccary	Pecari tajacu	Mammalia	LC	trophy	Collared Peccarytrophy	390	395	595	660	695	NA	1195	655	294.8389391	4	2620	2620	2620	1	1	Yes	unit	USD	2019	1.02	2672.4	2672.4	2672.4	668.1	No	shoulder mount - full mount	no	E	-	http://taxidermytrophiesforsale.com/product-category/taxidermy/pigs-hogs/, https://all-taxidermy.com/?s=peccory	NA	0
Comb Duck	Sarkidiornis melanotos	Aves	LC	skins	Comb Duckskins	50	NA	NA	NA	NA	NA	50	50	0	1	50	50	50	1	1	Yes	unit	USD	2020	1	50	50	50	50	No	proxy: taxidermy skin of Duck spp.	no	E	S	https://www.ebay.com/b/Bird-Skins-In-Bird-Taxidermy/71123/bn_7023208083	NA	0
Common Barn Owl	Tyto alba	Aves	LC	feathers	Common Barn Owlfeathers	45	NA	NA	NA	NA	NA	49	47	2.828427125	68	3196	3196	3196	1	1	Yes	unit	USD	2020	1	3196	3196	3196	47	No	snowy owl	no	E	-	https://www.etsy.com/sg-en/market/owl_feathers, https://www.etsy.com/listing/771135727/owl-snow-feather-real-hand-made?ga_order=most_relevant&ga_search_type=all&ga_view_type=gallery&ga_search_query=taxidermy+owl&ref=sr_gallery-1-26&frs=1&cns=1	NA	0
Common Barn Owl	Tyto alba	Aves	LC	trophy	Common Barn Owltrophy	248	288	NA	NA	NA	NA	349.77	295.2566667	51.2716065	2	590.5133333	590.5133333	590.5133333	1	1	Yes	unit	USD	2020	1	590.5133333	590.5133333	590.5133333	295.2566667	No	NA	no	E	-	https://www.ebay.com/b/Owl-Bird-Taxidermy/71123/bn_42810269, https://www.etsy.com/listing/722998369/a-good-old-french-taxidermy-barn-owl?ga_order=most_relevant&ga_search_type=all&ga_view_type=gallery&ga_search_query=taxidermy+owl&ref=sr_gallery-1-30	NA	0
Common Barn Owl	Tyto alba	Aves	LC	whole animal (dead)	Common Barn Owlwhole animal (dead)	248	288	NA	NA	NA	NA	349.77	295.2566667	51.2716065	1	295.2566667	295.2566667	295.2566667	1	1	Yes	unit	USD	2020	1	295.2566667	295.2566667	295.2566667	295.2566667	No	proxy: taxidermy	no	E	S	https://www.ebay.com/b/Owl-Bird-Taxidermy/71123/bn_42810269, https://www.etsy.com/listing/722998369/a-good-old-french-taxidermy-barn-owl?ga_order=most_relevant&ga_search_type=all&ga_view_type=gallery&ga_search_query=taxidermy+owl&ref=sr_gallery-1-30	NA	0
Common Brain Coral	Mussidae spp.	Cnidaria	DD-VU	shell	Common Brain Coralshell	8.95	35	84	92	95	NA	95	68.325	37.05473991	1	68.325	68.325	68.325	1	1	Yes	unit	USD	2019	1.02	69.6915	69.6915	69.6915	69.6915	No	NA	no	E	-	https://www.ebay.com/b/Coral-Shells/82519/bn_3051974	NA	0
Common Buzzard	Buteo buteo	Aves	LC	whole animal (dead)	Common Buzzardwhole animal (dead)	250	260	NA	NA	NA	NA	300	270	26.45751311	1	270	270	270	1	1	Yes	unit	GBP	2019	1.30073254	351.1977858	351.1977858	351.1977858	351.1977858	No	assumed for pet trade	no	E	-	http://www.birds4saleuk.co.uk/ads/common-buzzard-for-sale/, https://www.birdtrader.co.uk/uk/hawks/male-common-buzzard-for-sale-598943/, https://www.birdtrader.co.uk/uk/other-birds-of-prey/common-buzzard-for-sale-621949/	NA	0
Common Dolphin	Delphinus delphis	Mammalia	LC	skull	Common Dolphinskull	238	NA	NA	NA	NA	NA	238	238	0	1	238	238	238	1	1	Yes	unit	USD	2019	1.02	242.76	242.76	242.76	242.76	No	replica	no	E	R	https://www.skullsunlimited.com/products/replica-short-beaked-common-dolphin-skull-tq-224	NA	0
Common Eider	Somateria mollissima	Aves	NT	feathers	Common Eiderfeathers	465.35	NA	NA	NA	NA	NA	964.24	714.795	352.7685021	5	3573.975	3573.975	3573.975	1	1	Yes	weight (/kg)	USD	2020	1	3573.975	3573.975	3573.975	714.795	No	NA	no	N	-	https://www.icelandreview.com/news/lower-eiderdown-prices/	NA	0
Common Genet	Genetta genetta	Mammalia	LC	trophy	Common Genettrophy	121.49	NA	NA	NA	NA	NA	875	498.245	532.8120307	3	1494.735	1494.735	1494.735	1	1	Yes	unit	USD	2019	1.02	1524.6297	1524.6297	1524.6297	508.2099	No	NA	no	E	-	https://www.catawiki.eu/l/7184027-taxidermy-common-genet-genetta-genetta-46-x-23-x-50-cm-1-3-kg, https://www.ebay.com/itm/African-Genet-Cat-Taxidermy-Mount-SW5946-/254033848396	NA	0
Common Iguana	Iguana iguana	Herptiles	LC	meats	Common Iguanameats	49.99	NA	NA	NA	NA	NA	49.99	49.99	0	4570	228454.3	228454.3	228454.3	1	1	Yes	unit	USD	2018	1.04	237592.472	237592.472	237592.472	51.9896	No	skin on - meat	no	N	-	https://www.tribpub.com/gdpr/sun-sentinel.com/	NA	0
Common Iguana	Iguana iguana	Herptiles	LC	whole animal (dead)	Common Iguanawhole animal (dead)	14.99	19.99	24.99	29.99	34.99	NA	199.99	54.15666667	71.79252514	1	54.15666667	54.15666667	54.15666667	1	1	Yes	unit	USD	2019	1.02	55.2398	55.2398	55.2398	55.2398	No	depending on size, age, color	no	E	-	https://undergroundreptiles.com/product-category/animals/lizards/iguanas/	NA	0
Common Iguana	Iguana iguana	Herptiles	LC	live specimen	Common Iguanalive specimen	14.99	19.99	24.99	29.99	34.99	NA	199.99	54.15666667	71.79252514	1	54.15666667	54.15666667	54.15666667	1	1	Yes	unit	USD	2019	1.02	55.2398	55.2398	55.2398	55.2398	No	depending on size, age, color	no	E	-	https://undergroundreptiles.com/product-category/animals/lizards/iguanas/	NA	0
Common Iguana	Iguana iguana	Herptiles	LC	small leather product	Common Iguanasmall leather product	220.99	308.24	335.34	347	NA	NA	558.91	354.096	124.6704609	1	354.096	354.096	354.096	1	1	Yes	unit	USD	2019	1.02	361.17792	361.17792	361.17792	361.17792	No	wallets and purses	no	E	-	https://www.shopstyle.com/browse?fts=iguana+leather, https://www.lyst.com/accessories/dolce-gabbana-black-iguana_embossed-leather-wallet/, https://www.ebay.com/itm/EL-200-1-GENUINE-IGUANA-Lizard-Leather-WALLET-skin-hide-Exotic-weird-/303101928914	NA	0
Common Iguana	Iguana iguana	Herptiles	LC	eggs (dead)	Common Iguanaeggs (dead)	14.99	44.99	NA	NA	NA	NA	89.99	49.99	37.74917218	821	41041.79	41041.79	41041.79	1	1	Yes	unit	USD	2020	1	41041.79	41041.79	41041.79	49.99	No	proxy: baby iguana	no	E	S	https://undergroundreptiles.com/product-category/animals/lizards/iguanas/	NA	0
Common Map Butterfly	Cyrestis thyodamas	Insecta	-	whole animal (dead)	Common Map Butterflywhole animal (dead)	19.67	NA	NA	NA	NA	NA	98	58.835	55.38767417	10	588.35	588.35	588.35	1	1	Yes	unit	USD	2019	1.02	600.117	600.117	600.117	60.0117	No	for taxidermy	no	E	-	, https://www.amazon.com/Butterfly-thyodamas-Beautiful-Taxidermy-Collectables/dp/B07RXJWXGJ/ref=sr_1_1?keywords=Common+Map+Butterfly+taxidermy&qid=1578991145&sr=8-1	NA	0
Common Octopus	Octopus vulgaris	Fish	LC	meats	Common Octopusmeats	12.15	NA	NA	NA	NA	NA	12.15	12.15	0	4156	50495.4	201981.6	2524770	4	50	Yes	weight (/kg)	USD	2020	1	201981.6	2524770	1363375.8	328.05	No	NA	no	E	-	https://www.tridge.com/intelligences/octopus	https://www.nationalgeographic.com/animals/invertebrates/c/common-octopus/	0
Common peafowl	Pavo cristatus	Aves	LC	feathers	Common peafowlfeathers	1	NA	NA	NA	NA	NA	5	3	2.828427125	243	729	729	729	1	1	Yes	unit	EUR	2020	1.079494	786.951126	786.951126	786.951126	3.238482	No	NA	no	N	-	https://www.roysfarm.com/peacock-farming/	NA	0
Common Pheasant	Phasianus colchicus	Aves	LC	feathers	Common Pheasantfeathers	0.5	1.5	2.299	2.8	3	3.3	9	3.199857143	2.733794703	3884	12428.24514	12428.24514	12428.24514	1	1	Yes	unit	USD	2020	1	12428.24514	12428.24514	12428.24514	3.199857143	No	NA	no	E	-	https://www.etsy.com/search?q=ring+necked+pheasant+feathers&ref=pagination&as_prefix=ring+necked+&page=1	NA	0
Common Pheasant	Phasianus colchicus	Aves	LC	garment	Common Pheasantgarment	12.47	16.94	19.66	30	536.94	895	3700	744.43	1347.95069	1	744.43	744.43	744.43	1	1	Yes	unit	USD	2020	1	744.43	744.43	744.43	744.43	No	earrings, necklace, headdress	no	E	-	https://www.etsy.com/sg-en/market/pheasant_feathers?order=price_desc	NA	0
Common Pipistrelle	Pipistrellus pipistrellus	Mammalia	LC	whole animal (dead)	Common Pipistrellewhole animal (dead)	34.88	36.88	39.88	NA	NA	79.99	88.95	56.116	26.13732255	8	448.928	448.928	448.928	1	1	Yes	unit	USD	2019	1.02	457.90656	457.90656	457.90656	57.23832	No	assumed for trophy	no	E	-	https://www.amazon.com/Museum-Quality-Taxidermy-Pipistrelle-Dracula/dp/B015RSARJS, https://www.amazon.com/s?k=Taxidermy+Bat+pipistrelle&ref=nb_sb_noss	NA	0
Common Raccoon	Procyon lotor	Mammalia	LC	trims	Common Raccoontrims	12.5	33	39.72	NA	54	NA	89	45.644	28.47391227	2	91.288	91.288	91.288	1	1	Yes	unit	USD	2019	1.02	93.11376	93.11376	93.11376	46.55688	No	used for fur hood	no	E	-	https://www.etsy.com/market/raccoon_fur_trim	NA	0
Common Raccoon	Procyon lotor	Mammalia	LC	skin pieces	Common Raccoonskin pieces	65	70	75	99.95	110	NA	125	90.825	24.37178184	62	5631.15	5631.15	5631.15	1	1	Yes	unit	USD	2019	1.02	5743.773	5743.773	5743.773	92.6415	No	NA	no	E	-	https://www.hideandfur.com/inventory/7270.html	NA	0
Common Raccoon	Procyon lotor	Mammalia	LC	skins	Common Raccoonskins	65	70	75	99.95	110	NA	125	90.825	24.37178184	32	2906.4	2906.4	2906.4	1	1	Yes	unit	USD	2019	1.02	2964.528	2964.528	2964.528	92.6415	No	NA	no	E	-	https://www.hideandfur.com/inventory/7270.html	NA	0
Common Raccoon	Procyon lotor	Mammalia	LC	whole animal (dead)	Common Raccoon whole animal (dead)	418.5	475	485	495	715.5	742.5	787.5	588.4285714	153.1245214	2	1176.857143	1176.857143	1176.857143	1	1	Yes	unit	USD	2019	1.02	1200.394286	1200.394286	1200.394286	600.1971429	No	assumed for taxidermy	no	E	-	http://www.thetaxidermystore.com/catalogsearch/result/index/?cat=0&dir=asc&order=price&q=raccoon	NA	0
Common Raven	Corvus corax	Aves	LC	feathers	Common Raven feathers	3.47	4.5	12	NA	NA	NA	25	11.2425	9.92833781	1	11.2425	11.2425	11.2425	1	1	Yes	unit	USD	2019	1.02	11.46735	11.46735	11.46735	11.46735	No	NA	no	E	-	https://www.etsy.com/market/raven_feathers	NA	0
Common Squid	Loligo vulgaris	Fish	DD	meats	Common Squid meats	12.83	NA	NA	NA	NA	NA	12.83	12.83	0	1	12.83	141.13	141.13	11	11	Yes	weight (/kg)	USD	2020	1	141.13	141.13	141.13	141.13	No	NA	no	E	-	https://www.tridge.com/intelligences/japanese-flying-squid	https://www.fishtrader.cz/squid-calamari.htm	0
Common Tegu	Tupinambis meriane	Herptiles	LC	small leather product	Common Tegusmall leather product	46.95	49	NA	NA	NA	NA	99	64.98333333	29.4771239	3	194.95	194.95	194.95	1	1	Yes	unit	USD	2019	1.02	198.849	198.849	198.849	66.283	No	small leather products - wallets, clips, cufflink tray	no	E	-	https://www.cufflinks.com/blake-brown-teju-lizard-leather-valet-tray.html, https://www.etsy.com/ie/market/tejuhttps://www.etsy.com/ie/market/teju	NA	0
Common Tegu	Tupinambis meriane	Herptiles	LC	shoes	Common Tegushoes	259.99	304.99	NA	NA	NA	NA	304.99	289.99	25.98076211	12	3479.88	3479.88	3479.88	1	1	Yes	unit	USD	2019	1.02	3549.4776	3549.4776	3549.4776	295.7898	No	NA	no	E	-	https://www.bootbarn.com/mens/boots-shoes/mens-lizard-skin-boots/	NA	0
Common Tiger Butterfly	Danaus genutia	Insecta	-	whole animal (dead)	Common Tiger Butterflywhole animal (dead)	1.5	3.48	NA	NA	NA	NA	4	2.993333333	1.319141135	21	62.86	62.86	62.86	1	1	Yes	unit	USD	2019	1.02	64.1172	64.1172	64.1172	3.0532	No	NA	no	E	-	https://www.etsy.com/market/raven_feathers?min=high&max=low	NA	0
Common Zebra	Equus burchellii	Mammalia	NT	small leather product	Common Zebrasmall leather product	139.99	NA	NA	NA	NA	NA	215	177.495	53.04007966	1	177.495	177.495	177.495	1	1	Yes	unit	USD	2019	1.02	181.0449	181.0449	181.0449	181.0449	No	belts and bags	no	E	-	https://africangame.com/store/#!/~/search/keyword=zebra&offset=18&sort=priceDesc	NA	0
Common Zebra	Equus burchellii	Mammalia	NT	skins	Common Zebraskins	590	750	NA	NA	NA	NA	895	745	152.561463	1	745	745	745	1	1	Yes	unit	USD	2019	1.02	759.9	759.9	759.9	759.9	No	NA	no	E	-	https://www.africancraftsmarket.com/zebra-skins-info.html	NA	0
Common Zebra	Equus burchellii	Mammalia	NT	rug	Common Zebrarug	950	975	1250	NA	NA	1850	2500	1505	663.8900511	2	3010	3010	3010	1	1	Yes	unit	USD	2019	1.02	3070.2	3070.2	3070.2	1535.1	No	NA	no	E	-	http://workshop.rojeleather.com/zebra-hide-furniture-and-merchandise/, https://www.safariworkstaxidermysales.com/products/african-burchells-zebra-skin-rug-3-4-sw6013	NA	0
Common Zebra	Equus burchellii	Mammalia	NT	large leather product	Common Zebralarge leather product	450	3250	NA	NA	NA	NA	7500	3733.333333	3549.76525	1	3733.333333	3733.333333	3733.333333	1	1	Yes	unit	USD	2019	1.02	3808	3808	3808	3808	No	bags	no	E	-	http://workshop.rojeleather.com/zebra-hide-furniture-and-merchandise/, https://africangame.com/store/#!/~/search/keyword=zebra&offset=18&sort=priceDesc	NA	0
Common Zebra	Equus burchellii	Mammalia	NT	trophy	Common Zebratrophy	1950	2100	2450	3895	4900	5395	13295.25	4855.035714	3963.712907	10	48550.35714	48550.35714	48550.35714	1	1	Yes	unit	USD	2019	1.02	49521.36429	49521.36429	49521.36429	4952.136429	No	NA	no	E	-	http://taxidermytrophiesforsale.com/product-category/taxidermy/zebras/, http://www.thetaxidermystore.com/all-products/shopby/zebra.html?p=4	NA	1
Cooper's Hawk	Accipiter cooperii	Aves	LC	feathers	Cooper's Hawkfeathers	200	NA	NA	NA	NA	NA	200	200	0	1	200	200	200	1	1	Yes	unit	USD	2013	1.12	224	224	224	224	No	NA	no	N	-	https://www.justice.gov/opa/pr/seller-golden-eagle-and-hawk-feathers-sentenced-2-years-prison-violations-migratory-bird	NA	0
Coral	Isis hippuris	Cnidaria	-	live specimen	Corallive specimen	80	NA	NA	NA	NA	NA	99.99	89.995	14.13506456	12	1079.94	1079.94	1079.94	1	1	Yes	unit	USD	2016	1.09	1177.1346	1177.1346	1177.1346	98.09455	No	NA	no	E	-	https://www.catawiki.com/l/5722571-bamboo-coral-isididae-19-cm-x-7-cm, https://www.ebay.com/itm/Large-Dyed-Red-Bamboo-Coral-Branch-Specimen-Deep-Sea-Coral-4-6-IN-Tall-9-4-OZ/153090707622?hash=item23a4ead0a6:g:6NoAAOSwRs1dxu~~	NA	0
Coral	Isis hippuris	Cnidaria	-	scientific specimen	Coralscientific specimen	80	NA	NA	NA	NA	NA	99.99	89.995	14.13506456	20	1799.9	1799.9	1799.9	1	1	Yes	unit	USD	2016	1.09	1961.891	1961.891	1961.891	98.09455	No	fossilized	no	E	-	https://www.catawiki.com/l/5722571-bamboo-coral-isididae-19-cm-x-7-cm, https://www.ebay.com/itm/Large-Dyed-Red-Bamboo-Coral-Branch-Specimen-Deep-Sea-Coral-4-6-IN-Tall-9-4-OZ/153090707622?hash=item23a4ead0a6:g:6NoAAOSwRs1dxu~~	NA	0
Coral	Isis hippuris	Cnidaria	-	shell	Coralshell	80	NA	NA	NA	NA	NA	99.99	89.995	14.13506456	4	359.98	359.98	359.98	1	1	Yes	unit	USD	2016	1.09	392.3782	392.3782	392.3782	98.09455	No	NA	no	E	-	https://www.catawiki.com/l/5722571-bamboo-coral-isididae-19-cm-x-7-cm, https://www.ebay.com/itm/Large-Dyed-Red-Bamboo-Coral-Branch-Specimen-Deep-Sea-Coral-4-6-IN-Tall-9-4-OZ/153090707622?hash=item23a4ead0a6:g:6NoAAOSwRs1dxu~~	NA	0
Coral	Isis hippuris	Cnidaria	-	coral product	Coralcoral product	4.99	17.95	35	46	255.57	599	1121.73	297.1771429	421.8774587	126	37444.32	37444.32	37444.32	1	1	Yes	unit	USD	2020	1	37444.32	37444.32	37444.32	297.1771429	No	NA	no	E	-	https://www.etsy.com/sg-en/market/sea_bamboo_coral	NA	0
Coral	Isis hippuris	Cnidaria	-	jewelries	Coraljewelries	4.99	17.95	35	46	255.57	599	1121.73	297.1771429	421.8774587	125	37147.14286	37147.14286	37147.14286	1	1	Yes	unit	USD	2020	1	37147.14286	37147.14286	37147.14286	297.1771429	No	NA	no	E	-	https://www.etsy.com/sg-en/market/sea_bamboo_coral	NA	0
Costus	Saussurea costus	Plant	CR	medicinals	Costusmedicinals	4.44	6.34	9.06	NA	NA	NA	32.5	13.085	13.08146144	617	8073.445	807.3445	403672.25	0.1	50	Yes	weight (/kg)	USD	2020	1	807.3445	403672.25	202239.7973	327.77925	No	NA	no	E	-	https://www.alibaba.com/product-detail/Yun-Mu-Xiang-Costus-Root-Radix_60487518375.html?spm=a2700.details.maylikeexp.4.626f2243gxAWEg	https://www.alibaba.com/product-detail/Yun-Mu-Xiang-Costus-Root-Radix_60487518375.html?spm=a2700.details.maylikeexp.4.626f2243gxAWEg	0
Costus	Saussurea costus	Plant	CR	unspecified items	Costusunspecified items	4.44	6.34	9.06	NA	NA	NA	32.5	13.085	13.08146144	31	405.635	40.5635	20281.75	0.1	50	Yes	weight (/kg)	USD	2020	1	40.5635	20281.75	10161.15675	327.77925	No	proxy: medicinals	no	E	S	https://www.alibaba.com/product-detail/Yun-Mu-Xiang-Costus-Root-Radix_60487518375.html?spm=a2700.details.maylikeexp.4.626f2243gxAWEg	https://www.alibaba.com/product-detail/Yun-Mu-Xiang-Costus-Root-Radix_60487518375.html?spm=a2700.details.maylikeexp.4.626f2243gxAWEg	0
Coyote	Canis latrans	Mammalia	LC	skin pieces	Coyoteskin pieces	48.62	NA	NA	NA	NA	NA	62	55.31	9.461088732	18	995.58	995.58	995.58	1	1	Yes	unit	USD	2019	1.02	1015.4916	1015.4916	1015.4916	56.4162	No	skin pieces - on garments	no	N	-	http://www.sanduskyregister.com/story/201901150016	NA	0
Coyote	Canis latrans	Mammalia	LC	hair products	Coyotehair products	4	NA	NA	NA	NA	NA	4	4	0	1	4	4	4	1	1	Yes	unit	EUR	2020	1.079494	4.317976	4.317976	4.317976	4.317976	No	NA	no	E	-	https://www.baetis.eu/en/hairs/963-m-pelo-de-coyote-1000035587445.html	NA	0
Coyote	Canis latrans	Mammalia	LC	garment	Coyotegarment	100	NA	NA	NA	NA	NA	170	135	49.49747468	3	405	405	405	1	1	Yes	unit	USD	2019	1.02	413.1	413.1	413.1	137.7	No	skin pieces - on garments	no	N	-	https://www.cnbc.com/2019/02/28/coyote-fur-is-in-big-demand-thanks-to-popular-parkas.html	NA	0
Coyote	Canis latrans	Mammalia	LC	oils	Coyoteoils	5	16	NA	NA	NA	NA	64	28.33333333	31.37408697	19	538.3333333	538.3333333	538.3333333	1	1	Yes	unit	USD	2020	1	538.3333333	538.3333333	538.3333333	28.33333333	No	glands	no	E	-	https://www.wildlifecontrolsupplies.com/animal/CoyGLND.html	NA	0
Coyote	Canis latrans	Mammalia	LC	skins	Coyoteskins	19	46	NA	48.62	75	NA	105	58.724	32.58973581	109	6400.916	6400.916	6400.916	1	1	Yes	unit	USD	2017	1.07	6848.98012	6848.98012	6848.98012	62.83468	No	eastern vs western	no	E	-	https://trappingtoday.com/2017-2018-fur-prices-trapping-todays-fur-market-forecast/, http://www.sanduskyregister.com/story/201901150016, https://www.cnbc.com/2019/02/28/coyote-fur-is-in-big-demand-thanks-to-popular-parkas.html	NA	0
Coyote	Canis latrans	Mammalia	LC	trophy	Coyotetrophy	800	899	NA	NA	NA	1250	1290	1059.75	246.6581643	1	1059.75	1059.75	1059.75	1	1	Yes	unit	USD	2020	1	1059.75	1059.75	1059.75	1059.75	No	NA	no	E	-	https://www.safariworkstaxidermysales.com/search?type=product&q=COYOTE, https://www.ebay.com/sch/i.html?_nkw=taxidermy%20coyotes	NA	0
Crab-eating Macaque	Macaca fascicularis	Mammalia	DD	scientific specimen	Crab-eating Macaquescientific specimen	450	NA	NA	NA	NA	NA	450	450	0	1228	552600	552600	552600	1	1	Yes	unit	USD	2020	1	552600	552600	552600	450	No	proxy: mummified head	no	E	S	https://www.ebay.com/itm/Monkey-Head-Mummy-Taxidermy-Crab-Eating-Macaque-/283747653188	NA	0
Crab-eating Macaque	Macaca fascicularis	Mammalia	DD	skull	Crab-eating Macaque skull	160	NA	NA	NA	NA	NA	160	160	0	5	800	800	800	1	1	Yes	unit	USD	2019	1.02	816	816	816	163.2	No	NA	no	E	-	https://www.darwinandwallace.com/products/crab-eating-macaque-monkey-skull-macaca-fascicularis-sm2-1	NA	0
Crater Coral	Trachyphyllia geoffroyi	Cnidaria	NT	live specimen	Crater Corallive specimen	13.99	NA	NA	NA	NA	NA	60.48	37.235	32.87339426	25	930.875	930.875	930.875	1	1	Yes	unit	USD	2020	1	930.875	930.875	930.875	37.235	No	NA	no	E	-	https://aquariumdepot.com/crater-coral/	NA	0
Crested Chameleon	Trioceros cristatus	Herptiles	LC	dead specimen	Crested Chameleondead specimen	200	NA	NA	NA	NA	NA	400	300	141.4213562	6	1800	1800	1800	1	1	Yes	unit	USD	2020	1	1800	1800	1800	300	No	NA	no	E	-	https://flchams.com/chameleons/other-chameleon-species-for-sale/crested-chameleons-for-sale/, https://www.chameleonbros.com/chamsavailable	NA	0
Crested Chameleon	Trioceros cristatus	Herptiles	LC	live specimen	Crested Chameleonlive specimen	200	NA	NA	NA	NA	NA	400	300	141.4213562	44	13200	13200	13200	1	1	Yes	unit	USD	2020	1	13200	13200	13200	300	No	NA	no	E	-	https://flchams.com/chameleons/other-chameleon-species-for-sale/crested-chameleons-for-sale/, https://www.chameleonbros.com/chamsavailable	NA	0
Crested Porcupine	Hystrix spp.	Mammalia	LC	hairs	Crested Porcupinehairs	1.5	2.13	2.735	3	NA	NA	6	3.073	1.735690064	10	30.73	30.73	30.73	1	1	Yes	unit	USD	2020	1	30.73	30.73	30.73	3.073	No	NA	no	E	-	https://www.etsy.com/market/porcupine_hair	NA	0
Crested Porcupine	Hystrix spp.	Mammalia	LC	hair products	Crested Porcupinehair products	9.5	NA	NA	NA	NA	NA	9.5	9.5	0	4	38	38	38	1	1	Yes	unit	USD	2020	1	38	38	38	9.5	No	hair product - pins	no	E	-	https://odditiesforsale.com/product/african-porcupine-quill-porcupine-hair-pins/	NA	0
Crested Porcupine	Hystrix spp.	Mammalia	LC	trophy	Crested Porcupinetrophy	1250	1375	1475	1550	1650	1815	2695	1687.142857	480.5973466	2	3374.285714	3374.285714	3374.285714	1	1	Yes	unit	USD	2020	1	3374.285714	3374.285714	3374.285714	1687.142857	No	NA	no	E	-	https://www.safariworkstaxidermysales.com/search?type=product&q=African+Crested+Porcupine, http://www.thetaxidermystore.com/catalogsearch/result/?cat=0&q=African+Crested+Porcupine, https://www.ebay.com/itm/African-Crested-Porcupine-Taxidermy-Mount-SW5189-/253572314358	NA	0
Crimson-breasted Gonolek	Laniarius atrococcineus	Aves	LC	trophy	Crimson-breasted Gonolektrophy	162.56	195.07	236.94	NA	NA	NA	243.83	209.6	38.04843843	1	209.6	209.6	209.6	1	1	Yes	unit	USD	2020	1	209.6	209.6	209.6	209.6	No	proxy: Laniarius spp. Taxidermy	no	E	S	https://www.etsy.com/hk-en/listing/681028018/yellow-crowned-gonolek-taxidermy-gonolek, https://www.artcurial.com/en/lot-gonolek-poitrine-rouge-nr-laniarius-erythrogaster-2421-301, https://www.artcurial.com/en/lot-gonolek-de-barbarie-nr-laniarius-barbarus-2421-300	NA	0
Crispy Crust Coral	Merulina ampliata	Cnidaria	-	live specimen	Crispy Crust Corallive specimen	29.95	39.95	49.95	NA	NA	NA	59.95	44.95	12.90994449	4	179.8	179.8	179.8	1	1	Yes	unit	USD	2020	1	179.8	179.8	179.8	44.95	No	NA	no	E	-	https://www.bluezooaquatics.com/productDetail.asp?did=1&pid=1455&cid=52	NA	0
Crocus Clam	Tridacna crocea	Mollusc	LC	live specimen	Crocus Clamlive specimen	75.99	84.99	104.99	125.99	NA	NA	144.99	107.39	28.5184151	451	48432.89	48432.89	48432.89	1	1	Yes	unit	USD	2020	1	48432.89	48432.89	48432.89	107.39	No	NA	no	E	-	https://www.freshmarine.com/crocea-clam.html, saltwaterfish.com/product-crocea-clam-electric-captive-bred-19592	NA	0
Crystal Coral	Galaxea fascicularis	Cnidaria	-	live specimen	Crystal Corallive specimen	69.95	79.95	99.95	NA	NA	NA	199.95	112.45	59.65176723	5	562.25	562.25	562.25	1	1	Yes	unit	USD	2020	1	562.25	562.25	562.25	112.45	No	NA	no	E	-	https://www.bluezooaquatics.com/productdetail.asp?cid=54&pid=1327&did=3	NA	0
Cururu Toad	Rhinella schneideri	Herptiles	DD	live specimen	Cururu Toadlive specimen	29.99	NA	NA	NA	NA	NA	29.99	29.99	0	31	929.69	929.69	929.69	1	1	Yes	unit	USD	2020	1	929.69	929.69	929.69	29.99	No	NA	no	E	-	https://www.backwaterreptiles.com/toads/crested-toad-for-sale.html	NA	0
Daisy Coral	Goniopora lobata	Cnidaria	NT	live specimen	Daisy Corallive specimen	69.95	79.95	NA	NA	NA	NA	99.95	83.28333333	15.27525232	3	249.85	249.85	249.85	1	1	Yes	unit	USD	2020	1	249.85	249.85	249.85	83.28333333	No	NA	no	E	-	https://www.bluezooaquatics.com/productDetail.asp?did=3&pid=1370&cid=54	NA	0
Dall Sheep	Ovis dalli	Mammalia	LC	trophy	Dall Sheep trophy	895.5	1075	1125	1295	2601.28	3055.75	4307.6	2050.732857	1298.803421	1	2050.732857	2050.732857	2050.732857	1	1	Yes	unit	USD	2020	1	2050.732857	2050.732857	2050.732857	2050.732857	No	shoulder mounts	no	E	-	http://www.thetaxidermystore.com/taxidermy-mounts/shopby/north_american_sheep.html	NA	0
Dark-eyed Junco	Junco hyemalis	Aves	LC	scientific specimen	Dark-eyed Junco scientific specimen	353.4565673	NA	NA	NA	NA	NA	353.4565673	353.4565673	0	110	38880.2224	38880.2224	38880.2224	1	1	Yes	unit	USD	2020	1	38880.2224	38880.2224	38880.2224	353.4565673	No	proxy: average of products	yes	-	A	NA	NA	0
Desert Bighorn Sheep	Ovis canadensis	Mammalia	LC	trophy	Desert Bighorn Sheeptrophy	2450	NA	NA	NA	NA	NA	2450	2450	0	2	4900	4900	4900	1	1	Yes	unit	USD	2020	1	4900	4900	4900	2450	No	full body mounts	no	E	-	https://www.safariworkstaxidermysales.com/products/desert-bighorn-sheep-taxidermy-mount-sw6198?_pos=3&_sid=bf59cf3a0&_ss=r	NA	0
Desert Cistanche	Cistanche deserticola	Plant	-	medicinals	Desert Cistanchemedicinals	11.79	15.95	20.95	29.95	34.58	64.99	99.95	39.73714286	31.84731005	720	28610.74286	28610.74286	28610.74286	1	1	Yes	unit	USD	2020	1	28610.74286	28610.74286	28610.74286	39.73714286	No	NA	no	E	-	https://www.amazon.com/s?k=cistanche&i=hpc&crid=14FR6GLBV48O9&sprefix=Cistan%2Chpc%2C379&ref=nb_sb_ss_i_1_6	NA	0
Desert Cistanche	Cistanche deserticola	Plant	-	unspecified items	Desert Cistanche unspecified items	11.79	15.95	20.95	29.95	34.58	64.99	99.95	39.73714286	31.84731005	10	397.3714286	397.3714286	397.3714286	1	1	Yes	unit	USD	2020	1	397.3714286	397.3714286	397.3714286	39.73714286	No	proxy: medicinals	no	E	S	https://www.amazon.com/s?k=cistanche&i=hpc&crid=14FR6GLBV48O9&sprefix=Cistan%2Chpc%2C379&ref=nb_sb_ss_i_1_6	NA	0
Desert Tortoise	Gopherus agassizii	Herptiles	VU	live specimen	Desert Tortoiselive specimen	149	NA	NA	NA	NA	NA	349	249	141.4213562	2	498	498	498	1	1	Yes	unit	USD	2019	1.02	507.96	507.96	507.96	253.98	No	NA	no	E	-	https://undergroundreptiles.com/shop/adult-desert-ornate-box-turtle/, https://www.tortoisetown.com/product/desert-tortoise-for-sale/	NA	0
Desert Tortoise	Gopherus agassizii	Herptiles	VU	shell	Desert Tortoiseshell	50	100	150	NA	NA	NA	495	198.75	201.6752753	1	198.75	198.75	198.75	1	1	Yes	unit	USD	2019	1.02	202.725	202.725	202.725	202.725	No	other tortoise shells	no	E	-	https://www.ebay.com/sch/i.html?_from=R40&_trksid=m570.l1313&_nkw=desert+tortoise+shell+taxidermy&_sacat=0&LH_TitleDesc=0&_osacat=0&_odkw=desert+tortoise+shell	NA	0
Dog-faced Water Snake	Cerberus rhynchops	Herptiles	LC	shoes	Dog-faced Water Snakeshoes	166	NA	NA	NA	NA	NA	935	550.5	543.7651147	548	301674	301674	301674	1	1	Yes	unit	USD	2015	1.1	331841.4	331841.4	331841.4	605.55	No	NA	no	N	-	https://www.thefashionlaw.com/home/manolo-blahnik-in-hot-water-for-illegally-imported-shoes, http://www.reptilesmagazine.com/US-Govt-Wants-to-Keep-300-Pairs-of-seized-manolo-blahnik-snakeskin-shoes-trending/	NA	0
Dog-faced Water Snake	Cerberus rhynchops	Herptiles	LC	small leather product	Dog-faced Water Snakesmall leather product	55	57	NA	NA	NA	NA	100	70.66666667	25.42308662	1	70.66666667	70.66666667	70.66666667	1	1	Yes	unit	USD	2019	1.02	72.08	72.08	72.08	72.08	No	wallets and hats	no	E	-	http://www.implora.com/gifts.asp?species=8&kul=1	NA	0
Domestic African Wild Ass	Equus asinus	Mammalia	-	bone	Domestic African Wild Assbone	10	NA	NA	NA	NA	NA	112.84	61.42	72.71886138	1	61.42	61.42	61.42	1	1	Yes	unit	USD	2020	1	61.42	61.42	61.42	61.42	No	proxy: donkey skull and bone	no	E	S	https://www.etsy.com/market/donkey_bones?ref=pagination	NA	0
Domestic Guinea Pig	Cavia porcellus	Mammalia	-	meats	Domestic Guinea Pigmeats	39.99	NA	NA	NA	NA	NA	49.99	44.99	7.071067812	11	494.89	494.89	494.89	1	1	Yes	unit	USD	2020	1	494.89	494.89	494.89	44.99	No	NA	no	E	-	https://www.exoticmeatmarkets.com/Guinea-Pig-Meat-p/guineapigonedressed.htm	NA	0
Domestic Guinea Pig	Cavia porcellus	Mammalia	-	scientific specimen	Domestic Guinea Pigscientific specimen	26	65	NA	NA	NA	NA	122	71	48.28043082	3	213	213	213	1	1	Yes	unit	USD	2020	1	213	213	213	71	No	proxy: skull and skeleton	no	E	S	https://www.darwinandwallace.com/products/domestic-guinea-pig-taxidermy-cavia-porcellus-tm2, https://www.etsy.com/sg-en/listing/292956801/real-guinea-pig-skull-cavia-porcellus, https://www.catawiki.com/l/33753801-domestic-cavy-aka-guinea-pig-articulated-skeleton-cavia-porcellus-0x6x26-cm	NA	0
Domestic Sheep	Ovis aries	Mammalia	NA	garment	Domestic Sheepgarment	6.2	7.9	16.62	90.9	210.48	316.02	717.31	195.0614286	258.5218446	176	34330.81143	34330.81143	34330.81143	1	1	Yes	unit	USD	2020	1	34330.81143	34330.81143	34330.81143	195.0614286	No	NA	no	E	-	https://www.dhgate.com/wholesale/sheep+clothing.html#seo=WAP, https://www.dhgate.com/discount/sheep-clothing-on-sale.html	NA	0
Domestic Yak	Bos grunnienns	Mammalia	-	medicinals	Domestic Yakmedicinals	10	16	19	25	NA	NA	36	21.2	9.884331035	2250	47700	47700	47700	1	1	Yes	unit	USD	2020	1	47700	47700	47700	21.2	No	NA	no	E	-	https://www.alibaba.com/product-detail/GRASSPHYSIO-TCM-Massage-Treatment-Guasha-Blade_62296301094.html, https://www.aliexpress.com/i/32937994452.html, https://www.amazon.com/Hand-Made-Scraping-Acupuncture-acupoint-Massager/dp/B07TXJY791	NA	0
Donkey Dong Sea Cucumber	Holothuria mexicana	Echinoderms	LC	whole animal (dead)	Donkey Dong Sea Cucumberwhole animal (dead)	0.3	0.5	1	2.1	3.5	5.25	7	2.807142857	2.562620497	52	145.9714286	145.9714286	145.9714286	1	1	Yes	unit	USD	2020	1	145.9714286	145.9714286	145.9714286	2.807142857	No	NA	no	E	-	https://www.alibaba.com/product-detail/Price-of-Dried-Sea-Cucumbers-Different_1889399747.html?spm=a2700.7724857.normalList.50.422d17edM7G4MU	NA	0
Dorcas Gazelle	Gazella dorcas	Mammalia	VU	trophy	Dorcas Gazelletrophy	250	NA	NA	NA	NA	NA	250	250	0	1	250	250	250	1	1	Yes	unit	USD	2020	1	250	250	250	250	No	head	no	E	-	https://www.summersplaceauctions.com/auction/lot/152-Taxidermy-The-head-of-a-Dorcas-gazelle-circa-/?lot=87171&sd=1	NA	0
Double-banded Sandgrouse	Pterocles bicinctus	Aves	LC	trophy	Double-banded Sandgrousetrophy	295	NA	NA	NA	NA	NA	650	472.5	251.0229073	1	472.5	472.5	472.5	1	1	Yes	unit	USD	2020	1	472.5	472.5	472.5	472.5	No	NA	no	E	-	https://www.safariworkstaxidermysales.com/search?type=product&q=sand+grouse	NA	0
Double-crested Basil Lizard	Basiliscus plumifrons	Herptiles	LC	live specimen	Double-crested Basil Lizardlive specimen	24.99	34.99	69.99	NA	NA	NA	199.99	82.49	80.67424207	150	12373.5	12373.5	12373.5	1	1	Yes	unit	USD	2020	1	12373.5	12373.5	12373.5	82.49	No	NA	no	E	-	https://www.backwaterreptiles.com/other-lizards/green-basilisk-for-sale.html, https://undergroundreptiles.com/shop/baby-green-basilisk/	NA	0
Dromeadary Pearly Mussel	Dromus dromas	Mollusc	CR	shell products	Dromeadary Pearly Musselshell products	0.02	NA	NA	NA	NA	NA	0.15	0.085	0.091923882	1	0.085	0.085	0.085	1	1	Yes	unit	USD	1910	27.1548	2.308158	2.308158	2.308158	2.308158	No	1910 records	no	R	-	https://books.google.com.sg/books?id=dXjwAAAAMAAJ&pg=RA2-PA40&lpg=RA2-PA40&dq=%22Dromus+dromas%22+%22shell%22+%22price%22&source=bl&ots=NlZHAnM6b0&sig=ACfU3U0yseoEwKJQvPMCXjxgdMsdGdVJcA&hl=en&sa=X&ved=2ahUKEwjw14XXxNbnAhWn73MBHQiiBHsQ6AEwCnoECAYQAQ#v=onepage&q=%22Dromus%20dromas%22%20%22shell%22%20%22price%22&f=false	NA	0
Dusky-capped Flycatcher	Myiarchus tuberculifer	Aves	LC	feathers	Dusky-capped Flycatcherfeathers	105.9241217	NA	NA	NA	NA	NA	105.9241217	105.9241217	0	2	211.8482434	211.8482434	211.8482434	1	1	Yes	unit	USD	2020	1	211.8482434	211.8482434	211.8482434	105.9241217	No	proxy: average of products	yes	-	A	NA	NA	0
Dwarf Crocodile	Osteolaemus tetraspis	Mammalia	VU	small leather product	Dwarf Crocodilesmall leather product	1	NA	NA	300	500	700	800	460.2	320.5779156	86	39577.2	39577.2	39577.2	1	1	Yes	unit	USD	2019	1.02	40368.744	40368.744	40368.744	469.404	No	using crocodile wallets	no	E	-	https://www.alibaba.com/product-detail/The-Nile-crocodile-wallet-niloticus-crocodile_60339790405.html, https://www.crocodile-bag.com/genuine-mens-crocodile-alligator-leather-skin-wallets.html	NA	0
E. Rufous Mouse Lemur	Microcebus rufus	Mammalia	VU	scientific specimen	E. Rufous Mouse Lemurscientific specimen	98	NA	NA	NA	NA	NA	98	98	0	1	98	98	98	1	1	Yes	unit	USD	2020	1	98	98	98	98	No	proxy: replicate Microcebus spp. Skull	no	E	R	https://www.skullsunlimited.com/pages/search-results-page?q=mouse+lemur	NA	0
Earthworm	Lumbricina	Annelids	-	medicinals	Earthwormmedicinals	10	NA	NA	NA	NA	NA	15	12.5	3.535533906	77	962.5	962.5	962.5	1	1	Yes	unit	USD	2016	1.09	1049.125	1049.125	1049.125	13.625	No	medicinal cream	no	N	-	https://www.bbc.com/future/article/20161125-the-worms-that-cost-20000-a-kilo	NA	0
Eastern Gray Kangaroo	Macropus giganteus	Mammalia	LC	meats	Eastern Gray Kangaroomeats	8	NA	NA	NA	NA	NA	30	19	15.55634919	282	5358	53580	64296	10	12	Yes	weight (/kg)	USD	2002	1.46	78226.8	93872.16	86049.48	305.14	No	NA	no	R	-	https://www.researchgate.net/publication/265264315_Market_Place_Demand_for_Kangaroo_Meat_Consumption_in_Western_Australia_A_Sustainability_Issue	https://www.researchgate.net/publication/265264315_Market_Place_Demand_for_Kangaroo_Meat_Consumption_in_Western_Australia_A_Sustainability_Issue	0
Eastern Rosella	Platycercus eximius	Aves	LC	live specimen	Eastern Rosellalive specimen	60	80	150	NA	NA	NA	300	147.5	108.7428159	2	295	295	295	1	1	Yes	unit	USD	2019	1.02	300.9	300.9	300.9	150.45	No	NA	no	E	-	https://www.gumtree.com.au/s-birds/eastern+rosella/k0c18456	NA	0
Eastern Woolly Lemur	Avahi laniger	Mammalia	VU	scientific specimen	Eastern Woolly Lemurscientific specimen	80	NA	101	129	1025	1200	2995	921.6666667	1131.112314	1	921.6666667	921.6666667	921.6666667	1	1	Yes	unit	USD	2020	1	921.6666667	921.6666667	921.6666667	921.6666667	No	proxy: lemur skull and skeleton replicates and taxidermy	no	E	R	https://www.skullsunlimited.com/pages/search-results-page?q=lemur+skull, https://www.skullsunlimited.com/products/replica-indri-lemur-skeleton-articulated?variant=29740385370184, http://huntersandcollectorsantiques.com.au/galleryItem.php?id=4832&back=browse&page=1&category=21	NA	0
Eland	Taurotragus oryx	Mammalia	-	trophy	Elandtrophy	220	450	690	828	995	1085	4250	1216.857143	1370.957382	2	2433.714286	2433.714286	2433.714286	1	1	Yes	unit	USD	2019	1.02	2482.388571	2482.388571	2482.388571	1241.194286	No	shoulder mount	no	E	-	http://taxidermytrophiesforsale.com/product-category/taxidermy/antelope-taxidermy/eland-taxidermy/	NA	1
Elegant Coral	Catalaphyllia jardinei	Cnidaria	VU	live specimen	Elegant Corallive specimen	85	130	NA	NA	NA	NA	175	130	45	4	520	520	520	1	1	Yes	unit	USD	2019	1.02	530.4	530.4	530.4	132.6	No	NA	no	E	-	https://www.tidalgardens.com/corals/lps/elegance-corals-catalaphyllia.html, https://www.tidalgardens.com/stock-small-australian-elegance.html	NA	0
Elk	Cervus elaphus	Mammalia	LC	horn (whole)	Elkhorn (whole)	50	NA	NA	NA	NA	NA	50	50	0	7	350	7000	7000	20	20	Yes	weight(/lb)	USD	2015	1.1	7700	7700	7700	1100	No	NA	no	N	-	https://www.producer.com/2015/04/elk-antler-prices-on-the-rise-photos/	NA	0
Elk	Cervus elaphus	Mammalia	LC	horns	Elkhorns	50	NA	NA	NA	NA	NA	50	50	0	280	14000	280000	280000	20	20	Yes	weight(/lb)	USD	2015	1.1	308000	308000	308000	1100	No	NA	no	N	-	https://www.producer.com/2015/04/elk-antler-prices-on-the-rise-photos/	https://medium.com/usfws/11-facts-about-antlers-18e689fe9e60	0
Elk	Cervus elaphus	Mammalia	LC	hairs	Elkhairs	2.95	NA	NA	NA	NA	NA	2.95	2.95	0	27	79.65	79.65	79.65	1	1	Yes	unit	USD	2019	1.02	81.243	81.243	81.243	3.009	No	NA	no	E	-	https://www.caddisflyshop.com/hareline-natural-elk-hair.html	NA	0
Elk	Cervus elaphus	Mammalia	LC	meats	Elkmeats	6	7.99	9	15.95	NA	22.95	24	14.315	7.854040361	6141	87908.415	87908.415	879084.15	1	10	Yes	weight(/lb)	USD	2020	1	87908.415	879084.15	483496.2825	78.7325	No	NA	no	E	-	http://www.montanaelk.com/products.php	http://www.montanaelk.com/products.php	0
Elk	Cervus elaphus	Mammalia	LC	bone	Elkbone	9.68	28.55	41.24	42.82	50.75	NA	76.13	41.52833333	22.21179634	1	41.52833333	41.52833333	41.52833333	1	1	Yes	unit	USD	2019	1.02	42.3589	42.3589	42.3589	42.3589	No	different products - needles, weaving shuttle, pendents, buttons, etc	no	E	-	https://www.etsy.com/sg-en/market/elk_bone	NA	0
Elk	Cervus elaphus	Mammalia	LC	bone carvings	Elkbone carvings	9.68	28.55	41.24	42.82	50.75	NA	76.13	41.52833333	22.21179634	47	1951.831667	1951.831667	1951.831667	1	1	Yes	unit	USD	2019	1.02	1990.8683	1990.8683	1990.8683	42.3589	No	different products - needles, weaving shuttle, pendents, buttons, etc	no	E	-	https://www.etsy.com/sg-en/market/elk_bone	NA	0
Elk	Cervus elaphus	Mammalia	LC	horn carvings	Elkhorn carvings	25.78	37.25	51.58	NA	NA	NA	79.17	48.445	23.04259896	3	145.335	145.335	145.335	1	1	Yes	unit	SGD	2019	0.740791	107.66286	107.66286	107.66286	35.88762	No	rings, coins, belt buckle	no	E	-	https://www.etsy.com/market/carved_elk_antler	NA	0
Elk	Cervus elaphus	Mammalia	LC	teeth	Elkteeth	3.5	15	29.95	35	49.95	69.95	89.95	41.9	30.41104514	4	167.6	167.6	167.6	1	1	Yes	unit	USD	2019	1.02	170.952	170.952	170.952	42.738	No	NA	no	E	-	https://www.hideandfur.com/inventory/5660.html	NA	0
Elk	Cervus elaphus	Mammalia	LC	skins	Elkskins	46	175	350	425	450	550	699.95	385.1357143	220.7900109	1	385.1357143	385.1357143	385.1357143	1	1	Yes	unit	USD	2020	1	385.1357143	385.1357143	385.1357143	385.1357143	No	depending on quality of leather	no	E	-	http://axisleather.com/, https://www.hideandfur.com/inventory/6412.html, https://www.etsy.com/market/elk_hide	NA	0
Elk	Cervus elaphus	Mammalia	LC	small leather product	Elksmall leather product	147	245	455	495	525	NA	795	443.6666667	228.1636839	3	1331	1331	1331	1	1	Yes	unit	SEK	2019	0.10387068	138.2518751	138.2518751	138.2518751	46.08395836	No	wallets toilet case bag tags	no	E	-	http://www.swedelk.com/en/	NA	0
Emperor Scorpion	Pandinus imperator	Insecta	-	live specimen	Emperor Scorpionlive specimen	34.99	49.99	NA	NA	NA	NA	49.99	44.99	8.660254038	800	35992	35992	35992	1	1	Yes	unit	USD	2019	1.02	36711.84	36711.84	36711.84	45.8898	No	NA	no	E	-	https://undergroundreptiles.com/shop/emperor-scorpion/, https://www.backwaterreptiles.com/scorpions/emperor-scorpion-for-sale.html, https://www.bigappleherp.com/products/emperor-scorpions	NA	0
Eurasian Badger	Meles meles	Mammalia	LC	hair products	Eurasian Badgerhair products	30	32.5	35	38	45	60	100	48.64285714	24.79031109	1414	68781	68781	68781	1	1	Yes	unit	USD	2019	1.02	70156.62	70156.62	70156.62	49.61571429	No	shaving brushes	no	E	-	https://www.groominglounge.com/collections/shaving-brushes	NA	0
Eurasian Badger	Meles meles	Mammalia	LC	garment	Eurasian Badgergarment	21.44	28.66	64.48	186.26	346.12	NA	637.63	214.0983333	241.4431695	1	214.0983333	214.0983333	214.0983333	1	1	Yes	unit	SGD	2019	0.740791	158.6021184	158.6021184	158.6021184	158.6021184	No	spirit mask, collars, headdress	no	E	-	https://www.etsy.com/market/badger_fur	NA	0
Eurasian Blackbird	Turdus merula	Aves	LC	whole animal (dead)	Eurasian Blackbirdwhole animal (dead)	24	NA	NA	NA	NA	NA	39	31.5	10.60660172	1	31.5	31.5	31.5	1	1	Yes	unit	GBP	2019	1.30073254	40.97307501	40.97307501	40.97307501	40.97307501	No	NA	no	E	-	https://picclick.co.uk/Taxidermy-hunting-chasse-pr%C3%A4parat-Eurasian-Blackbird-F-with-permit-383218539551.html, https://www.ebay.co.uk/itm/Taxidermy-hunting-chasse-praparat-Eurasian-Blackbird-with-permit-/383205366469	NA	0
Eurasian Jay	Garrulus glandarius	Aves	LC	whole animal (dead)	Eurasian Jaywhole animal (dead)	166.76	NA	NA	NA	NA	NA	345.47	256.115	126.3670529	1	256.115	256.115	256.115	1	1	Yes	unit	SGD	2019	0.740791	189.727687	189.727687	189.727687	189.727687	No	NA	no	E	-	https://www.etsy.com/sg-en/search?q=Eurasian%20Jay%20taxidermy	NA	0
European Greenfinch	Chloris chloris	Aves	LC	whole animal (dead)	European Greenfinchwhole animal (dead)	37	NA	NA	NA	NA	NA	37	37	0	1	37	37	37	1	1	Yes	unit	GBP	2019	1.30073254	48.12710398	48.12710398	48.12710398	48.12710398	No	NA	no	E	-	https://picclick.co.uk/Taxidermy-hunting-chasse-pr%C3%A4parat-European-Greenfinch-with-permit-223328085896.html	NA	0
European Wild Hog	Sus scrofa	Mammalia	LC	meats	European Wild Hogmeats	12	15	18	16.25	26.18	34.286	41.2	23.27371429	10.98304951	6120	142435.1314	106826.3486	712175.6571	0.75	5	Yes	weight(/lb)	USD	2020	1	106826.3486	712175.6571	409501.0029	66.91192857	No	NA	no	E	-	https://www.fossilfarms.com/collections/wild-boar	https://www.fossilfarms.com/collections/wild-boar	0
Fallow Deer	Dama dama	Mammalia	LC	horn (whole)	Fallow Deer horn (whole)	65	75	100	240	250	300	350	197.1428571	115.7532268	1	197.1428571	197.1428571	197.1428571	1	1	Yes	unit	USD	2019	1.02	201.0857143	201.0857143	201.0857143	201.0857143	No	NA	no	E	-	https://www.ebay.com/itm/NATURALLY-SHED-SET-OF-WILD-FALLOW-DEER-ANTLERS-PAIR-HORN-CARVING-TAXIDERMY-/323873277591	NA	0
Fallow Deer	Dama dama	Mammalia	LC	horn carvings	Fallow Deer horn carvings	65	75	100	240	250	300	350	197.1428571	115.7532268	3	591.4285714	591.4285714	591.4285714	1	1	Yes	unit	USD	2019	1.02	603.2571429	603.2571429	603.2571429	201.0857143	No	NA	no	E	-	https://www.ebay.com/itm/NATURALLY-SHED-SET-OF-WILD-FALLOW-DEER-ANTLERS-PAIR-HORN-CARVING-TAXIDERMY-/323873277591	NA	0
False Water Cobra	Hydrodynastes gigas	Herptiles	-	small leather product	False Water Cobrasmall leather product	65	NA	NA	NA	NA	NA	95	80	21.21320344	46	3680	3680	3680	1	1	Yes	unit	USD	2019	1.02	3753.6	3753.6	3753.6	81.6	No	NA	no	E	-	https://www.csleathergoods.com/product/cobra-front-pocket-wallet/	NA	0
Ferruginous Hawk	Buteo regalis	Aves	LC	feathers	Ferruginous Hawkfeathers	200	NA	NA	NA	NA	NA	200	200	0	8	1600	1600	1600	1	1	Yes	unit	USD	2013	1.12	1792	1792	1792	224	No	NA	no	N	-	https://www.justice.gov/opa/pr/seller-golden-eagle-and-hawk-feathers-sentenced-2-years-prison-violations-migratory-bird	NA	0
Fin Whale	Balaenoptera physalus	Mammalia	VU	meats	Fin Whalemeats	16.6	NA	NA	NA	454.55	NA	545.46	338.87	282.771324	644	218232.28	218232.28	218232.28	1	1	Yes	weight (/kg)	USD	2006	1.31	285884.2868	285884.2868	285884.2868	443.9197	No	NA	no	N	-	https://www.cnbc.com/2015/12/11/how-much-is-moby-dick-worth-today.html	NA	0
Fischer's Lovebird	Agapornis fischeri	Aves	NT	whole animal (dead)	Fischer's Lovebirdwhole animal (dead)	76	92	NA	NA	NA	NA	250.46	139.4866667	96.43811764	1	139.4866667	139.4866667	139.4866667	1	1	Yes	unit	USD	2019	1.02	142.2764	142.2764	142.2764	142.2764	No	for taxidermy	no	E	-	, https://www.catawiki.com/l/18123481-taxidermy-fischer-s-lovebird-agapornis-fischeri-13-5-cm-x-12-cm	NA	0
Fischer's Tree Boa	Epicrates striatus	Herptiles	LC	skin pieces	Fischer's Tree Boaskin pieces	9.99	11.95	58	NA	NA	NA	114	48.485	48.9878274	1	48.485	48.485	48.485	1	1	Yes	unit	USD	2020	1	48.485	48.485	48.485	48.485	No	NA	no	E	-	https://www.etsy.com/market/boa_snake_skin, https://www.ebay.com/b/Snakeskin-Leathercraft-Hides-Fur-Pelts/83938/bn_69887993	NA	0
Fisher	Martes pennanti	Mammalia	LC	skins	Fisherskins	75	99	125	135	NA	NA	199.95	126.79	47.11019529	1	126.79	126.79	126.79	1	1	Yes	unit	USD	2019	1.02	129.3258	129.3258	129.3258	129.3258	No	NA	no	E	-	https://www.hideandfur.com/inventory/6470.html	NA	0
Fisher	Martes pennanti	Mammalia	LC	trophy	Fishertrophy	575	650	NA	NA	NA	NA	895	706.6666667	167.3569041	1	706.6666667	706.6666667	706.6666667	1	1	Yes	unit	USD	2019	1.02	720.8	720.8	720.8	720.8	No	NA	no	E	-	http://www.thetaxidermystore.com/catalogsearch/result/?cat=0&q=Fisher	NA	0
Fisher	Martes pennanti	Mammalia	LC	garment	Fishergarment	33.4	39.11	43.92	50.43	57.96	NA	920	190.8033333	357.334911	1	190.8033333	190.8033333	190.8033333	1	1	Yes	unit	USD	2019	1.02	194.6194	194.6194	194.6194	194.6194	No	marten	no	E	-	https://www.aliexpress.com/popular/marten-fur-coat.html	NA	0
Fitch	Mustela putorius	Mammalia	LC	hair products	Fitchhair products	34.19	NA	NA	NA	NA	NA	153.74	93.965	84.53461569	14	1315.51	1315.51	1315.51	1	1	Yes	unit	USD	2019	1.02	1341.8202	1341.8202	1341.8202	95.8443	No	NA	no	E	-	https://www.dickblick.com/products/escoda-polecat-hair-deer-foot-round/	NA	0
Flap-necked Chameleon	Chamaeleo dilepis	Herptiles	LC	live specimen	Flap-necked Chameleon live specimen	49.99	60	NA	NA	NA	NA	150	86.66333333	55.07903443	2	173.3266667	173.3266667	173.3266667	1	1	Yes	unit	USD	2019	1.02	176.7932	176.7932	176.7932	88.3966	No	NA	no	E	-	https://flchams.com/chameleons/other-chameleon-species-for-sale/flap-necked-chameleons-for-sale/, https://www.backwaterreptiles.com/chameleons/flapneck-chameleon-for-sale.html	NA	0
Florida Sea Cucumber	Holothuria floridana	Echinoderms	LC	whole animal (dead)	Florida Sea Cucumberwhole animal (dead)	1	70	150	NA	NA	NA	5000	1305.25	2463.919016	111	144882.75	14488.275	724413.75	0.1	5	Yes	weight (/lb)	USD	2014	1.1	15937.1025	796855.125	406396.1138	3661.22625	No	NA	no	N	-	https://www.reuters.com/article/us-usa-florida-seacucumbers/booming-demand-pushes-florida-to-limit-sea-cucumber-harvest-idUSBREA3F1TJ20140416	https://study.com/academy/answer/how-much-does-a-sea-cucumber-weigh.html	1
Fox Coral	Pleurogyra turbida	Cnidaria	-	live specimen	Fox Corallive specimen	79.99	NA	NA	NA	NA	NA	124.99	102.49	31.81980515	3	307.47	307.47	307.47	1	1	Yes	unit	USD	2019	1.02	313.6194	313.6194	313.6194	104.5398	No	NA	no	E	-	https://vividaquariums.com/products/fox-coral-1, https://www.saltwaterfish.com/product-fox-coral	NA	0
Frogspawn Coral	Euphyllia divisa	Cnidaria	-	live specimen	Frogspawn Corallive specimen	79.99	139	229	399	NA	NA	549	279.198	193.0056891	3	837.594	837.594	837.594	1	1	Yes	unit	USD	2019	1.02	854.34588	854.34588	854.34588	284.78196	No	NA	no	E	-	https://www.aquariumcreationsonline.net/MetallicGreenFrogspawn.html, https://vividaquariums.com/products/purple-tip-frogspawn-coral	NA	0
Fulvous Whistling Duck	Dendrocygna bicolor	Aves	LC	whole animal (dead)	Fulvous Whistling Duckwhole animal (dead)	259.89	NA	NA	NA	NA	NA	750	504.945	346.5601045	2	1009.89	1009.89	1009.89	1	1	Yes	unit	USD	2019	1.02	1030.0878	1030.0878	1030.0878	515.0439	No	NA	no	E	-	https://www.ebay.com/itm/Premium-Fulvous-Tree-Duck-Taxidermy-Mount-/113863682041, https://www.etsy.com/in-en/listing/714341044/fulvous-tree-whistling-duck-standing	NA	0
Gadwall	Anas strepera	Aves	LC	meats	Gadwallmeats	194	NA	NA	NA	NA	NA	194	194	0	4	776	776	776	1	1	Yes	unit	USD	2019	1.02	791.52	791.52	791.52	197.88	No	whole duck	no	E	-	https://www.purelypoultry.com/gadwall-ducks-p-1234.html	NA	0
Galapagos Hawk	Buteo galapagoensis	Aves	VU	scientific specimen	Galapagos Hawkscientific specimen	145	294.68	492.75	NA	NA	NA	829	440.3575	295.6608156	3	1321.0725	1321.0725	1321.0725	1	1	Yes	unit	USD	2020	1	1321.0725	1321.0725	1321.0725	440.3575	No	proxy: Buteo spp. Taxidermy	no	E	S	, https://www.artcurial.com/en/lot-buse-variable-buteo-buteo-cites-iia-3105-74, https://taxidermyco.uk/product/taxidermy-common-buzzard/, https://www.storetaxidermy.com/eurasian-buzzard-taxidermy-bird-mount-st3967.html	NA	0
Gemsbok	Oryx gazella	Mammalia	LC	skull	Gemsbokskull	49.99	NA	NA	NA	NA	NA	139.99	94.99	63.63961031	1	94.99	94.99	94.99	1	1	Yes	unit	USD	2020	1	94.99	94.99	94.99	94.99	No	NA	no	E	-	https://www.worldwidewildlifeproducts.com/store/pc/Gemsbok-Skulls-Oryx-Skull-c21.htm	NA	0
Gemsbok	Oryx gazella	Mammalia	LC	horn (whole)	Gemsbokhorn (whole)	49.99	NA	NA	NA	NA	NA	139.99	94.99	63.63961031	13	1234.87	1234.87	1234.87	1	1	Yes	unit	USD	2020	1	1234.87	1234.87	1234.87	94.99	No	NA	no	E	-	https://www.worldwidewildlifeproducts.com/store/pc/Gemsbok-Skulls-Oryx-Skull-c21.htm	NA	0
Gemsbok	Oryx gazella	Mammalia	LC	skins	Gemsbokskins	150	NA	NA	NA	NA	NA	170	160	14.14213562	1	160	160	160	1	1	Yes	unit	USD	2020	1	160	160	160	160	No	NA	no	E	-	https://www.africancraftsmarket.com/products/animal-skins/Gemsbok-skin-hides.html, https://www.atlanticcoralenterprise.com/ProductCart/pc/viewCategories.asp?idCategory=591	NA	0
Gemsbok	Oryx gazella	Mammalia	LC	trophy	Gemsboktrophy	700	825	975	1190	1330	NA	4500	1586.666667	1445.76508	5	7933.333333	7933.333333	7933.333333	1	1	Yes	unit	USD	2020	1	7933.333333	7933.333333	7933.333333	1586.666667	No	NA	no	E	-	http://taxidermytrophiesforsale.com/product-category/taxidermy/antelope-taxidermy/gemsbok/	NA	1
Giant Abalone	Haliotis gigantea	Mollusc	-	shell products	Giant Abaloneshell products	4.5	5.5	6.5	7.59	8.29	12	15	8.482857143	3.749892062	1	8.482857143	8.482857143	8.482857143	1	1	Yes	unit	USD	2020	1	8.482857143	8.482857143	8.482857143	8.482857143	No	NA	no	E	-	https://www.alibaba.com/showroom/abalone-shell-products.html	NA	0
Giant African Snail	Achatina fulica	Mollusc	-	shell	Giant African Snailshell	5	6	12	17	NA	NA	17	11.4	5.770615219	1	11.4	11.4	11.4	1	1	Yes	unit	USD	2020	1	11.4	11.4	11.4	11.4	No	NA	no	E	-	https://www.collector-secret.com/seashell/achatina/	NA	0
Giant Anteater	Myrmecophaga tridactyla	Mammalia	VU	small leather product	Giant Anteatersmall leather product	14.34	NA	NA	NA	NA	NA	139	76.67	88.14793134	60	4600.2	4600.2	4600.2	1	1	Yes	unit	USD	2019	1.02	4692.204	4692.204	4692.204	78.2034	No	wallets	no	E	-	https://www.monkeyedge.com/Greg-Everett-Single-Double-Card-Wallet-Crimson-p/ge1218-mb561.htm, https://www.dannycollinscustomleather.com/listing/622869511/anteater-bi-fold-wallet-leather-wallet	NA	0
Giant Clam	Tridacna gigas	Mollusc	VU	shell	Giant Clamshell	29.99	249.95	1150	1670	1800	9640	14400	4134.277143	5598.491492	1	4134.277143	4134.277143	4134.277143	1	1	Yes	unit	USD	2020	1	4134.277143	4134.277143	4134.277143	4134.277143	No	depending on size	no	E	-	https://www.karipearls.com/tridacna-gigantea-extinct-clam-shells-for-sale.html, https://www.1stdibs.com/buy/giant-clam-shells/, https://www.ebay.com/sch/i.html?_nkw=giant%20clamshell	NA	1
Giant Girdled Lizard	Smaug giganteus	Herptiles	VU	live specimen	Giant Girdled Lizardlive specimen	98.98	NA	NA	NA	NA	NA	149.99	124.485	36.06951691	30	3734.55	3734.55	3734.55	1	1	Yes	unit	USD	2020	1	3734.55	3734.55	3734.55	124.485	No	NA	no	E	-	https://www.freshmarine.com/lizard-cordylus-girdle-tail.html	NA	0
Giant Kingfisher	Megaceryle maxima	Aves	LC	trophy	Giant Kingfishertrophy	400	NA	NA	NA	NA	NA	500	450	70.71067812	1	450	450	450	1	1	Yes	unit	GBP	2018	1.32648962	596.920329	596.920329	596.920329	596.920329	No	NA	no	R	-	https://books.google.com.sg/books?id=v-lBDwAAQBAJ&pg=PA353&lpg=PA353&dq=Megaceryle+maxima+taxidermy+prices&source=bl&ots=uzSiWC1n2e&sig=ACfU3U37eMfubKN4Ss93G7sXKUkw_h1KGQ&hl=en&sa=X&ved=2ahUKEwjpwLf0woPnAhXUdCsKHZ8UDMsQ6AEwAHoECAoQAQ#v=onepage&q=Megaceryle%20maxima%20taxidermy%20prices&f=false	NA	0
Giant One-horned Chameleon	Trioceros melleri	Herptiles	LC	live specimen	Giant One-horned Chameleonlive specimen	129.99	159.99	NA	NA	NA	NA	300	196.66	90.74341133	10	1966.6	1966.6	1966.6	1	1	Yes	unit	USD	2020	1	1966.6	1966.6	1966.6	196.66	No	NA	no	E	-	https://flchams.com/chameleon/mellers-chameleons-for-sale/, http://www.reptilesncritters.com/giant-one-horned-chameleons.html, http://snakesatsunset.com/mellers-chameleons-for-sale-chamaeleo-melleri/	NA	0
Gilded Flicker	Colaptes chrysoides	Aves	LC	claws	Gilded Flickerclaws	24	NA	NA	NA	NA	NA	24	24	0	1	24	24	24	1	1	Yes	unit	USD	2020	1	24	24	24	24	No	proxy: replica egg taxidermy	no	E	R	https://www.skullsunlimited.com/products/replica-northern-flicker-egg-ko-415	NA	0
Giraffe	Giraffa camelopardalis	Mammalia	VU	shoes	Giraffeshoes	419.99	429.99	439.99	449.99	NA	NA	637	475.392	91.03080808	2	950.784	950.784	950.784	1	1	Yes	unit	USD	2019	1.02	969.79968	969.79968	969.79968	484.89984	No	NA	no	E	-	https://www.texasbootcompany.com/Giraffe-Boots/search, https://timsboots.com/black-jack-giraffe-cowboy-boots-safari-tan/	NA	0
Giraffe	Giraffa camelopardalis	Mammalia	VU	bone	Giraffe bone	40	59.99	79.99	89.99	NA	NA	199.99	93.992	62.28747884	8	751.936	751.936	751.936	1	1	Yes	unit	USD	2019	1.02	766.97472	766.97472	766.97472	95.87184	No	NA	no	E	-	https://www.worldwidewildlifeproducts.com/store/pc/Giraffe-Bones-c38.htm	NA	0
Giraffe	Giraffa camelopardalis	Mammalia	VU	trophy	Giraffe trophy	5516	5996.25	8075	8925	NA	NA	16243.74	8951.198	4315.144293	2	17902.396	17902.396	17902.396	1	1	Yes	unit	USD	2019	1.02	18260.44392	18260.44392	18260.44392	9130.22196	No	NA	no	E	-	http://www.thetaxidermystore.com/taxidermy-mounts/shopby/giraffe.html, https://www.1stdibs.com/furniture/more-furniture-collectibles/collectibles-curiosities/taxidermy/rare-freestanding-20th-century-african-taxidermy-giraffe-head-neck/id-f_5839903/	NA	1
Glaucous-winged Gull	Larus glaucescens	Aves	LC	wing	Glaucous-winged Gullwing	45	NA	NA	NA	NA	NA	45	45	0	1	45	45	45	1	1	Yes	unit	USD	2020	1	45	45	45	45	No	proxy: Larus ridibundus wing taxidermy	no	E	S	https://www.ebay.com/itm/REAL-Black-headed-Gull-Larus-ridibundus-WINGS-FEATHERS-TAXIDERMY-Pre-1944/114109088921?hash=item1a916e8499:g:VYAAAOSwwH9eQmrG	NA	0
Golden Eagle	Aquila chrysaetos	Aves	LC	feathers	Golden Eaglefeathers	250	NA	NA	NA	NA	NA	1200	725	671.7514421	13	9425	9425	9425	1	1	Yes	unit	USD	2006	1.31	12346.75	12346.75	12346.75	949.75	No	illegal	no	E	-	https://www.post-gazette.com/news/environment/2006/12/22/Black-market-for-eagle-feathers-opens-up/stories/200612220202	NA	0
Golden Pheasant	Chrysolophus pictus	Aves	LC	feathers	Golden Pheasantfeathers	0.1999	0.329166667	0.75	1.665833333	1.723	2	17.475	3.448985714	6.225775028	600	2069.391429	2069.391429	2069.391429	1	1	Yes	unit	USD	2020	1	2069.391429	2069.391429	2069.391429	3.448985714	No	NA	no	E	-	https://www.ebay.com/c/1433796246?mkevt=1&mkrid=711-153677-346401-4&mkcid=2&keyword=&crlp=311514168206_&MT_ID=&geo_id=&rlsatarget=dsa-473626749973&adpos=&device=c&loc=9062542&poi=9054493&abcId=&cmpgn=1615587334&sitelnk=&test=LauraTest&gclid=Cj0KCQjw0pfzBRCOARIsANi0g0uvb3yGzC1_Hbdy-MNgdjnBpdxL43XSy32O05ld0MmrAmjNmDO8SasaAvqjEALw_wcB, https://www.moonlightfeather.com/golden-pheasant-feathers/, http…	NA	0
Golden Pheasant	Chrysolophus pictus	Aves	LC	jewelries	Golden Pheasantjewelries	8	15	18.98	23	25	37	77	29.14	22.93927927	108	3147.12	3147.12	3147.12	1	1	Yes	unit	USD	2019	1.02	3210.0624	3210.0624	3210.0624	29.7228	No	earrings and necklace	no	E	-	https://www.etsy.com/sg-en/listing/234468571/red-golden-pheasant-feather-necklace, https://www.etsy.com/search?q=golden%20pheasant%20earrings	NA	0
Golden Poison Frog	Phyllobates terribilis	Herptiles	EN	unspecified items	Golden Poison Frogunspecified items	79.99	NA	NA	NA	NA	NA	99.99	89.99	14.14213562	1	89.99	89.99	89.99	1	1	Yes	unit	USD	2020	1	89.99	89.99	89.99	89.99	No	assumed for live trade	no	E	-	https://www.joshsfrogs.com/animals-for-sale/all-poison-dart-frogs/by-species/phyllobates-dart-frogs-for-sale/show/all.html	NA	0
Golden-crowned Warbler	Basileuterus culicivorus	Aves	LC	feathers	Golden-crowned Warblerfeathers	105.9241217	NA	NA	NA	NA	NA	105.9241217	105.9241217	0	2	211.8482434	211.8482434	211.8482434	1	1	Yes	unit	USD	2020	1	211.8482434	211.8482434	211.8482434	105.9241217	No	proxy: average of products	yes	-	A	NA	NA	0
Golden-winged Warbler	Vermivora chrysoptera	Aves	NT	feathers	Golden-winged Warblerfeathers	105.9241217	NA	NA	NA	NA	NA	105.9241217	105.9241217	0	2	211.8482434	211.8482434	211.8482434	1	1	Yes	unit	USD	2020	1	211.8482434	211.8482434	211.8482434	105.9241217	No	proxy: average of products	yes	-	A	NA	NA	0
Gold-ringer Cowrie	Cypraea annulus	Mollusc	-	shell products	Gold-ringer Cowrieshell products	4.5	10.61	12.45	13.93	21.65	25.13	26	16.32428571	8.090454987	90	1469.185714	1469.185714	1469.185714	1	1	Yes	unit	USD	2019	1.02	1498.569429	1498.569429	1498.569429	16.65077143	No	necklace, earrings, bracelets	no	E	-	https://www.etsy.com/sg-en/market/cowrie_shell	NA	0
Gouldian Finch	Erythrura gouldiae	Aves	NT	live specimen	Gouldian Finchlive specimen	139	169	173.99	NA	NA	NA	199	170.2475	24.62163733	10	1702.475	1702.475	1702.475	1	1	Yes	unit	USD	2019	1.02	1736.5245	1736.5245	1736.5245	173.65245	No	NA	no	E	-	https://www.birdbreeders.com/birds/lady-gouldian-finch	NA	0
Graceful Chameleon	Chamaeleo gracilis	Herptiles	LC	live specimen	Graceful Chameleonlive specimen	15	NA	NA	NA	NA	NA	35	25	14.14213562	183	4575	4575	4575	1	1	Yes	unit	USD	2019	1.02	4666.5	4666.5	4666.5	25.5	No	NA	no	E	-	https://undergroundreptiles.com/shop/graceful-chameleon/, https://www.backwaterreptiles.com/chameleons/graceful-chameleon-for-sale.html	NA	0
Gray Four-eyed Opossum	Philander opossum	Mammalia	LC	live specimen	Gray Four-eyed Opossumlive specimen	250	NA	NA	NA	NA	NA	280	265	21.21320344	10	2650	2650	2650	1	1	Yes	unit	USD	2019	1.02	2703	2703	2703	270.3	No	proxy: brazilian short-tail	no	E	S	https://www.kytycritters.com/opossumshop	NA	0
Gray Mouse Lemur	Microcebus murinus	Mammalia	LC	scientific specimen	Gray Mouse Lemurscientific specimen	98	NA	NA	NA	NA	NA	98	98	0	10	980	980	980	1	1	Yes	unit	USD	2020	1	980	980	980	98	No	proxy: replica skull	no	E	R	https://www.skullsunlimited.com/products/replica-mouse-lemur-skull-bc-136	NA	0
Gray Squirrel	Sciurus carolinensis	Mammalia	LC	hair products	Gray Squirrel hair products	1.99	4.36	11.15	NA	NA	33.25	73.46	24.842	29.8479542	17100	424798.2	424798.2	424798.2	1	1	Yes	unit	USD	2019	1.02	433294.164	433294.164	433294.164	25.33884	No	NA	no	E	-	https://www.ebay.com/sch/i.html?_nkw=brush%20squirrel%20hair	NA	0
Gray Wolves	Canis lupus	Mammalia	LC	skins	Gray Wolvesskins	229.95	329.95	369.95	429.95	449.95	NA	469.95	379.95	90.11104261	32	12158.4	12158.4	12158.4	1	1	Yes	unit	USD	2019	1.02	12401.568	12401.568	12401.568	387.549	No	depending on quality	no	E	-	https://www.glacierwear.com/animal-fur-pelts-hides-skins/wolf-fur-pelts.html?_secure=1&dir=asc&infinite=true&order=price&	NA	0
Gray Wolves	Canis lupus	Mammalia	LC	rug	Gray Wolvesrug	1450	NA	NA	NA	NA	NA	2195	1822.5	526.794552	1	1822.5	1822.5	1822.5	1	1	Yes	unit	USD	2019	1.02	1858.95	1858.95	1858.95	1858.95	No	NA	no	E	-	https://safariworkstaxidermysales.com/collections/animal-skin-rugs, http://www.thetaxidermystore.com/taxidermy-skins-and-furs.html	NA	0
Gray Wolves	Canis lupus	Mammalia	LC	trophy	Gray Wolvestrophy	3320.25	3595	4595	4995	NA	NA	9495.25	5200.1	2498.334824	3	15600.3	15600.3	15600.3	1	1	Yes	unit	USD	2019	1.02	15912.306	15912.306	15912.306	5304.102	No	NA	no	E	-	http://www.thetaxidermystore.com/taxidermy-mounts/shopby/wolf.html	NA	1
Gray Wolves	Canis lupus	Mammalia	LC	whole animal (dead)	Gray Wolveswhole animal (dead)	3320.25	3595	4595	4995	NA	NA	9495.25	5200.1	2498.334824	15	78001.5	78001.5	78001.5	1	1	Yes	unit	USD	2019	1.02	79561.53	79561.53	79561.53	5304.102	No	assumed to be used as trophy	no	E	-	http://www.thetaxidermystore.com/taxidermy-mounts/shopby/wolf.html	NA	1
Great Black-backed Gull	Ichthyaetus ichthyaetus	Aves	LC	whole animal (dead)	Great Black-backed Gullwhole animal (dead)	275	NA	NA	NA	NA	NA	275	275	0	1	275	275	275	1	1	Yes	unit	GBP	2019	1.30073254	357.7014485	357.7014485	357.7014485	357.7014485	No	NA	no	E	-	https://www.ebay.ie/itm/Taxidermy-Great-Black-Backed-Seagull-Large-Sea-Bird-White-Curio-Siberian-Heuglin-/254264512370	NA	0
Great Blue Heron	Ardea herodias	Aves	LC	feathers	Great Blue Heronfeathers	350	NA	NA	NA	NA	NA	350	350	0	8	2800	2800	2800	1	1	Yes	unit	USD	2019	1.02	2856	2856	2856	357	No	NA	no	E	-	https://www.etsy.com/listing/94065741/great-blue-heron-feather	NA	0
Great Hammerhead Shark	Sphyrna mokarran	Fish	CR	whole animal (dead)	Great Hammerhead Sharkwhole animal (dead)	552	648	720	804	1080	1440	2800	1149.142857	788.0058013	1	1149.142857	1149.142857	1149.142857	1	1	Yes	unit	USD	2019	1.02	1172.125714	1172.125714	1172.125714	1172.125714	No	NA	no	E	-	, https://www.ebay.com/sch/i.html?_nkw=hammerhead%20shark%20taxidermy	NA	0
Great Horned Owl	Bubo virginianus	Aves	LC	claws	Great Horned Owlclaws	10	NA	NA	NA	NA	NA	10	10	0	1	10	10	10	1	1	Yes	unit	USD	2019	1.02	10.2	10.2	10.2	10.2	No	replica	no	E	R	https://www.acornnaturalists.com/owl-great-horned-talon-replica.html	NA	0
Great Horned Owl	Bubo virginianus	Aves	LC	feet	Great Horned Owlfeet	10	NA	NA	NA	NA	NA	10	10	0	5	50	50	50	1	1	Yes	unit	USD	2019	1.02	51	51	51	10.2	No	replica	no	E	R	https://www.acornnaturalists.com/owl-great-horned-talon-replica.html	NA	0
Great Horned Owl	Bubo virginianus	Aves	LC	feathers	Great Horned Owlfeathers	49	NA	NA	NA	NA	NA	49	49	0	25	1225	1225	1225	1	1	Yes	unit	USD	2020	1	1225	1225	1225	49	No	proxy: owl spp. Feather	no	E	S	https://www.etsy.com/listing/771135727/owl-snow-feather-real-hand-made?ga_order=most_relevant&ga_search_type=all&ga_view_type=gallery&ga_search_query=taxidermy+owl&ref=sc_gallery-1-10&plkey=b8485689ea6b2a16881d39f69dcb3c60916e1a09%3A771135727&frs=1&cns=1	NA	0
Great Horned Owl	Bubo virginianus	Aves	LC	tail	Great Horned Owltail	13.6	NA	NA	NA	NA	NA	224	118.8	148.7752668	1	118.8	118.8	118.8	1	1	Yes	unit	USD	2020	1	118.8	118.8	118.8	118.8	No	proxy: eared owl wings and barn owl skin	no	E	S	https://www.etsy.com/uk/market/taxidermy_owl	NA	0
Great Horned Owl	Bubo virginianus	Aves	LC	wings	Great Horned Owlwings	13.6	NA	NA	NA	NA	NA	224	118.8	148.7752668	2	237.6	237.6	237.6	1	1	Yes	unit	USD	2020	1	237.6	237.6	237.6	118.8	No	proxy: eared owl wings and barn owl skin	no	E	S	https://www.etsy.com/uk/market/taxidermy_owl	NA	0
Great Pearl Oyster	Pinctada margaritifera	Mollusc	-	shell products	Great Pearl Oystershell products	10	24	70	264	NA	NA	434	160.4	183.7030212	57	9142.8	9142.8	9142.8	1	1	Yes	unti	USD	2019	1.02	9325.656	9325.656	9325.656	163.608	No	NA	no	E	-	https://www.etsy.com/sg-en/market/pinctada_maxima_shells	NA	0
Great Pearl Oyster	Pinctada margaritifera	Mollusc	-	jewelries	Great Pearl Oysterjewelries	100	NA	NA	NA	NA	NA	10000	5050	7000.357134	368	1858400	1858400	1858400	1	1	Yes	unit	USD	2008	1.23	2285832	2285832	2285832	6211.5	No	average pearl prices	no	R	-	https://www.sciencedirect.com/topics/agricultural-and-biological-sciences/pinctada-margaritifera	NA	1
Greater Kudu	Tragelaphus strepsiceros	Mammalia	LC	skins	Greater Kuduskins	105	NA	NA	NA	NA	NA	115	110	7.071067812	1	110	110	110	1	1	Yes	unit	USD	2019	1.02	112.2	112.2	112.2	112.2	No	NA	no	E	-	https://www.worldwidewildlifeproducts.com/store/pc/Kudu-Hides-and-Skins-c119.htm	NA	0
Greater Kudu	Tragelaphus strepsiceros	Mammalia	LC	horns	Greater Kuduhorns	31.99	37.99	44.99	110	139.99	NA	175	89.99333333	60.36571897	1	89.99333333	89.99333333	89.99333333	1	1	Yes	unit	USD	2019	1.02	91.7932	91.7932	91.7932	91.7932	No	depending on length	no	E	-	https://www.worldwidewildlifeproducts.com/store/pc/Kudu-Horns-15-inches-to-45-inches-c47.htm	NA	0
Greater Kudu	Tragelaphus strepsiceros	Mammalia	LC	horn (whole)	Greater Kuduhorn (whole)	224.99	NA	NA	NA	NA	NA	398.99	311.99	123.0365799	12	3743.88	3743.88	3743.88	1	1	Yes	unit	USD	2018	1.04	3893.6352	3893.6352	3893.6352	324.4696	No	NA	no	E	-	https://www.worldwidewildlifeproducts.com/store/pc/Kudu-Skull-with-Horns-c167.htm	NA	0
Greater Kudu	Tragelaphus strepsiceros	Mammalia	LC	skull	Greater Kuduskull	224.99	NA	NA	NA	NA	NA	399.99	312.49	123.7436867	1	312.49	312.49	312.49	1	1	Yes	unit	USD	2019	1.02	318.7398	318.7398	318.7398	318.7398	No	NA	no	E	-	https://www.worldwidewildlifeproducts.com/store/pc/Kudu-Skull-with-Horns-c167.htm	NA	0
Greater Kudu	Tragelaphus strepsiceros	Mammalia	LC	trophy	Greater Kudutrophy	590	690	820	1200	1975	8900	16200	4339.285714	6009.456734	6	26035.71429	26035.71429	26035.71429	1	1	Yes	unit	USD	2019	1.02	26556.42857	26556.42857	26556.42857	4426.071429	No	shoulder mounts - full mounts	no	E	-	http://taxidermytrophiesforsale.com/product-category/taxidermy/antelope-taxidermy/greater-kudu/	NA	1
Green Junglefowl	Gallus varius	Aves	LC	feathers	Green Junglefowlfeathers	25	NA	NA	NA	NA	NA	45	35	14.14213562	1	35	35	35	1	1	Yes	unit	USD	2019	1.02	35.7	35.7	35.7	35.7	No	male and female	no	E	-	https://www.featheremporium.com/Exotic-Feathers/junglefowl/green-junglefowl.html	NA	0
Green Sea Turtle	Chelonia mydas	Herptiles	EN	meats	Green Sea Turtlemeats	1.48	4.44	5.92	NA	NA	NA	9.99	5.4575	3.540869714	4	21.83	109.15	109.15	5	5	Yes	weight (/lb)	KYD	2010	1.454232	158.7294228	158.7294228	158.7294228	39.6823557	No	NA	no	N	-	https://www.caymancompass.com/2010/02/05/turtle-meat-price-to-triple/	NA	0
Green Sea Turtle	Chelonia mydas	Herptiles	EN	skull	Green Sea Turtleskull	152	NA	NA	NA	NA	NA	152	152	0	1	152	152	152	1	1	Yes	unit	USD	2020	1	152	152	152	152	No	proxy: replica skulls	no	E	R	https://www.skullsunlimited.com/products/replica-green-sea-turtle-skull-tq-164	NA	0
Green Sea Turtle	Chelonia mydas	Herptiles	EN	carapace	Green Sea Turtlecarapace	20	48	99	120	195	NA	249	121.8333333	87.02968842	2	243.6666667	243.6666667	243.6666667	1	1	Yes	unit	USD	2019	1.02	248.54	248.54	248.54	124.27	No	NA	no	E	-	https://www.skullsunlimited.com/pages/search-results-page?q=turtle+shell	NA	0
Green Sea Turtle	Chelonia mydas	Herptiles	EN	shell	Green Sea Turtleshell	0.34	NA	NA	NA	NA	NA	200	100.17	141.1809399	12	1202.04	1202.04	1202.04	1	1	Yes	unit	USD	2017	1.07	1286.1828	1286.1828	1286.1828	107.1819	No	based on product type	no	R	S	https://static1.squarespace.com/static/57f7027abebafb13aa7c3099/t/5908f61ed482e90d12b2198c/1493759541207/TRTW+Report+Final.pdf	NA	0
Green Spiny Lizard	Sceloporus malachiticus	Herptiles	LC	live specimen	Green Spiny Lizardlive specimen	19.99	24.99	NA	NA	NA	NA	34.99	26.65666667	7.637626158	200	5331.333333	5331.333333	5331.333333	1	1	Yes	unit	USD	2019	1.02	5437.96	5437.96	5437.96	27.1898	No	NA	no	E	-	https://www.ebay.com/sch/i.html?_nkw=taxidermy%20green%20woodpecker	NA	0
Green Woodpecker	Picus viridis	Aves	LC	whole animal (dead)	Green Woodpeckerwhole animal (dead)	180	NA	NA	NA	NA	NA	193.61	186.805	9.623723292	1	186.805	186.805	186.805	1	1	Yes	unit	USD	2019	1.02	190.5411	190.5411	190.5411	190.5411	No	NA	no	E	-	https://www.ebay.com/sch/i.html?_nkw=taxidermy%20green%20woodpecker	NA	0
Green-cheeked Parakeet	Pyrrhura molinae	Aves	LC	live specimen	Green-cheeked Parakeetlive specimen	149	NA	NA	NA	NA	NA	350	249.5	142.128463	3	748.5	748.5	748.5	1	1	Yes	unit	USD	2015	1.1	823.35	823.35	823.35	274.45	No	NA	no	N	-	https://petcentral.chewy.com/5-reasons-conures-make-great-family-pets/#targetText=Depending%20on%20the%20type%20of,pet%20stores%20being%20more%20expensive.	NA	0
Green-crowned Brilliant	Heliodoxa jacula	Aves	LC	feathers	Green-crowned Brilliantfeathers	350	NA	NA	NA	NA	NA	350	350	0	2	700	700	700	1	1	Yes	unit	GBP	2020	1.287854	901.4978	901.4978	901.4978	450.7489	No	proxy: taxidermized skin	no	E	S	https://www.ayreandco.com/taxidermy-green-crowned-brilliant-hummingbird-2-7675.phtml	NA	0
Greenish Elaenia	Myiopagis viridicata	Aves	LC	feathers	Greenish Elaeniafeathers	105.9241217	NA	NA	NA	NA	NA	105.9241217	105.9241217	0	4	423.6964868	423.6964868	423.6964868	1	1	Yes	unit	USD	2020	1	423.6964868	423.6964868	423.6964868	105.9241217	No	proxy: average of products	yes	-	A	NA	NA	0
Grey Go-away Bird	Corythaixoides concolor	Aves	LC	trophy	Grey Go-away Birdtrophy	450	NA	NA	NA	NA	NA	450	450	0	4	1800	1800	1800	1	1	Yes	unit	EUR	2020	1.079494	1943.0892	1943.0892	1943.0892	485.7723	No	NA	no	E	-	https://www.taxidermy.nl/a-52154664/opgezette-vogels/vale-toerako-corythaixoides-concolor/	NA	0
Grey Heron	Ardea cinerea	Aves	LC	whole animal (dead)	Grey Heronwhole animal (dead)	370	NA	NA	NA	NA	NA	370	370	0	1	370	370	370	1	1	Yes	unit	GBP	2020	1.287854	476.50598	476.50598	476.50598	476.50598	No	NA	no	E	-	http://www.taxidermists.co.uk/prices.html	NA	0
Grey Heron	Ardea cinerea	Aves	LC	unspecified items	Grey Heron unspecified items	370	NA	NA	NA	NA	NA	370	370	0	1	370	370	370	1	1	Yes	unit	GBP	2020	1.287854	476.50598	476.50598	476.50598	476.50598	No	NA	no	E	-	http://www.taxidermists.co.uk/prices.html	NA	0
Grey Parrot	Psittacus erithacus	Aves	EN	feathers	Grey Parrotfeathers	2.2375	5.4875	NA	NA	NA	NA	9.9875	5.904166667	3.89176481	36	212.55	212.55	212.55	1	1	Yes	unit	USD	2020	1	212.55	212.55	212.55	5.904166667	No	NA	no	E	-	https://www.moonlightfeather.com/exotic-feathers.html	NA	0
Grey Parrot	Psittacus erithacus	Aves	EN	live specimen	Grey Parrotlive specimen	1500	NA	NA	NA	NA	NA	3500	2500	1414.213562	4	10000	10000	10000	1	1	Yes	unit	USD	2020	1	10000	10000	10000	2500	No	NA	no	E	-	https://www.herebird.com/african-grey-prices/#targetText=How%20much%20does%20an%20African,%243500%20on%20the%20higher%20end.	NA	0
Grey Patridge	Perdix perdix	Aves	LC	meats	Grey Patridgemeats	3.25	5	5.5	NA	NA	NA	19.75	8.375	7.644442426	8	67	67	67	1	1	Yes	unit	GBP	2020	1.287854	86.286218	86.286218	86.286218	10.78577725	No	NA	no	E	-	https://www.wildmeat.co.uk/collections/partridge	NA	0
Grivet Monkey	Chlorocebus aethiops	Mammalia	LC	ders	Grivet Monkeyders	512	NA	NA	NA	NA	NA	512	512	0	5	2560	2560	2560	1	1	Yes	unit	USD	2020	1	2560	2560	2560	512	No	proxy: data deficient	yes	E	S	https://www.catawiki.com/l/22020437-grivet-vervet-monkey-full-body-support-chlorocebus-pygerythrus-40x30x40-1	NA	0
Grivet Monkey	Chlorocebus aethiops	Mammalia	LC	scientific specimen	Grivet Monkeyscientific specimen	512	NA	NA	NA	NA	NA	512	512	0	40	20480	20480	20480	1	1	Yes	unit	USD	2020	1	20480	20480	20480	512	No	proxy: taxidermy	no	E	S	https://www.catawiki.com/l/22020437-grivet-vervet-monkey-full-body-support-chlorocebus-pygerythrus-40x30x40-1	NA	0
Grizzly Bear	Ursus arctos	Mammalia	LC	galls (bile)	Grizzly Beargalls (bile)	1	10	20	100	NA	NA	380	102.2	160.2161041	3	306.6	306.6	306.6	1	1	Yes	unit	SGD	2006	0.8219595	252.0127827	252.0127827	252.0127827	84.0042609	No	pill and powder	no	R	-	http://acres.org.sg/core/wp-content/uploads/2015/05/An_Investigation_into_the_Illegal_Trade_in_Bear_Products_in_Singapore_2006.pdf	NA	0
Grizzly Bear	Ursus arctos	Mammalia	LC	claws	Grizzly Bearclaws	79.95	150	350	425	699.95	799.95	899.95	486.4	320.3337556	7	3404.8	3404.8	3404.8	1	1	Yes	unit	USD	2019	1.02	3472.896	3472.896	3472.896	496.128	No	NA	no	E	-	https://www.hideandfur.com/inventory/2737.html	NA	0
Grizzly Bear	Ursus arctos	Mammalia	LC	skins	Grizzly Bearskins	499.95	1750	3250	3495.95	NA	NA	3999.95	2599.17	1442.029209	1	2599.17	2599.17	2599.17	1	1	Yes	unit	USD	2019	1.02	2651.1534	2651.1534	2651.1534	2651.1534	No	NA	no	E	-	, https://www.hideandfur.com/inventory/6140.html	NA	0
Grizzly Bear	Ursus arctos	Mammalia	LC	rug	Grizzly Bearrug	3250	7650	7750	7975	NA	NA	7975	6920	2056.498845	1	6920	6920	6920	1	1	Yes	unit	USD	2019	1.02	7058.4	7058.4	7058.4	7058.4	No	NA	no	E	-	https://www.billsbearrugs.com/bears/grizzly-bear/	NA	0
Grizzly Bear	Ursus arctos	Mammalia	LC	trophy	Grizzly Beartrophy	4200	6455.25	10000	17337.5	18250	19795.5	24295.5	14333.39286	7494.128187	1	14333.39286	14333.39286	14333.39286	1	1	Yes	unit	USD	2020	1	14333.39286	14333.39286	14333.39286	14333.39286	No	NA	no	E	-	https://www.billsbearrugs.com/bears/grizzly-bear/, http://www.thetaxidermystore.com/all-products/shopby/brown_grizzly_bear.html	NA	0
Grizzly Bear	Ursus arctos	Mammalia	LC	whole animal (dead)	Grizzly Bearwhole animal (dead)	4200	6455.25	10000	17337.5	18250	19795.5	24295.5	14333.39286	7494.128187	1	14333.39286	14333.39286	14333.39286	1	1	Yes	unit	USD	2020	1	14333.39286	14333.39286	14333.39286	14333.39286	No	assumed for trophy	no	E	-	https://www.billsbearrugs.com/bears/grizzly-bear/, http://www.thetaxidermystore.com/all-products/shopby/brown_grizzly_bear.html	NA	0
Grizzly Bear	Ursus arctos	Mammalia	LC	extracts	Grizzly Bearextracts	201.81	896.16	1491.88	1740.7	5045.25	25900.7	85232.71	17215.60143	31337.88098	840	14461105.2	14461105.2	14461105.2	1	1	Yes	unit	USD	2020	1	14461105.2	14461105.2	14461105.2	17215.60143	No	bile and bladder	no	E	-	http://www.christinabush.com/bears.html	NA	1
Grizzly Bear	Ursus arctos	Mammalia	LC	meats	Grizzly Bearmeats	12.95	15.95	26.95	48.95	56.95	86.95	89.95	48.37857143	31.76925738	7135	345181.1071	129442.9152	2416267.75	0.375	7	Yes	weight (/lb)	USD	2019	1.02	132031.7735	2464593.105	1298312.439	181.9639018	No	based on black bear meat prices	no	E	S	https://www.elkusa.com/Bear_meat.html	https://www.elkusa.com/Bear_meat.html	0
Grizzly Bear	Ursus arctos	Mammalia	LC	hairs	Grizzly Bearhairs	99.75	128.25	156.75	185.25	NA	NA	213.75	156.75	45.06245666	808	126654	126654	126654	1	1	Yes	unit	USD	2020	1	126654	126654	126654	156.75	No	proxy: polar bear hair	no	E	S	http://www.thetaxidermystore.com/all-products/shopby/fair-excellent/keratin-skin_fur.html	NA	0
Gyrfalcon	Falco rusticolus	Aves	LC	trophy	Gyrfalcontrophy	2100	NA	NA	NA	NA	NA	2200	2150	70.71067812	1	2150	2150	2150	1	1	Yes	unit	GBP	2019	1.30073254	2796.574961	2796.574961	2796.574961	2796.574961	No	NA	no	E	-	http://uktaxidermy.co.uk/categories/Taxidermy-Gallery/Birds-of-prey-gallery/?sort=featured&page=1	NA	0
Hammer Shell	Malleus malleus	Mollusc	-	shell products	Hammer Shellshell products	4	6.75	7	NA	NA	NA	17.5	8.8125	5.949002017	400	3525	3525	3525	1	1	Yes	unit	USD	2019	1.02	3595.5	3595.5	3595.5	8.98875	No	NA	no	E	-	https://www.etsy.com/market/hammer_oyster_shell	NA	0
Harbor Seal	Phoca vitulina	Mammalia	LC	scientific specimen	Harbor Sealscientific specimen	13	NA	NA	NA	NA	190	310	171	149.4088351	1	171	171	171	1	1	Yes	unit	USD	2020	1	171	171	171	171	No	proxy: replica Baculum, skull and forelimb set	no	E	R	https://www.skullsunlimited.com/pages/search-results-page?q=harbor+seal	NA	0
Hard Spiny-tailed Lizard	Uromastyx spp.	Herptiles	LC-VU	live specimen	Hard Spiny-tailed Lizardlive specimen	39.99	69.99	99.99	124.99	149.99	299.99	1199.99	283.5614286	412.6612239	4	1134.245714	1134.245714	1134.245714	1	1	Yes	unit	USD	2019	1.02	1156.930629	1156.930629	1156.930629	289.2326571	No	NA	no	E	-	https://undergroundreptiles.com/product-category/animals/lizards/uromastyx/	NA	0
Hardwick's Sea Snake	Lapemis hardwickii	Herptiles	LC	skin pieces	Hardwick's Sea Snakeskin pieces	9.99	NA	NA	NA	NA	NA	9.99	9.99	0	6	59.94	59.94	59.94	1	1	Yes	unit	USD	2019	1.02	61.1388	61.1388	61.1388	10.1898	No	NA	no	E	-	https://www.etsy.com/market/sea_snake_leather	NA	0
Hardwick's Sea Snake	Lapemis hardwickii	Herptiles	LC	large leather product	Hardwick's Sea Snakelarge leather product	191	279	639	NA	NA	NA	799	477	289.2104194	6	2862	2862	2862	1	1	Yes	unit	USD	2019	1.02	2919.24	2919.24	2919.24	486.54	No	bags	no	E	-	https://exoticleather.biz/snake_leather.htm?color=64&p=1	NA	0
Harp Seal	Pagophilus groenlandicus	Mammalia	LC	medicinals	Harp Sealmedicinals	13.6	25.8	NA	NA	NA	NA	26.38	21.92666667	7.21693379	2	43.85333333	43.85333333	43.85333333	1	1	Yes	unit	CAD	2019	0.7693605	33.73902246	33.73902246	33.73902246	16.86951123	No	depending on brands, sold as capsules	no	E	-	https://www.canadianginsengfarm.com/product/harp-seal-oil-1000mg-320-softgels/, https://www.canadamake.com/bec-harp-seal-oil-omega-3-500mg-500capsules.html, https://fosetter.com/product/maplelife-harp-seal-oil-1000-mg-golden-30020-softgels/	NA	0
Harp Seal	Pagophilus groenlandicus	Mammalia	LC	oils	Harp Sealoils	13.6	25.8	NA	NA	NA	NA	26.38	21.92666667	7.21693379	1240	27189.06667	27189.06667	27189.06667	1	1	Yes	unit	CAD	2019	0.7693605	20918.19393	20918.19393	20918.19393	16.86951123	No	depending on brands, sold as capsules	no	E	-	https://www.canadianginsengfarm.com/product/harp-seal-oil-1000mg-320-softgels/, https://www.canadamake.com/bec-harp-seal-oil-omega-3-500mg-500capsules.html, https://fosetter.com/product/maplelife-harp-seal-oil-1000-mg-golden-30020-softgels/	NA	0
Hartebeest	Alcelaphus busela	Mammalia	LC	trophy	Hartebeest trophy	320	450	625	775	975	1160	1750	865	486.0212615	2	1730	1730	1730	1	1	Yes	unit	USD	2019	1.02	1764.6	1764.6	1764.6	882.3	No	shoulder mount	no	E	-	http://taxidermytrophiesforsale.com/product-category/taxidermy/antelope-taxidermy/page/8/	NA	0
Hartmann's Mt. Zebra	Equus zebra	Mammalia	VU	trophy	Hartmann's Mt. Zebratrophy	1175	NA	NA	NA	NA	NA	1175	1175	0	5	5875	5875	5875	1	1	Yes	unit	USD	2019	1.02	5992.5	5992.5	5992.5	1198.5	No	head	no	E	-	https://www.catawiki.com/l/14748449-top-taxidermy-hartmann-s-mountain-zebra-fine-head-mount-equus-zebra-hartmannae-99-x-65cm	NA	0
Hartmann's Mt. Zebra	Equus zebra	Mammalia	VU	rug	Hartmann's Mt. Zebrarug	1150	1375	1496	1600	NA	NA	1875	1499.2	268.6832708	1	1499.2	1499.2	1499.2	1	1	Yes	unit	EUR	2019	1.136848	1704.362522	1704.362522	1704.362522	1704.362522	No	NA	no	E	-	https://rugsandhides.com/c-875491/zebra-hides/	NA	0
Hawksbill Sea Turtle	Eretmochelys imbricata	Herptiles	CR	scales	Hawksbill Sea Turtlescales	2.37	NA	NA	NA	NA	NA	6.77	4.57	3.111269837	2	9.14	9.14	9.14	1	1	Yes	weight (/lb)	USD	2017	1.07	9.7798	9.7798	9.7798	4.8899	No	NA	no	R	-	https://static1.squarespace.com/static/57f7027abebafb13aa7c3099/t/5908f61ed482e90d12b2198c/1493759541207/TRTW+Report+Final.pdf	NA	0
Hawksbill Sea Turtle	Eretmochelys imbricata	Herptiles	CR	jewelries	Hawksbill Sea Turtlejewelries	0.34	NA	NA	NA	NA	NA	200	100.17	141.1809399	3	300.51	300.51	300.51	1	1	Yes	unit	USD	2007	1.28	384.6528	384.6528	384.6528	128.2176	No	NA	no	R	-	https://png-data.sprep.org/system/files/hawkspill.pdf	NA	0
Hawksbill Sea Turtle	Eretmochelys imbricata	Herptiles	CR	carapace	Hawksbill Sea Turtlecarapace	20	48	99	120	195	NA	249	121.8333333	87.02968842	2	243.6666667	243.6666667	243.6666667	1	1	Yes	unit	USD	2019	1.02	248.54	248.54	248.54	124.27	No	NA	no	E	-	https://www.skullsunlimited.com/pages/search-results-page?q=turtle+shell	NA	0
Hawksbill Sea Turtle	Eretmochelys imbricata	Herptiles	CR	whole animal (dead)	Hawksbill Sea Turtlewhole animal (dead)	332	NA	NA	NA	NA	NA	3950	2141	2558.312334	1	2141	2141	2141	1	1	Yes	unit	USD	2019	1.02	2183.82	2183.82	2183.82	2183.82	No	NA	no	E	-	https://www.1stdibs.com/furniture/decorative-objects/sculptures/natural-specimens/large-hawksbill-turtle-taxidermy/id-f_4908793/, https://www.catawiki.com/l/13573897-fine-vintage-taxidermy-hawksbill-sea-turtle-eretmochelys-imbricata-46cm?gclid=CjwKCAiA6vXwBRBKEiwAYE7iS12__2dMdbAeMBet1mZBFLw7F3X4w-ttTWoOabTExWaJ2tKdzOlHIhoCqlsQAvD_BwE	NA	0
Helmeted Hornbill	Rhinoplax vigil	Aves	CR	feathers	Helmeted Hornbillfeathers	15	NA	NA	NA	NA	NA	15	15	0	2	30	30	30	1	1	Yes	unit	USD	2019	1.02	30.6	30.6	30.6	15.3	No	african trumpeter hornbill	no	E	-	https://www.etsy.com/market/hornbill_feathers	NA	0
Helmeted Terrapin	Pelomedusa subrufa	Herptiles	LC	live specimen	Helmeted Terrapinlive specimen	70	80	90	100	NA	NA	130	94	23.02172887	240	22560	22560	22560	1	1	Yes	unit	USD	2019	1.02	23011.2	23011.2	23011.2	95.88	No	depending on size	no	E	-	http://www.theturtlesource.com/i.asp?id=100200396&p=African-Helmeted-Turtles-for-sale	NA	0
Hippopotamus	Hippopotamus amphibius	Mammalia	VU	ivory carving	Hippopotamusivory carving	50	NA	NA	NA	NA	NA	500	275	318.1980515	47	12925	12925	12925	1	1	Yes	unit	USD	2016	1.09	14088.25	14088.25	14088.25	299.75	No	NA	no	N	-	https://www.nationalgeographic.com/news/2016/12/wildlife-watch-hippo-teeth-trafficking-uganda/	NA	0
Hippopotamus	Hippopotamus amphibius	Mammalia	VU	teeth	Hippopotamusteeth	50	NA	NA	NA	NA	NA	500	275	318.1980515	12	3300	3300	3300	1	1	Yes	unit	USD	2016	1.09	3597	3597	3597	299.75	No	NA	no	N	-	https://www.nationalgeographic.com/news/2016/12/wildlife-watch-hippo-teeth-trafficking-uganda/	NA	0
Hippopotamus	Hippopotamus amphibius	Mammalia	VU	tusk	Hippopotamustusk	50	NA	NA	NA	NA	NA	500	275	318.1980515	1	275	275	275	1	1	Yes	unit	USD	2016	1.09	299.75	299.75	299.75	299.75	No	NA	no	N	-	https://www.nationalgeographic.com/news/2016/12/wildlife-watch-hippo-teeth-trafficking-uganda/	NA	0
Hippopotamus	Hippopotamus amphibius	Mammalia	VU	small leather product	Hippopotamussmall leather product	348	448	545	598	NA	NA	598	507.4	108.1286271	6	3044.4	3044.4	3044.4	1	1	Yes	unit	USD	2019	1.02	3105.288	3105.288	3105.288	517.548	No	NA	no	E	-	https://www.casanova1948.com/meet-casanova1948/hippo-wallets-belts-small-leather-goods/	NA	0
Hippopotamus	Hippopotamus amphibius	Mammalia	VU	feet	Hippopotamusfeet	740	NA	NA	NA	NA	NA	1400	1070	466.6904756	4	4280	4280	4280	1	1	Yes	unit	USD	2019	1.02	4365.6	4365.6	4365.6	1091.4	No	NA	no	E	-	https://www.catawiki.com/l/11588007-antique-taxidermy-hippopotamus-feet-hippopotamus-amphibius-15-x-11cm-and-15-x-17cm-2	NA	0
Hippopotamus	Hippopotamus amphibius	Mammalia	VU	trophy	Hippopotamustrophy	3000	3600	3650	4250	NA	NA	4675	3835	645.0775147	4	15340	15340	15340	1	1	Yes	unit	USD	2019	1.02	15646.8	15646.8	15646.8	3911.7	No	NA	no	E	-	http://taxidermytrophiesforsale.com/product-category/taxidermy/giant-mounts/hippopotamus-taxidermy/	NA	0
Hog Deer	Axis porcinus	Mammalia	EN	trophy	Hog Deertrophy	550	NA	NA	NA	NA	NA	2500	1525	1378.858223	1	1525	1525	1525	1	1	Yes	unit	AUD	2019	0.6750258	1029.414345	1029.414345	1029.414345	1029.414345	No	shoulder mount - full body mount	no	E	-	https://batestaxidermyandsupplies.com/taxidermy-service-price-list.php	NA	0
Home's Hinged Tortoise	Kinixys homeana	Herptiles	VU	carapace	Home's Hinged Tortoisecarapace	78	NA	NA	NA	NA	NA	199	138.5	85.55992052	3	415.5	415.5	415.5	1	1	Yes	unit	USD	2019	1.02	423.81	423.81	423.81	141.27	No	auction	no	E	-	https://auction.catawiki.com/kavels/23748201-home-s-hinge-back-tortoise-full-carapace-kinixys-homeana-27-18-10-cm, https://www.skullsunlimited.com/pages/search-results-page?q=turtle+shell&page=1&rb_snize_facet8=Real&rb_snize_facet22=Shell&rb_snize_facet11=Tortoise	NA	0
Home's Hinged Tortoise	Kinixys homeana	Herptiles	VU	live specimen	Home's Hinged Tortoiselive specimen	59	NA	NA	NA	NA	NA	349.95	204.475	205.732718	39	7974.525	7974.525	7974.525	1	1	Yes	unit	USD	2019	1.02	8134.0155	8134.0155	8134.0155	208.5645	No	NA	no	E	-	https://undergroundreptiles.com/shop/homes-hingeback-tortoise/, https://www.tortoisetown.com/product/homes-hingeback-tortoise-for-sale/	NA	0
Honey Badger	Mellivora capensis	Mammalia	LC	trophy	Honey Badgertrophy	1950	2750	NA	NA	NA	NA	3950	2883.333333	1006.644591	3	8650	8650	8650	1	1	Yes	unit	USD	2019	1.02	8823	8823	8823	2941	No	NA	no	E	-	https://www.safariworkstaxidermysales.com/search?type=product&q=African+Honey+Badger	NA	0
Horn Coral	Hydnophora spp.	Cnidaria	LC-EN	live specimen	Horn Corallive specimen	29.95	39.95	49.95	59.95	NA	NA	68.99	49.758	15.51078077	9	447.822	447.822	447.822	1	1	Yes	unit	USD	2020	1	447.822	447.822	447.822	49.758	No	NA	no	E	-	https://aqualocker.com/corals/sps-corals/hydnophora-hydnophora-sp/https://aqualocker.com/corals/sps-corals/hydnophora-hydnophora-sp/, https://www.bluezooaquatics.com/productDetail.asp?did=1&pid=1432&cid=52	NA	0
Hunan Softshell Turtle	Pelodiscus axenaria	Herptiles	-	medicinals	Hunan Softshell Turtlemedicinals	4.26	4.54	NA	NA	NA	42.61	56.81	27.055	26.79462197	40	1082.2	4328.8	5411	4	5	Yes	weight (/kg)	USD	2009	1.22	5281.136	6601.42	5941.278	148.53195	No	NA	no	R	-	https://books.google.com.sg/books?id=GaLTpv3OrfkC&pg=PA473&lpg=PA473&dq=hunan+softshell+turtle+medicine+%22prices%22&source=bl&ots=dEButIflEb&sig=ACfU3U3ZCcxdGLVEfokGsrHjBnuousSPIA&hl=en&sa=X&ved=2ahUKEwirxM3w5-_nAhV-7XMBHdXfB3IQ6AEwAHoECAoQAQ#v=onepage&q=hunan%20softshell%20turtle%20medicine%20%22prices%22&f=false	https://www.fws.gov/fisheries/ANS/erss/uncertainrisk/ERSS-Pelodiscus-sinensis-final-April2018.pdf	0
Ibiza Wall Lizard	Podarcis pityusensis	Herptiles	NT	live specimen	Ibiza Wall Lizardlive specimen	25	NA	NA	NA	NA	NA	25	25	0	3	75	75	75	1	1	Yes	unit	USD	2020	1	75	75	75	25	No	NA	no	N	-	http://www.faunaclassifieds.com/forums/showthread.php?t=544571	NA	0
Impala	Aepyceros melampus	Mammalia	LC	large leather product	Impalalarge leather product	554	NA	NA	NA	NA	NA	554	554	0	1	554	554	554	1	1	Yes	unit	USD	2020	1	554	554	554	554	No	bullet pouch	no	E	-	https://fineshootingaccessories.com/product/cartridge-bags-exotic-leather/	NA	0
Impala	Aepyceros melampus	Mammalia	LC	trophy	Impalatrophy	1933.75	NA	NA	NA	NA	NA	1933.75	1933.75	0	9	17403.75	17403.75	17403.75	1	1	Yes	unit	USD	2020	1	17403.75	17403.75	17403.75	1933.75	No	full body	no	E	-	http://www.thetaxidermystore.com/catalogsearch/result/index/?cat=0&p=1&q=impala	NA	0
Inca Dove	Columbina inca	Aves	LC	skull	Inca Doveskull	35	NA	NA	NA	NA	NA	35	35	0	1	35	35	35	1	1	Yes	unit	USD	2020	1	35	35	35	35	No	replica pigeon	no	E	R	https://www.skullsunlimited.com/products/real-pigeon-skull-sb-040?variant=27722758979656	NA	0
Inca Dove	Columbina inca	Aves	LC	feathers	Inca Dovefeathers	7	10	26	NA	NA	NA	33	19	12.51665557	2	38	38	38	1	1	Yes	unit	USD	2020	1	38	38	38	19	No	NA	no	E	-	https://www.etsy.com/market/dove_feathers	NA	0
Indonesia Cobra	Naja sputatrix	Herptiles	LC	skins	Indonesia Cobraskins	17.5	18.26	NA	NA	NA	NA	31.85	22.53666667	8.074529914	250	5634.166667	5634.166667	5634.166667	1	1	Yes	unit	USD	2020	1	5634.166667	5634.166667	5634.166667	22.53666667	No	NA	no	E	-	https://www.ebay.com/itm/Asia-Snake-Skin-Hide-Leather-Snakeskin-Craft-Supply-white-Glossy-/273845510464, https://www.amazon.com/Leather-Snakeskin-Python-Printed-Sorbet/dp/B078M7HFXV	NA	0
Indonesia Cobra	Naja sputatrix	Herptiles	LC	small leather product	Indonesia Cobrasmall leather product	65	NA	NA	NA	NA	NA	95	80	21.21320344	64	5120	5120	5120	1	1	Yes	unit	USD	2019	1.02	5222.4	5222.4	5222.4	81.6	No	NA	no	E	-	https://www.csleathergoods.com/product/cobra-front-pocket-wallet/	NA	0
Indonesia Cobra	Naja sputatrix	Herptiles	LC	whole animal (dead)	Indonesia Cobrawhole animal (dead)	125	NA	NA	NA	NA	NA	144	134.5	13.43502884	1	134.5	134.5	134.5	1	1	Yes	unit	USD	2020	1	134.5	134.5	134.5	134.5	No	assumed for taxidermy	no	E	-	https://www.catawiki.com/l/30233359-javan-spitting-cobra-full-body-mount-naja-sputatrix-15x33x15-cm	NA	0
Jaguar	Panthera orca	Mammalia	NT	teeth	Jaguarteeth	200	NA	NA	NA	NA	NA	200	200	0	3	600	600	600	1	1	Yes	unit	USD	2017	1.07	642	642	642	214	No	NA	no	E	-	https://medium.com/wild-without-end/big-cat-bone-trade-one-more-threat-to-jaguars-14616a052796	NA	0
Java Sparrow	Lonchura oryzivora	Aves	EN	meats	Java Sparrowmeats	4.15	NA	NA	NA	NA	NA	4.15	4.15	0	6	24.9	24.9	24.9	1	1	Yes	unit	USD	2020	1	24.9	24.9	24.9	4.15	No	per skewer	no	N	-	https://soranews24.com/2019/07/12/you-can-buy-and-eat-a-grilled-sparrow-on-the-streets-of-kyoto-so-we-did%E3%80%90taste-test%E3%80%91/	NA	0
Javan Rusa	Rusa timorensis	Mammalia	VU	trophy	Javan Rusatrophy	775	NA	NA	NA	NA	NA	890	832.5	81.31727984	2	1665	1665	1665	1	1	Yes	unit	USD	2020	1	1665	1665	1665	832.5	No	shoulder mounts	no	E	-	http://taxidermytrophiesforsale.com/product/javan-rusa-deer-3/, https://safariworkstaxidermysales.com/products/rusa-deer-taxidermy-mount-sw8948	NA	0
Kamchatka Abalone	Haliotis kamtschatkana	Mollusc	EN	shell products	Kamchatka Abaloneshell products	4.99	NA	NA	NA	NA	NA	7.99	6.49	2.121320344	8	51.92	51.92	51.92	1	1	Yes	unit	USD	2019	1.02	52.9584	52.9584	52.9584	6.6198	No	NA	no	E	-	https://m.alibaba.com/guide/shop/northern-abalone-pinto-abalone-russian-haliotis-kamtschatkana-shell-beach_62574803.html	NA	0
Karung Snake	Acrochordus javanicus	Herptiles	LC	skin pieces	Karung Snakeskin pieces	22.49	NA	NA	NA	NA	NA	22.49	22.49	0	13	292.37	292.37	292.37	1	1	Yes	unit	USD	2019	1.02	298.2174	298.2174	298.2174	22.9398	No	NA	no	E	-	https://buyleatheronline.com/en/exotic/333-genuine-karung-snake-skin.html	NA	0
Karung Snake	Acrochordus javanicus	Herptiles	LC	small leather product	Karung Snakesmall leather product	15.53	60	165	NA	NA	923.79	1580.45	548.954	684.7488366	9	4940.586	4940.586	4940.586	1	1	Yes	unit	USD	2019	1.02	5039.39772	5039.39772	5039.39772	559.93308	No	NA	no	E	-	https://www.etsy.com/sg-en/market/karung_snake_leather, https://www.bulgari.com/en-int/bags-and-accessories/womens/wallets/	NA	0
Keel-billed Toucan	Ramphastos sulfuratus	Aves	LC	skull	Keel-billed Toucanskull	149	NA	NA	NA	NA	NA	149	149	0	1	149	149	149	1	1	Yes	unit	USD	2019	1.02	151.98	151.98	151.98	151.98	No	replica	no	E	R	https://www.skullsunlimited.com/pages/search-results-page?q=Keel-billed+Toucan+Skull	NA	0
Keeled Box Turtle	Cuora mouhotii	Herptiles	EN	live specimen	Keeled Box Turtlelive specimen	80	NA	NA	NA	NA	NA	80	80	0	2	160	160	160	1	1	Yes	unit	USD	2008	1.23	196.8	196.8	196.8	98.4	No	NA	no	R	-	https://www.cambridge.org/core/journals/oryx/article/evidence-for-the-massive-scale-of-turtle-farming-in-china/E279FBFB5B6175535C117CAAE33BCE3B	NA	0
Kentucky Warbler	Geothlypis formosa	Aves	LC	feathers	Kentucky Warblerfeathers	105.9241217	NA	NA	NA	NA	NA	105.9241217	105.9241217	0	2	211.8482434	211.8482434	211.8482434	1	1	Yes	unit	USD	2020	1	211.8482434	211.8482434	211.8482434	105.9241217	No	proxy: average of products	yes	-	A	NA	NA	0
Kenya Stumptail Chameleon	Rieppeleon kerstenii	Herptiles	LC	live specimen	Kenya Stumptail Chameleonlive specimen	79.99	NA	NA	NA	NA	NA	79.99	79.99	0	200	15998	15998	15998	1	1	Yes	unit	USD	2019	1.02	16317.96	16317.96	16317.96	81.5898	No	NA	no	E	-	https://www.backwaterreptiles.com/chameleons/pygmy-chameleon-for-sale.html	NA	0
King Cobra	Ophiophagus�hannah	Herptiles	VU	medicinals	King Cobramedicinals	300	502.84	1000	1750	2865.64	12500	20000	5559.782857	7664.734641	50	277989.1429	277989.1429	277989.1429	1	1	Yes	unit	USD	2020	1	277989.1429	277989.1429	277989.1429	5559.782857	No	NA	no	E	-	https://www.bestvenompharmacy.com/product/buy-king-cobra-snake-venom-online/, https://blackvenompharmacy.com/product/snake-venom-for-sale/	NA	1
Kinkajou	Potos flavus	Mammalia	LC	live specimen	Kinkajoulive specimen	3100	3200	NA	NA	NA	NA	3400	3233.333333	152.7525232	1	3233.333333	3233.333333	3233.333333	1	1	Yes	unit	USD	2019	1.02	3298	3298	3298	3298	No	NA	no	E	-	https://www.jandaexotics.com/kinkajous-for-sale	NA	0
Klipspringer	Oreotragus oreotragus	Mammalia	LC	trophy	Klipspringertrophy	350	650	790	NA	NA	NA	890	670	234.9468025	2	1340	1340	1340	1	1	Yes	unit	USD	2019	1.02	1366.8	1366.8	1366.8	683.4	No	NA	no	E	-	http://taxidermytrophiesforsale.com/product-category/taxidermy/antelope-taxidermy/klipspringer-taxidermy/	NA	0
Lady Amhert's Pheasant	Chrysolophus amherstiae	Aves	LC	feathers	Lady Amhert's Pheasantfeathers	0.225	0.857	5.468	8.32	9.2	11.6	64	14.23857143	22.34557407	600	8543.142857	8543.142857	8543.142857	1	1	Yes	unit	USD	2019	1.02	8714.005714	8714.005714	8714.005714	14.52334286	No	NA	no	E	-	https://www.featherplace.com/lady-amherst-pheasant.html?p=2	NA	0
Lake Trout	Salevelinus namaycush	Fish	-	meats	Lake Troutmeats	13.99	NA	NA	NA	NA	NA	13.99	13.99	0	1	13.99	69.95	69.95	5	5	Yes	weight (/lb)	USD	2019	1.02	71.349	71.349	71.349	71.349	No	NA	no	E	-	https://www.freshpicks.com/products/fish-lake-trout-1-fillet	https://www.freshpicks.com/products/fish-lake-trout-1-fillet	0
Large Helmet	Cassis cornuta	Mollusc	-	shell	Large Helmetshell	25.95	42	NA	NA	NA	NA	89.99	52.64666667	33.32107491	13	684.4066667	684.4066667	684.4066667	1	1	Yes	unit	USD	2019	1.02	698.0948	698.0948	698.0948	53.6996	No	depending on size	no	E	-	https://www.ebay.com/b/Queen-Helmet-Shell/4838/bn_7023275631	NA	0
Large Indian Civet	Viverra zibetha	Mammalia	LC	hair products	Large Indian Civethair products	22.5	84.6	143.1	262.8	417.6	744.3	1309.5	426.3428571	459.7081932	189	80578.8	80578.8	80578.8	1	1	Yes	unit	USD	2020	1	80578.8	80578.8	80578.8	426.3428571	No	NA	no	E	-	https://www.etsy.com/listing/193366707/genuine-civet-paste-musk-perfume	NA	0
Largetooth Sawfish	Pristis pristis	Fish	CR	trophy	Largetooth Sawfishtrophy	380	550	600	675	1700	NA	2200	1017.5	745.7462705	1	1017.5	1017.5	1017.5	1	1	Yes	unit	USD	2019	1.02	1037.85	1037.85	1037.85	1037.85	No	NA	no	E	-	https://tellmewhereonearth.com/Sawfish_Bills.htm	NA	0
Least Weasel	Mustela nivalis	Mammalia	LC	hair products	Least Weaselhair products	0.11	2.6	3.18	4.15	5.5	9.4	15.58	5.788571429	5.178488932	10567	61167.83429	61167.83429	61167.83429	1	1	Yes	unit	USD	2020	1	61167.83429	61167.83429	61167.83429	5.788571429	No	hair product - paintbrush/hairbrush	no	E	-	https://www.alibaba.com/showroom/weasel-hair-brush.html	NA	0
Least Weasel	Mustela nivalis	Mammalia	LC	hairs	Least Weaselhairs	0.11	2.6	3.18	4.15	5.5	9.4	15.58	5.788571429	5.178488932	936	5418.102857	5418.102857	5418.102857	1	1	Yes	unit	USD	2020	1	5418.102857	5418.102857	5418.102857	5.788571429	No	hair product - paintbrush/hairbrush	no	E	-	https://www.alibaba.com/showroom/weasel-hair-brush.html	NA	0
Least Weasel	Mustela nivalis	Mammalia	LC	trims	Least Weaseltrims	16	19.99	24.95	29.8	NA	NA	43	26.748	10.46261296	2	53.496	53.496	53.496	1	1	Yes	unit	USD	2020	1	53.496	53.496	53.496	26.748	No	ermine	no	E	-	https://www.etsy.com/market/weasel_pelt	NA	0
Least Weasel	Mustela nivalis	Mammalia	LC	garment	Least Weaselgarment	24.95	125	155.32	165	347.33	NA	2200	502.9333333	837.9240189	1	502.9333333	502.9333333	502.9333333	1	1	Yes	unit	USD	2020	1	502.9333333	502.9333333	502.9333333	502.9333333	No	NA	no	E	-	https://www.etsy.com/market/weasel_fur_coat	NA	0
Lechwe	Kobus leche	Mammalia	NT	rugs	Lechwerugs	152.7	NA	NA	NA	NA	NA	152.7	152.7	0	2	305.4	305.4	305.4	1	1	Yes	unit	USD	2020	1	305.4	305.4	305.4	152.7	No	NA	no	E	-	https://www.ebay.com/b/Antelope-Hide-Fur-Large-Animal-Taxidermy/177908/bn_18878139	NA	0
Lechwe	Kobus leche	Mammalia	NT	trophy	Lechwetrophy	395	550	665	990	1230	1600	2085	1073.571429	610.0663508	2	2147.142857	2147.142857	2147.142857	1	1	Yes	unit	USD	2020	1	2147.142857	2147.142857	2147.142857	1073.571429	No	shoulder	no	E	-	http://www.thetaxidermystore.com/catalogsearch/result/?cat=0&q=Lechwe, http://taxidermytrophiesforsale.com/product-category/taxidermy/antelope-taxidermy/lechwe-taxidermy/, http://www.thetaxidermystore.com/taxidermy-mounts/kafue-flats-lechwe-shoulder-taxidermy-mount-13747.html	NA	0
Leopard	Panthera pardus	Mammalia	VU	teeth	Leopardteeth	14.5	NA	NA	NA	NA	NA	14.5	14.5	0	1	14.5	14.5	14.5	1	1	Yes	unit	USD	2020	1	14.5	14.5	14.5	14.5	No	replica	no	E	R	https://www.skullsunlimited.com/products/copy-of-replica-african-leopard-skull	NA	0
Leopard	Panthera pardus	Mammalia	VU	medicinals	Leopardmedicinals	35.32	NA	NA	NA	NA	NA	36.46	35.89	0.806101731	308	11054.12	11054.12	11054.12	1	1	Yes	unit	USD	2020	1	11054.12	11054.12	11054.12	35.89	No	NA	no	R	-	https://portals.iucn.org/library/sites/library/files/documents/Traf-096.pdf	NA	0
Leopard	Panthera pardus	Mammalia	VU	garment	Leopardgarment	299.31	NA	NA	1198.67	NA	1774.57	2018.1	1322.6625	763.8669571	1	1322.6625	1322.6625	1322.6625	1	1	Yes	unit	USD	2020	1	1322.6625	1322.6625	1322.6625	1322.6625	No	NA	no	E	-	https://www.liveauctioneers.com/search/?keyword=genuine%20leopard%20fur&page=1&pageSize=24&sort=-relevance&status=archive	NA	0
Leopard	Panthera pardus	Mammalia	VU	skin pieces	Leopardskin pieces	1020	NA	NA	NA	NA	NA	2770	1895	1237.436867	4	7580	7580	7580	1	1	Yes	unit	USD	2009	1.22	9247.6	9247.6	9247.6	2311.9	No	NA	no	R	-	https://bigcatrescue.org/tiger-leopard-parts-prices-in-china-markets-have-doubled/	NA	0
Leopard	Panthera pardus	Mammalia	VU	skins	Leopardskins	1.00E+05	NA	NA	NA	NA	NA	3.00E+05	2.00E+05	141421.3562	2	4.00E+05	4.00E+05	4.00E+05	1	1	Yes	unit	USD	2011	1.17	468000	468000	468000	234000	No	NA	no	N	-	https://news.mongabay.com/2011/08/china-opens-trade-in-legal-tiger-skins/	NA	1
Leopard	Panthera pardus	Mammalia	VU	trophy	Leopardtrophy	1095	1315	2635	3275	NA	NA	7150	3094	2442.10053	5	15470	15470	15470	1	1	Yes	unit	USD	2019	1.02	15779.4	15779.4	15779.4	3155.88	No	NA	no	E	-	http://animalartistry.com/catalog/african-animals-new/leopard-taxidermy/	NA	1
Leopard	Panthera pardus	Mammalia	VU	hairs	Leopardhairs	1020	NA	NA	NA	NA	NA	2770	1895	1237.436867	1	1895	1895	1895	1	1	Yes	unit	USD	2009	1.22	2311.9	2311.9	2311.9	2311.9	No	proxy: fur skins	no	R	S	https://bigcatrescue.org/tiger-leopard-parts-prices-in-china-markets-have-doubled/	NA	0
Leopard Cone Shell	Conus leopardus	Mollusc	LC	jewelries	Leopard Cone Shelljewelries	14	18.41	25	NA	NA	NA	80.65	34.515	31.08702677	7	241.605	241.605	241.605	1	1	Yes	unit	USD	2019	1.02	246.4371	246.4371	246.4371	35.2053	No	bracelets and pendants	no	E	-	https://www.etsy.com/market/leopard_cone_shell	NA	0
Leopard Shark	Triakis semifasciata	Fish	LC	live specimen	Leopard Sharklive specimen	649.99	NA	NA	NA	NA	NA	943.99	796.99	207.8893937	2	1593.98	1593.98	1593.98	1	1	Yes	unit	USD	2020	1	1593.98	1593.98	1593.98	796.99	No	NA	no	E	-	https://www.sharkandreef.com/japanese-leopard-shark-banded-hound-shark/	NA	0
Leopard Tortoise	Geochelone pardalis	Herptiles	LC	carapace	Leopard Tortoisecarapace	227.7	NA	NA	NA	NA	NA	227.7	227.7	0	1	227.7	227.7	227.7	1	1	Yes	unit	USD	2019	1.02	232.254	232.254	232.254	232.254	No	NA	no	E	-	https://mandibles.myshopify.com/products/leopard-tortoise-shell-01	NA	0
Lesser Black-backed Gull	Larus fuscus	Aves	LC	whole animal (dead)	Lesser Black-backed Gullwhole animal (dead)	114.53	NA	NA	NA	NA	NA	195	154.765	56.90088268	1	154.765	154.765	154.765	1	1	Yes	unit	USD	2019	1.02	157.8603	157.8603	157.8603	157.8603	No	NA	no	E	-	, https://www.catawiki.com/l/28433197-lesser-black-backed-gull-full-body-mount-larus-fuscus-22x53x35-cm	NA	0
Lesser Goldfinch	Spinus psaltria	Aves	LC	feathers	Lesser Goldfinchfeathers	25.93	35	NA	NA	NA	NA	80	46.97666667	28.95637466	6	281.86	281.86	281.86	1	1	Yes	unit	USD	2020	1	281.86	281.86	281.86	46.97666667	No	proxy: taxidermy wings, earring feathers and feather pendent	no	E	S	https://www.etsy.com/listing/778621353/real-stuffed-goldfinch-wings-taxidermy?ga_order=most_relevant&ga_search_type=all&ga_view_type=gallery&ga_search_query=goldfinch+feathers&ref=sr_gallery-1-5, https://www.etsy.com/listing/600006379/goldfinch-real-bird-feathers-yellow?ga_order=most_relevant&ga_search_type=all&ga_view_type=gallery&ga_search_query=goldfinch+feathers&ref=sr_gallery-1-46&frs=1, htt…	NA	0
Little Egret	Egretta garzetta	Aves	LC	whole animal (dead)	Little Egretwhole animal (dead)	295	NA	NA	NA	NA	NA	295	295	0	1	295	295	295	1	1	Yes	unit	GBP	2019	1.30073254	383.7160993	383.7160993	383.7160993	383.7160993	No	assumed for taxidermy	no	E	-	https://www.facebook.com/387113438145311/posts/little-egret-with-a10captive-bred-bird-that-sadly-died-still-has-its-rings-on-bo/913392368850746/	NA	0
Little Owl	Athene noctua	Aves	LC	whole animal (dead)	Little Owlwhole animal (dead)	90	200	255	NA	NA	NA	1560	526.25	692.5721984	1	526.25	526.25	526.25	1	1	Yes	unit	USD	2003	1.42	747.275	747.275	747.275	747.275	No	NA	no	E	-	http://www.taxidermy4cash.com/value.html	NA	0
Longtail Tuna	Thunnus tonggol	Fish	DD	meats	Longtail Tunameats	1.3	NA	NA	NA	NA	NA	1.9	1.6	0.424264069	1	1.6	1.6	2.4	1	1.5	Yes	weight (/kg)	USD	2020	1	1.6	2.4	2	2	No	NA	no	E	-	https://www.alibaba.com/showroom/longtail-tuna.html	https://www.alibaba.com/showroom/longtail-tuna.html	0
Louisiana Waterthrush	Parkesia motacilla	Aves	LC	feathers	Louisiana Waterthrushfeathers	105.9241217	NA	NA	NA	NA	NA	105.9241217	105.9241217	0	2	211.8482434	211.8482434	211.8482434	1	1	Yes	unit	USD	2020	1	211.8482434	211.8482434	211.8482434	105.9241217	No	proxy: average of products	yes	-	A	NA	NA	0
Lowland Paca	Cuniculus paca	Mammalia	LC	live specimen	Lowland Pacalive specimen	600	NA	NA	NA	NA	NA	600	600	0	4	2400	2400	2400	1	1	Yes	unit	USD	2020	1	2400	2400	2400	600	No	pet trade	no	E	-	https://www.exoticanimalsforsale.net/sale/22945-2-year-old-male-Paca.asp	NA	0
Lumpsucker	Cyclopterus lumpus	Fish	NT	caviar	Lumpsuckercaviar	2	NA	NA	NA	NA	NA	2.56857	2.284285	0.402039703	21	47.969985	83.94747375	167.8949475	1.75	3.5	Yes	volume (/ounce)	USD	2020	1	83.94747375	167.8949475	125.9212106	5.996248125	No	NA	no	E	-	https://www.markys.com/Caviar/Black-lumpfish-caviar.html, https://www.igourmet.com/shoppe/prodview_prod.aspx?prod=1545&orderid=366704588&	https://www.markys.com/Caviar/Black-lumpfish-caviar.html, https://www.igourmet.com/shoppe/prodview_prod.aspx?prod=1545&orderid=366704588&	0
Malayan Freshwater Turtle	Malayemys subtrijuga	Herptiles	VU	live specimen	Malayan Freshwater Turtlelive specimen	64.99	NA	NA	NA	NA	NA	64.99	64.99	0	1	64.99	64.99	64.99	1	1	Yes	unit	USD	2020	1	64.99	64.99	64.99	64.99	No	NA	no	E	-	https://www.backwaterreptiles.com/turtles/malayan-wood-turtle-for-sale.html	NA	0
Mallard	Anas platyrhynchos	Aves	LC	whole animal (dead)	Mallardwhole animal (dead)	49.99	NA	NA	NA	NA	NA	49.99	49.99	0	3	149.97	149.97	149.97	1	1	Yes	unit	USD	2020	1	149.97	149.97	149.97	49.99	No	assumed for consumption	no	E	-	https://www.exoticmeatmarkets.com/Fresh-Farm-Raised-Dressed-Mallard-Duck-p/mallard.htm	NA	0
Mallard	Anas platyrhynchos	Aves	LC	meats	Mallardmeats	49.99	NA	NA	NA	NA	NA	49.99	49.99	0	15	749.85	749.85	749.85	1	1	Yes	unit	USD	2020	1	749.85	749.85	749.85	49.99	No	NA	no	E	-	https://www.exoticmeatmarkets.com/Fresh-Farm-Raised-Dressed-Mallard-Duck-p/mallard.htm	NA	0
Mallard	Anas platyrhynchos	Aves	LC	feathers	Mallardfeathers	0.2	3	29.223	34.6	100	170	200	76.71757143	81.40544962	360	27618.32571	13809.16286	27618.32571	0.5	1	Yes	weight (/kg)	USD	2020	1	13809.16286	27618.32571	20713.74429	57.53817857	No	NA	no	E	-	https://www.alibaba.com/showroom/mallard-feathers.html	https://www.alibaba.com/showroom/mallard-feathers.html	0
Mallard	Anas platyrhynchos	Aves	LC	trophy	Mallardtrophy	325	345	NA	NA	NA	525	765	490	204.2057786	10	4900	4900	4900	1	1	Yes	unit	USD	2020	1	4900	4900	4900	490	No	NA	no	E	-	http://www.thetaxidermystore.com/catalogsearch/result/?cat=0&q=mallard, https://www.petestaxidermy.com/mounts/birds/ducks/	NA	0
Mammal	Unknown	Mammalia	-	horn carvings	Mammalhorn carvings	411.1072222	NA	NA	NA	NA	NA	411.1072222	411.1072222	0	1	411.1072222	411.1072222	411.1072222	1	1	Yes	unit	USD	2020	1	411.1072222	411.1072222	411.1072222	411.1072222	No	proxy: average of products	yes	-	A	NA	NA	0
Mangrove Snake	Boiga dendrophila	Herptiles	-	small leather product	Mangrove Snakesmall leather product	24.5	38	65	68	86	102	125	72.64285714	35.0698283	1	72.64285714	72.64285714	72.64285714	1	1	Yes	unit	USD	2020	1	72.64285714	72.64285714	72.64285714	72.64285714	No	wallet and belts	no	E	-	https://www.amazon.com/s?k=Mangrove+snakeskin&ref=nb_sb_noss, http://snakeskin.us/Search?searchString=mangrove+snakeskin#all	NA	0
Masked Water Snake	Homalopsis buccata	Herptiles	LC	shoes	Masked Water Snakeshoes	166	NA	NA	NA	NA	NA	935	550.5	543.7651147	6	3303	3303	3303	1	1	Yes	unit	USD	2015	1.1	3633.3	3633.3	3633.3	605.55	No	NA	no	N	-	https://www.thefashionlaw.com/home/manolo-blahnik-in-hot-water-for-illegally-imported-shoes, http://www.reptilesmagazine.com/US-Govt-Wants-to-Keep-300-Pairs-of-seized-manolo-blahnik-snakeskin-shoes-trending/	NA	0
Masked Water Snake	Homalopsis buccata	Herptiles	LC	small leather product	Masked Water Snakesmall leather product	55	57	NA	NA	NA	NA	100	70.66666667	25.42308662	15	1060	1060	1060	1	1	Yes	unit	USD	2019	1.02	1081.2	1081.2	1081.2	72.08	No	wallets and hats	no	E	-	http://www.implora.com/gifts.asp?species=8&kul=1	NA	0
Masked Water Snake	Homalopsis buccata	Herptiles	LC	garment	Masked Water Snakegarment	331.76	NA	NA	NA	NA	NA	1650	990.88	932.1364432	3	2972.64	2972.64	2972.64	1	1	Yes	unit	USD	2019	1.02	3032.0928	3032.0928	3032.0928	1010.6976	No	NA	no	E	-	, https://www.lyst.com/clothing/saint-laurent-jacket-women-32/	NA	0
Mata Mata	Chelus fimbriata	Herptiles	EN	live specimen	Mata Matalive specimen	274.99	299.99	499.99	NA	NA	NA	999.99	518.74	336.2631658	450	233433	233433	233433	1	1	Yes	unit	USD	2020	1	233433	233433	233433	518.74	No	NA	no	E	-	https://www.backwaterreptiles.com/turtles/mata-mata-turtle-for-sale.html, https://undergroundreptiles.com/shop/mata-mata-turtle/	NA	0
Medicinal Leech	Hirudo medicinalis	Annelids	NT	extracts	Medicinal Leechextracts	9.89	10.29	10.89	11.29	NA	NA	13.89	11.25	1.570986951	240	2700	2700	2700	1	1	Yes	unit	USD	2020	1	2700	2700	2700	11.25	No	NA	no	E	-	https://www.amazon.com/s?k=Medicinal+leech+extract&i=hpc&ref=nb_sb_noss_2	NA	0
Medicinal Leech	Hirudo medicinalis	Annelids	NT	meats	Medicinal Leechmeats	14.36	NA	NA	NA	NA	NA	14.36	14.36	0	90	1292.4	1292.4	1292.4	1	1	Yes	unit	USD	2020	1	1292.4	1292.4	1292.4	14.36	No	NA	no	E	-	https://www.amazon.com/Chinese-medicine-leeches-aggravate-shipping/dp/B076PKWDN6	NA	0
Merlin	Falco columbarius	Aves	LC	trophy	Merlintrophy	450	NA	NA	NA	NA	NA	450	450	0	1	450	450	450	1	1	Yes	unit	GBP	2020	1.287854	579.5343	579.5343	579.5343	579.5343	No	NA	no	E	-	https://www.ebay.co.uk/b/Taxidermy-Birds-Of-Prey/67212/bn_7023495783	NA	0
Merlin	Falco columbarius	Aves	LC	scientific specimen	Merlinscientific specimen	450	NA	NA	NA	NA	NA	450	450	0	1	450	450	450	1	1	Yes	unit	GBP	2020	1.287854	579.5343	579.5343	579.5343	579.5343	No	proxy: taxidermy	no	E	S	https://www.ebay.co.uk/b/Taxidermy-Birds-Of-Prey/67212/bn_7023495783	NA	0
Mew Gull	Larus canus	Aves	LC	whole animal (dead)	Mew Gullwhole animal (dead)	230	NA	NA	NA	NA	NA	230	230	0	1	230	230	230	1	1	Yes	unit	EUR	2016	1.113201	256.03623	256.03623	256.03623	256.03623	No	proxy: taxidermy	no	E	S	https://www.artcurial.com/en/lot-labbe-longue-queue-goeland-cendre-1910-stercorarius-longicaudus-larus-canus-deux-specimens-2948	NA	0
Mexican Spiny-tail Iguana	Ctenosaura pectinata	Herptiles	-	meats	Mexican Spiny-tail Iguanameats	19.99	29.99	39.99	59.99	79.99	119.88	259.99	87.11714286	83.40227709	3	261.3514286	261.3514286	261.3514286	1	1	Yes	unit	USD	2020	1	261.3514286	261.3514286	261.3514286	87.11714286	No	sausage - boneless	no	E	-	https://www.exoticmeatmarkets.com/Wild-Iguana-Meat-from-Puerto-Rico-s/214.htm	https://www.exoticmeatmarkets.com/Wild-Iguana-Meat-from-Puerto-Rico-s/214.htm	0
Military Macaw	Ara militaris	Aves	VU	feathers	Military Macawfeathers	3.73	NA	5	7.31	39.99	44	54.7	25.78833333	22.93211845	6	154.73	154.73	154.73	1	1	Yes	unit	USD	2019	1.02	157.8246	157.8246	157.8246	26.3041	No	based on other macaw feathers	no	E	S	https://www.etsy.com/sg-en/market/macaw_feathers	NA	0
Minke Whale	Balaenoptera acutorostrata	Mammalia	LC	meats	Minke Whalemeats	3.2	NA	NA	NA	NA	NA	19.2	11.2	11.3137085	108	1209.6	1209.6	1209.6	1	1	Yes	weight (/kg)	USD	2003	1.42	1717.632	1717.632	1717.632	15.904	No	NA	no	R	-	https://www.sciencedirect.com/topics/agricultural-and-biological-sciences/whale-meat	NA	0
Mitten Crab	Eriocheir sinensis	Insecta	-	live specimen	Mitten Crab live specimen	1.5	7	NA	NA	NA	NA	50	19.5	26.55654345	12	234	234	234	1	1	Yes	unit	USD	2012	1.14	266.76	266.76	266.76	22.23	No	NA	no	R	-	https://www.shrimpnews.com/FreeReportsFolder/CrabFolder/MittenCrabFarmingInChina.html	NA	0
Money Cowrie	Cypraea moneta	Mollusc	-	shell	Money Cowrieshell	0.105	NA	NA	NA	NA	NA	0.127	0.116	0.015556349	18	2.088	2.088	2.088	1	1	Yes	unit	USD	2020	1	2.088	2.088	2.088	0.116	No	NA	no	E	-	https://www.etsy.com/market/money_cowrie_shell	NA	0
Money Cowrie	Cypraea moneta	Mollusc	-	jewelries	Money Cowriejewelries	5	8.99	18.12	22.36	29.08	37.05	38.21	22.68714286	12.97132699	100	2268.714286	2268.714286	2268.714286	1	1	Yes	unit	USD	2020	1	2268.714286	2268.714286	2268.714286	22.68714286	No	NA	no	E	-	https://www.etsy.com/market/money_cowrie_shell	NA	0
Money Cowrie	Cypraea moneta	Mollusc	-	shell products	Money Cowrieshell products	5	8.99	18.12	22.36	29.08	37.05	38.21	22.68714286	12.97132699	1	22.68714286	22.68714286	22.68714286	1	1	Yes	unit	USD	2020	1	22.68714286	22.68714286	22.68714286	22.68714286	No	NA	no	E	-	https://www.etsy.com/market/money_cowrie_shell	NA	0
Monitor	Varanus spp.	Herptiles	LC-CR	small leather product	Monitorsmall leather product	30.9	36.34	NA	NA	115	250	575	201.448	226.7812393	1	201.448	201.448	201.448	1	1	Yes	unit	USD	2020	1	201.448	201.448	201.448	201.448	No	wallets and belts	no	E	-	https://www.amazon.com/s?k=Monitor+Lizard+Wallet&i=fashion&ref=nb_sb_noss, https://www.lyst.com/accessories/burberry-textured-lizard-belt-oak-brown/	NA	0
Monk Parakeet	Myiopsitta monachus	Aves	LC	trophy	Monk Parakeettrophy	630	NA	NA	NA	NA	NA	650	640	14.14213562	1	640	640	640	1	1	Yes	unit	USD	2020	1	640	640	640	640	No	NA	no	E	-	https://www.ebay.com/itm/16649-E-Monk-Parakeet-Taxidermy-Bird-Mount-For-Sale-/162330554567, http://www.thetaxidermystore.com/monk-parakeet-bird-taxidermy-mount-for-sale-15054.html,	NA	0
Monk Parakeet	Myiopsitta monachus	Aves	LC	live specimen	Monk Parakeetlive specimen	250	350	499	550	675	750	1200	610.5714286	312.2615662	6	3663.428571	3663.428571	3663.428571	1	1	Yes	unit	USD	2020	1	3663.428571	3663.428571	3663.428571	610.5714286	No	NA	no	E	-	https://www.birdbreeders.com/birds/category/quaker-parrots	NA	0
Monocellate Cobra	Naja kaouthia	Herptiles	LC	whole animal (dead)	Monocellate Cobrawhole animal (dead)	249.99	NA	NA	NA	NA	NA	249.99	249.99	0	20	4999.8	4999.8	4999.8	1	1	Yes	unit	USD	2020	1	4999.8	4999.8	4999.8	249.99	No	assumed for live trade	no	E	-	https://undergroundreptiles.com/shop/baby-monocled-cobra-double-het-albino-suphan/	NA	0
Monocellate Cobra	Naja kaouthia	Herptiles	LC	small leather product	Monocellate Cobra small leather product	36.34	NA	NA	NA	NA	225	240	167.1133333	113.5010949	1	167.1133333	167.1133333	167.1133333	1	1	Yes	unit	USD	2020	1	167.1133333	167.1133333	167.1133333	167.1133333	No	wallet belt rifle strap	no	E	-	https://www.ebay.com/itm/PELGIO-Genuine-Real-Cobra-Snake-Skin-Leather-Mens-Bifold-Photo-Wallet-Natural-/132751833440, https://www.etsy.com/market/monocled_cobra	NA	0
Moose	Alces alces	Mammalia	LC	skin pieces	Mooseskin pieces	47	67	101	171	316	499.95	599.95	257.4142857	220.6245693	8	2059.314286	2059.314286	2059.314286	1	1	Yes	unit	USD	2020	1	2059.314286	2059.314286	2059.314286	257.4142857	No	NA	no	E	-	https://tribalspiritmusic.com/artists/moose-and-deer-leather/, https://www.hideandfur.com/inventory/7145.html, https://www.naturalexotics.com/store/c/1295-Moose-Skins.aspx	NA	0
Moose	Alces alces	Mammalia	LC	horn (whole)	Moosehorn (whole)	300	495	1575	1855	2455	NA	2695.5	1562.583333	989.8909241	12	18751	18751	18751	1	1	Yes	unit	USD	2020	1	18751	18751	18751	1562.583333	No	depending on size and quality	no	E	-	http://www.thetaxidermystore.com/all-products/shopby/moose.html, https://www.ebay.com/b/Moose-Horns-Antlers/177908/bn_99499580	NA	0
Moose	Alces alces	Mammalia	LC	horn carvings	Moosehorn carvings	650	1250	1900	1999	2180	NA	3040	1836.5	818.3651386	4	7346	7346	7346	1	1	Yes	unit	USD	2020	1	7346	7346	7346	1836.5	No	depending on size and design	no	E	-	http://www.uniqueantlerdesign.com/other.html, https://www.ebay.com/b/Moose-Horns-Antlers/177908/bn_99499580	NA	0
Moose	Alces alces	Mammalia	LC	meats	Moosemeats	5	8	NA	NA	NA	NA	10	7.666666667	2.516611478	98	751.3333333	375666.6667	375666.6667	500	500	Yes	weight (/lb)	USD	2019	1.02	383180	383180	383180	3910	No	forum discussion	no	N	-	http://forums.outdoorsdirectory.com/showthread.php/162994-Meat-Value-in-Dollars-of-an-Average-Bull-Moose	http://forums.outdoorsdirectory.com/showthread.php/162994-Meat-Value-in-Dollars-of-an-Average-Bull-Moose	0
Morelet's Crocodile	Crocodylus moreletii	Herptiles	LC	skull	Morelet's Crocodileskull	177	201	303	NA	NA	581	606	373.6	206.4286802	1	373.6	373.6	373.6	1	1	Yes	unit	USD	2020	1	373.6	373.6	373.6	373.6	No	replica, based on other crocodile skulls	no	E	S	https://www.skullsunlimited.com/collections/types?page=1&rb_snize_facet22=Skull&rb_snize_facet11=Crocodile	NA	0
Moth	Lepidoptera spp.	Insecta	LC-CR	whole animal (dead)	Mothwhole animal (dead)	15	25	54.16	70	90	NA	112	61.02666667	37.36785071	1	61.02666667	61.02666667	61.02666667	1	1	Yes	unit	USD	2020	1	61.02666667	61.02666667	61.02666667	61.02666667	No	NA	no	E	-	https://www.etsy.com/market/moth_taxidermy	NA	0
Mountain Chameleon	Nadzikambia mlanjensis	Herptiles	EN	live specimen	Mountain Chameleonlive specimen	69.99	NA	NA	NA	NA	NA	149.99	109.99	56.56854249	85	9349.15	9349.15	9349.15	1	1	Yes	unit	USD	2020	1	9349.15	9349.15	9349.15	109.99	No	NA	no	E	-	https://www.backwaterreptiles.com/chameleons-for-sale.html, https://www.reptilesncritters.com/mountain-chameleon.html	NA	0
Mourning Dove	Zenaida macroura	Aves	LC	claws	Mourning Doveclaws	0.5	4.75	NA	NA	NA	NA	14.99	6.746666667	7.448492017	1	6.746666667	6.746666667	6.746666667	1	1	Yes	unit	USD	2020	1	6.746666667	6.746666667	6.746666667	6.746666667	No	dove claws	no	E	-	https://www.etsy.com/sg-en/market/taxidermy_pigeon, https://www.etsy.com/listing/560045291/bird-claw-charm-real-taxidermy-pendant	NA	0
Mourning Warbler	Geothlypis philadelphia	Aves	LC	feathers	Mourning Warblerfeathers	105.9241217	NA	NA	NA	NA	NA	105.9241217	105.9241217	0	4	423.6964868	423.6964868	423.6964868	1	1	Yes	unit	USD	2020	1	423.6964868	423.6964868	423.6964868	105.9241217	No	proxy: average of products	yes	-	A	NA	NA	0
Mule Deer	Odocoileus hemionus	Mammalia	LC	skull	Mule Deerskull	395	462	NA	NA	NA	NA	1051.6	636.2	361.3033628	1	636.2	636.2	636.2	1	1	Yes	unit	USD	2020	1	636.2	636.2	636.2	636.2	No	NA	no	E	-	http://www.thetaxidermystore.com/horns-antlers/shopby/none/mule_deer.html	NA	0
Mule Deer	Odocoileus hemionus	Mammalia	LC	horn (whole)	Mule Deerhorn (whole)	175	199.95	250	350	500	999.95	1999.95	639.2642857	663.914304	8	5114.114286	5114.114286	5114.114286	1	1	Yes	unit	USD	2020	1	5114.114286	5114.114286	5114.114286	639.2642857	No	NA	no	E	-	https://www.hideandfur.com/inventory/2030.html	NA	0
Mule Deer	Odocoileus hemionus	Mammalia	LC	trophy	Mule Deertrophy	279	1912.5	3375	4797	5809.5	8995	15975	5877.571429	5262.720308	17	99918.71429	99918.71429	99918.71429	1	1	Yes	unit	USD	2020	1	99918.71429	99918.71429	99918.71429	5877.571429	No	full body, shoulder mounts	no	E	-	http://www.thetaxidermystore.com/taxidermy-mounts/shopby/mule_deer.html?p=6	NA	1
Muscovy Duck	Cairina moschata	Aves	LC	garment	Muscovy Duckgarment	3004.5681	NA	NA	NA	NA	NA	3004.5681	3004.5681	0	43	129196.4283	129196.4283	129196.4283	1	1	Yes	unit	USD	2020	1	129196.4283	129196.4283	129196.4283	3004.5681	No	proxy: average of products	yes	-	A	NA	NA	0
Muscovy Duck	Cairina moschata	Aves	LC	scientific specimen	Muscovy Duckscientific specimen	275	NA	NA	NA	NA	NA	500	387.5	159.0990258	10829	4196237.5	4196237.5	4196237.5	1	1	Yes	unit	USD	2020	1	4196237.5	4196237.5	4196237.5	387.5	No	proxy: taxidermy	no	E	S	http://www.taylorstaxidermy.biz/Waterfowl.html, https://www.vintageindustries.co.nz/products/decor/taxidermy/muscovy-duck/	NA	0
Mushroom Coral	Fungia fungites	Cnidaria	NT	coral (unworked)	Mushroom Coralcoral (unworked)	27	NA	NA	NA	NA	NA	50	38.5	16.26345597	3	115.5	115.5	115.5	1	1	Yes	unit	USD	2020	1	115.5	115.5	115.5	38.5	No	NA	no	E	-	https://www.ebay.com/b/Aquarium-Mushroom-Corals/177797/bn_827355	NA	0
Mushroom Coral	Fungia fungites	Cnidaria	NT	live specimen	Mushroom Corallive specimen	24.99	29.99	37.99	49.99	59.99	79.99	149.99	61.84714286	43.17572069	27	1669.872857	1669.872857	1669.872857	1	1	Yes	unit	USD	2020	1	1669.872857	1669.872857	1669.872857	61.84714286	No	NA	no	E	-	https://vividaquariums.com/collections/mushrooms	NA	0
Mustard Hill Coral	Porites astreoides	Cnidaria	LC	coral (unworked)	Mustard Hill Coralcoral (unworked)	38.5	NA	NA	NA	NA	NA	38.5	38.5	0	16	616	616	616	1	1	Yes	unit	USD	2020	1	616	616	616	38.5	No	NA	no	E	-	https://www.freshmarine.com/porites-coral.html	NA	0
N. American River Otter	Lontra canadensis	Mammalia	LC	teeth	N. American River Otter teeth	34.95	NA	NA	NA	NA	NA	69	51.975	24.0769859	97	5041.575	5041.575	5041.575	1	1	Yes	unit	USD	2020	1	5041.575	5041.575	5041.575	51.975	No	skull	no	E	-	https://www.amazon.com/North-American-River-Otter-Skull/dp/B00EZTIPEU, https://www.skullsunlimited.com/products/real-american-river-otter-skull-sm-335?variant=39992279950	NA	0
N. American River Otter	Lontra canadensis	Mammalia	LC	skins	N. American River Otter skins	175	NA	NA	NA	NA	NA	195	185	14.14213562	2	370	370	370	1	1	Yes	unit	USD	2020	1	370	370	370	185	No	NA	no	E	-	https://www.safariworkstaxidermysales.com/search?type=product&q=otter	NA	0
n.a	-	-	-	coral (unworked)	n.acoral (unworked)	81.83666667	NA	NA	NA	NA	NA	81.83666667	81.83666667	0	1	81.83666667	81.83666667	81.83666667	1	1	Yes	unit	USD	2020	1	81.83666667	81.83666667	81.83666667	81.83666667	No	proxy: average of products	yes	-	A	NA	NA	0
n.a	-	-	-	feathers	n.afeathers	105.9241217	NA	NA	NA	NA	NA	105.9241217	105.9241217	0	4	423.6964868	423.6964868	423.6964868	1	1	Yes	unit	USD	2020	1	423.6964868	423.6964868	423.6964868	105.9241217	No	proxy: average of products	yes	-	A	NA	NA	0
n.a	-	-	-	meats	n.ameats	457.2021949	NA	NA	NA	NA	NA	457.2021949	457.2021949	0	88	40233.79315	40233.79315	40233.79315	1	1	Yes	unit	USD	2020	1	40233.79315	40233.79315	40233.79315	457.2021949	No	proxy: average of products	yes	-	A	NA	NA	0
n.a	-	-	-	meats	n.ameats	457.2021949	NA	NA	NA	NA	NA	457.2021949	457.2021949	0	88	40233.79315	40233.79315	40233.79315	1	1	Yes	unit	USD	2020	1	40233.79315	40233.79315	40233.79315	457.2021949	No	proxy: average of products	yes	-	A	NA	NA	0
n.a	-	-	-	medicinals	n.amedicinals	902.0019837	NA	NA	NA	NA	NA	902.0019837	902.0019837	0	20	18040.03967	18040.03967	18040.03967	1	1	Yes	unit	USD	2020	1	18040.03967	18040.03967	18040.03967	902.0019837	No	NA	yes	-	A	NA	NA	0
n.a	-	-	-	skeleton	n.askeleton	1190.797123	NA	NA	NA	NA	NA	1190.797123	1190.797123	0	1	1190.797123	1190.797123	1190.797123	1	1	Yes	unit	USD	2020	1	1190.797123	1190.797123	1190.797123	1190.797123	No	proxy: average of products	yes	-	A	NA	NA	0
n.a	-	-	-	jewelries	n.ajewelries	1223.776534	NA	NA	NA	NA	NA	1223.776534	1223.776534	0	280	342657.4295	342657.4295	342657.4295	1	1	Yes	unit	USD	2020	1	342657.4295	342657.4295	342657.4295	1223.776534	No	proxy: average of products	yes	-	A	NA	NA	0
n.a	-	-	-	unspecified items	n.aunspecified items	1533.036038	NA	NA	NA	NA	NA	1533.036038	1533.036038	0	32	49057.15322	49057.15322	49057.15322	1	1	Yes	unit	USD	2020	1	49057.15322	49057.15322	49057.15322	1533.036038	No	proxy: average of products	yes	-	A	NA	NA	0
n.a	-	-	-	live specimen	n.alive specimen	1656.291869	NA	NA	NA	NA	NA	1656.291869	1656.291869	0	31	51345.04794	51345.04794	51345.04794	1	1	Yes	unit	USD	2020	1	51345.04794	51345.04794	51345.04794	1656.291869	No	proxy: average of products	yes	-	A	NA	NA	0
n.a	-	-	-	whole animal (dead)	n.awhole animal (dead)	3281.696623	NA	NA	NA	NA	NA	3281.696623	3281.696623	0	24	78760.71895	78760.71895	78760.71895	1	1	Yes	unit	USD	2020	1	78760.71895	78760.71895	78760.71895	3281.696623	No	proxy: average of products	yes	-	A	NA	NA	0
n.a	-	-	-	trophy	n.atrophy	109483.6274	NA	NA	NA	NA	NA	109483.6274	109483.6274	0	1	109483.6274	109483.6274	109483.6274	1	1	Yes	unit	USD	2020	1	109483.6274	109483.6274	109483.6274	109483.6274	No	NA	yes	-	A	NA	NA	1
n.a (Daboia russelii)	Daboia russelii	Herptiles	LC	skins	n.a (Daboia russelii)skins	19.99	NA	NA	NA	NA	NA	19.99	19.99	0	1	19.99	19.99	19.99	1	1	Yes	unit	USD	2020	1	19.99	19.99	19.99	19.99	No	skin pendent	no	E	-	https://www.ebay.com/itm/Russells-Viper-Skin-Taxidermy-Snake-Skin-Reptile-Necklace-Z10/183745491439?hash=item2ac815b1ef:g:39QAAOSwtjRbc1a~	NA	0
n.a (Daboia russelii)	Daboia russelii	Herptiles	LC	scientific specimen	n.a (Daboia russelii)scientific specimen	140	525	NA	NA	NA	NA	840	501.6666667	350.582848	2	1003.333333	1003.333333	1003.333333	1	1	Yes	unit	USD	2020	1	1003.333333	1003.333333	1003.333333	501.6666667	No	proxy: venom	no	E	S	https://www.latoxan.com/venoms_product.php?id=384386	NA	0
n.a (Gastrodia elata)	Gastrodia elata	Plant	VU	medicinals	n.a (Gastrodia elata)medicinals	11.74	19.95	27.9	75.9	85.95	90	151.8	66.17714286	49.91625143	1528	101118.6743	101118.6743	101118.6743	1	1	Yes	unit	USD	2020	1	101118.6743	101118.6743	101118.6743	66.17714286	No	NA	no	E	-	https://www.amazon.com/s?k=Gastrodia+Elata+Rhizome&i=hpc&ref=nb_sb_noss, https://www.amazon.com/Gastrodia-Elata-Rhizome-Tian-Chinese/dp/B00QTXR960	NA	0
New Guinea Crocodile	Crocodylus novaguineae	Herptiles	LC	shoes	New Guinea Crocodileshoes	650	660	NA	NA	NA	NA	699	669.6666667	25.89079631	12	8036	8036	8036	1	1	Yes	unit	USD	2020	1	8036	8036	8036	669.6666667	No	NA	no	E	-	https://www.alligator-shoes.com/mens-crocodile-skin-shoes-for-sale.html	NA	0
New Guinea Crocodile	Crocodylus novaguineae	Herptiles	LC	small leather product	New Guinea Crocodilesmall leather product	22.95	111.59	525	975	NA	1500	2000	855.7566667	786.8052104	1	855.7566667	855.7566667	855.7566667	1	1	Yes	unit	USD	2020	1	855.7566667	855.7566667	855.7566667	855.7566667	No	wallets, clips	no	E	-	https://www.aliexpress.com/w/wholesale-Nile-wallets.html	NA	0
Nile Crocodile	Crocodylus niloticus	Herptiles	LC	teeth	Nile Crocodileteeth	18	NA	NA	NA	NA	NA	18	18	0	1	18	18	18	1	1	Yes	unit	USD	2020	1	18	18	18	18	No	replica	no	E	R	https://boneclones.com/product/nile-crocodile-tooth-KO-159	NA	0
Nile Crocodile	Crocodylus niloticus	Herptiles	LC	skull	Nile Crocodileskull	303	590	NA	NA	NA	NA	770	554.3333333	235.5341447	3	1663	1663	1663	1	1	Yes	unit	USD	2020	1	1663	1663	1663	554.3333333	No	replica	no	E	R	https://www.skullsunlimited.com/pages/search-results-page?q=nile+crocodile+skull	NA	0
Nile Crocodile	Crocodylus niloticus	Herptiles	LC	skin pieces	Nile Crocodileskin pieces	369	490	550	650	NA	822.64	870.1	625.29	194.4973393	462	288883.98	288883.98	288883.98	1	1	Yes	unit	USD	2020	1	288883.98	288883.98	288883.98	625.29	No	NA	no	E	-	https://buyleatheronline.com/en/home/241-genuine-exotic-crocodile-leather-hides.html, https://store.rojeleather.com/nile-crocodile-skins-species-niloticus/	NA	0
Nile Crocodile	Crocodylus niloticus	Herptiles	LC	skins	Nile Crocodileskins	369	490	550	650	NA	822.64	870.1	625.29	194.4973393	3	1875.87	1875.87	1875.87	1	1	Yes	unit	USD	2020	1	1875.87	1875.87	1875.87	625.29	No	NA	no	E	-	https://buyleatheronline.com/en/home/241-genuine-exotic-crocodile-leather-hides.html, https://store.rojeleather.com/nile-crocodile-skins-species-niloticus/	NA	0
Nile Crocodile	Crocodylus niloticus	Herptiles	LC	trims	Nile Crocodiletrims	369	490	550	650	NA	822.64	870.1	625.29	194.4973393	9	5627.61	5627.61	5627.61	1	1	Yes	unit	USD	2020	1	5627.61	5627.61	5627.61	625.29	No	whole hide	no	E	-	https://buyleatheronline.com/en/home/241-genuine-exotic-crocodile-leather-hides.html, https://store.rojeleather.com/nile-crocodile-skins-species-niloticus/	NA	0
Nile Crocodile	Crocodylus niloticus	Herptiles	LC	small leather product	Nile Crocodilesmall leather product	22.95	111.59	525	975	NA	1500	2000	855.7566667	786.8052104	67	57335.69667	57335.69667	57335.69667	1	1	Yes	unit	USD	2020	1	57335.69667	57335.69667	57335.69667	855.7566667	No	wallets, clips	no	E	-	https://www.aliexpress.com/w/wholesale-Nile-wallets.html	NA	0
Nile Crocodile	Crocodylus niloticus	Herptiles	LC	shoes	Nile Crocodileshoes	799	NA	NA	NA	NA	2062.77	2695	1852.256667	965.3708602	14	25931.59333	25931.59333	25931.59333	1	1	Yes	unit	USD	2020	1	25931.59333	25931.59333	25931.59333	1852.256667	No	NA	no	E	-	https://upscalemenswear.com/index.php?main_page=advanced_search_result&search_in_description=1&keyword=nile+crocodile, https://www.countryoutfitter.com/mens/boots/crocodile-skin-boots/	NA	0
Nile Crocodile	Crocodylus niloticus	Herptiles	LC	trophy	Nile Crocodiletrophy	248	NA	NA	1942.39	NA	NA	8500	3563.463333	4358.300708	4	14253.85333	14253.85333	14253.85333	1	1	Yes	unit	USD	2020	1	14253.85333	14253.85333	14253.85333	3563.463333	No	NA	no	E	-	https://panafricanartour.com/taxidermy-for-sale/crocodile-mounts-for-sale-cmf01/, https://www.ebay.com/itm/GIANT-13-FOOT-TAXIDERMY-AFRICAN-NILE-CROCODILE-FULL-BODY-MOUNT-Alligator-Reptile-/283301801211, https://www.catawiki.com/l/15889885-taxidermy-nile-crocodile-full-mount-crocodylus-niloticus-94cm-cites-import-ref-no-17-ptlx008771	NA	0
Nile Crocodile	Crocodylus niloticus	Herptiles	LC	large leather product	Nile Crocodilelarge leather product	6000	6250	NA	NA	NA	NA	9000	7083.333333	1664.58203	4	28333.33333	28333.33333	28333.33333	1	1	Yes	unit	USD	2020	1	28333.33333	28333.33333	28333.33333	7083.333333	No	NA	no	E	-	http://workshop.rojeleather.com/crocodile-leather-merchandise/	NA	0
Nile Monitor	Varanus niloticus	Herptiles	-	live specimen	Nile Monitorlive specimen	25	NA	NA	NA	40	NA	70	45	22.91287847	330	14850	14850	14850	1	1	Yes	unit	USD	2020	1	14850	14850	14850	45	No	depending on size, age	no	E	-	https://undergroundreptiles.com/shop/baby-nile-monitor/, https://www.backwaterreptiles.com/monitor-lizards/nile-monitor-for-sale.html, https://www.reptilecity.com/Merchant2/merchant.mvc?Screen=PROD&Product_Code=NM1	NA	0
Nile Monitor	Varanus niloticus	Herptiles	-	skin pieces	Nile Monitorskin pieces	5.95	24.95	65	NA	NA	NA	108.48	51.095	45.48999634	25	1277.375	1277.375	1277.375	1	1	Yes	unit	USD	2020	1	1277.375	1277.375	1277.375	51.095	No	NA	no	E	-	https://guitarpartsandmore.com/productCategory.php?Black-Ring-Lizard-Skins---Water-Monitor-304, https://buyleatheronline.com/en/home/243-genuine-exotic-water-monitor-varanus-salvator-skins.html	NA	0
Nile Monitor	Varanus niloticus	Herptiles	-	small leather product	Nile Monitorsmall leather product	30.9	36.34	NA	NA	115	250	575	201.448	226.7812393	141	28404.168	28404.168	28404.168	1	1	Yes	unit	USD	2019	1.02	28972.25136	28972.25136	28972.25136	205.47696	No	wallets and belts	no	E	-	https://www.amazon.com/s?k=Monitor+Lizard+Wallet&i=fashion&ref=nb_sb_noss, https://www.lyst.com/accessories/burberry-textured-lizard-belt-oak-brown/	NA	0
Nine-banded Armadillo	Dasypus novemcinctus	Mammalia	LC	skins	Nine-banded Armadilloskins	55	NA	NA	NA	NA	NA	55	55	0	4	220	220	220	1	1	Yes	unit	USD	2020	1	220	220	220	55	No	shell	no	E	-	https://www.hideandfur.com/Animals/Armadillo.html	NA	0
North American Lynx	Lynx canadensis	Mammalia	LC	trophy	North American Lynxtrophy	1199	1900	NA	NA	NA	NA	2750	1949.666667	776.6919166	2	3899.333333	3899.333333	3899.333333	1	1	Yes	unit	USD	2020	1	3899.333333	3899.333333	3899.333333	1949.666667	No	NA	no	E	-	https://www.ebay.com/b/taxidermy-lynx/bn_7024771657, http://animalartistry.com/catalog/north-american-animals-taxidermy/cats-taxidermy/	NA	0
North American Lynx	Lynx canadensis	Mammalia	LC	whole animal (dead)	North American Lynxwhole animal (dead)	1199	1900	NA	NA	NA	NA	2750	1949.666667	776.6919166	5	9748.333333	9748.333333	9748.333333	1	1	Yes	unit	USD	2020	1	9748.333333	9748.333333	9748.333333	1949.666667	No	NA	no	E	-	https://www.ebay.com/b/taxidermy-lynx/bn_7024771657, http://animalartistry.com/catalog/north-american-animals-taxidermy/cats-taxidermy/	NA	0
North American Lynx	Lynx canadensis	Mammalia	LC	skins	North American Lynxskins	75	NA	NA	NA	NA	NA	200	137.5	88.38834765	27	3712.5	3712.5	3712.5	1	1	Yes	unit	CAD	2007	0.94284375	3500.307422	3500.307422	3500.307422	129.6410156	No	based on questionnaire	no	N	-	https://www.fws.gov/international/pdf/report-an-analysis-of-the-cites-reported-illegal-trade-in-lynx-species-and-fur-industry-perceptions.pdf	NA	0
Northern Cardinal	Cardinalis cardinalis	Aves	LC	feathers	Northern Cardinalfeathers	105.9241217	NA	NA	NA	NA	NA	105.9241217	105.9241217	0	23	2436.254799	2436.254799	2436.254799	1	1	Yes	unit	USD	2020	1	2436.254799	2436.254799	2436.254799	105.9241217	No	proxy: average of products	yes	-	A	NA	NA	0
Northern Flicker	Colaptes auratus	Aves	LC	feathers	Northern Flickerfeathers	5	NA	NA	NA	NA	NA	23	14	12.72792206	3	42	42	42	1	1	Yes	unit	USD	2020	1	42	42	42	14	No	proxy: feather earrings	no	E	S	https://www.etsy.com/market/flicker_feathers	NA	0
Northern Fur Seal	Callorhinus ursinus	Mammalia	VU	medicinals	Northern Fur Sealmedicinals	13.6	25.8	NA	NA	NA	NA	26.38	21.92666667	7.21693379	830	18199.13333	18199.13333	18199.13333	1	1	Yes	unit	CAD	2020	0.754275	13727.1513	13727.1513	13727.1513	16.5387365	No	depending on brands, sold as capsules	no	E	-	https://www.canadianginsengfarm.com/product/harp-seal-oil-1000mg-320-softgels/, https://www.canadamake.com/bec-harp-seal-oil-omega-3-500mg-500capsules.html, https://fosetter.com/product/maplelife-harp-seal-oil-1000-mg-golden-30020-softgels/	NA	0
Northern Harrier	Circus cyaneus	Aves	LC	feet	Northern Harrierfeet	240	NA	NA	NA	NA	NA	275	257.5	24.74873734	1	257.5	257.5	257.5	1	1	Yes	unit	USD	2020	1	257.5	257.5	257.5	257.5	No	NA	no	E	-	, https://www.storetaxidermy.com/hen-harrier-taxidermy-bird-mount-st4637.html	NA	0
Northern Pike	Esox lucius	Fish	LC	meats	Northern Pikemeats	62.4	NA	NA	NA	NA	NA	62.4	62.4	0	21	1310.4	1310.4	1310.4	1	1	Yes	unit	GBP	2020	1.287854	1687.603882	1687.603882	1687.603882	80.3620896	No	NA	no	E	-	https://www.thefishsociety.co.uk/whole-pike.html	NA	0
Northern Pintail	Anas acuta	Aves	LC	meats	Northern Pintailmeats	264	NA	NA	NA	NA	NA	264	264	0	6	1584	1584	1584	1	1	Yes	unit	USD	2020	1	1584	1584	1584	264	No	NA	no	E	-	https://www.purelypoultry.com/northern-pintail-ducks-p-1060.html	NA	0
Northern Pintail	Anas acuta	Aves	LC	trophy	Northern Pintailtrophy	57	NA	NA	NA	NA	NA	1975	1016	1356.230806	1	1016	1016	1016	1	1	Yes	unit	USD	2020	1	1016	1016	1016	1016	No	NA	no	E	-	http://www.thetaxidermystore.com/catalogsearch/result/?cat=0&q=Pintail+Duck+Taxidermy, https://www.catawiki.com/l/12628113-taxidermy-northern-pintail-duck-female-anas-acuta-40-x-31-x-23cm	NA	0
Northern Savanna Monitor	Varanus exanthematicus	Herptiles	LC	live specimen	Northern Savanna Monitorlive specimen	30	NA	NA	NA	100	NA	195	108.3333333	82.81505499	1270	137583.3333	137583.3333	137583.3333	1	1	Yes	unit	USD	2020	1	137583.3333	137583.3333	137583.3333	108.3333333	No	depending on size, age	no	E	-	https://www.morphmarket.com/us/c/reptiles/lizards/monitors?sort=ols&page=1	NA	0
Northern Shortfin Squid	Illex illecebrosus	Fish	LC	meats	Northern Shortfin Squidmeats	908	NA	NA	NA	NA	NA	908	908	0	119092	108135536	108135536	108135536	1	1	Yes	weight (/tonnes)	USD	2012	1.14	123274511	123274511	123274511	1035.12	No	NA	no	R	-	https://www.tandfonline.com/doi/full/10.1080/23308249.2015.1026226	https://academic.oup.com/icesjms/article/61/2/252/621327	0
Northern Shoveler	Anas clypeata	Aves	LC	trophy	Northern Shovelertrophy	420	NA	NA	NA	NA	NA	420	420	0	1	420	420	420	1	1	Yes	unit	USD	2020	1	420	420	420	420	No	NA	no	E	-	https://petestaxidermy.com/mounts/birds/ducks/	NA	0
Northern Sportive Lemur	Lepilemur septentrionalis	Mammalia	CR	scientific specimen	Northern Sportive Lemurscientific specimen	80	NA	101	129	1025	1200	2995	921.6666667	1131.112314	1	921.6666667	921.6666667	921.6666667	1	1	Yes	unit	USD	2020	1	921.6666667	921.6666667	921.6666667	921.6666667	No	proxy: lemur skull and skeleton replicates and taxidermy	no	E	R	https://www.skullsunlimited.com/pages/search-results-page?q=lemur+skull, https://www.skullsunlimited.com/products/replica-indri-lemur-skeleton-articulated?variant=29740385370184, http://huntersandcollectorsantiques.com.au/galleryItem.php?id=4832&back=browse&page=1&category=21	NA	0
Northern Waterthrush	Parkesia noveboracensis	Aves	LC	feathers	Northern Waterthrushfeathers	105.9241217	NA	NA	NA	NA	NA	105.9241217	105.9241217	0	2	211.8482434	211.8482434	211.8482434	1	1	Yes	unit	USD	2020	1	211.8482434	211.8482434	211.8482434	105.9241217	No	proxy: average of products	yes	-	A	NA	NA	0
Nyala	Tragelaphus angasii	Mammalia	LC	trophy	Nyalatrophy	3295	NA	NA	NA	NA	NA	3295	3295	0	3	9885	9885	9885	1	1	Yes	unit	USD	2020	1	9885	9885	9885	3295	No	NA	no	E	-	http://www.thetaxidermystore.com/catalogsearch/result/?cat=0&q=Nyala	NA	0
Ocelot	Leopardus pardalis	Mammalia	LC	garment	Ocelotgarment	40000	NA	NA	NA	NA	NA	40000	40000	0	1	40000	40000	40000	1	1	Yes	unit	USD	2002	1.46	58400	58400	58400	58400	No	NA	no	N	-	https://pictures-of-cats.org/selling-ocelot-fur-coat.html	NA	1
Ocelot	Leopardus pardalis	Mammalia	LC	skins	Ocelotskins	800	NA	NA	NA	NA	NA	2800	1800	1414.213562	1	1800	1800	1800	1	1	Yes	unit	COP	1980	0.04307394	77.533092	77.533092	77.533092	77.533092	No	NA	no	R	-	https://www.researchgate.net/publication/265666588_The_Tigrilladas_in_Colombia	NA	0
Okinawa Bl-br Leaf Turtle	Geoemyda japonica	Herptiles	EN	live specimen	Okinawa Bl-br Leaf Turtlelive specimen	1427	NA	NA	NA	NA	NA	5159	3293	2638.922507	2	6586	6586	6586	1	1	Yes	unit	USD	2012	1.14	7508.04	7508.04	7508.04	3754.02	No	NA	no	R	-	https://www.traffic.org/site/assets/files/7589/trade-japanese-reptiles-in-china.pdf	NA	1
Olive Baboon	Papio hamadryas	Mammalia	LC	trophy	Olive Baboontrophy	1250	NA	NA	NA	NA	NA	1700	1475	318.1980515	2	2950	2950	2950	1	1	Yes	unit	USD	2020	1	2950	2950	2950	1475	No	NA	no	E	-	https://www.safariworkstaxidermysales.com/search?type=product&q=olive+baboon	NA	0
Olive Baboon	Papio hamadryas	Mammalia	LC	scientific specimen	Olive Baboonscientific specimen	1250	NA	NA	NA	NA	NA	1700	1475	318.1980515	122	179950	179950	179950	1	1	Yes	unit	USD	2020	1	179950	179950	179950	1475	No	proxy: taxidermy	no	E	S	https://www.safariworkstaxidermysales.com/search?type=product&q=olive+baboon	NA	0
Olive-sided Flycatcher	Contopus cooperi	Aves	NT	feathers	Olive-sided Flycatcherfeathers	105.9241217	NA	NA	NA	NA	NA	105.9241217	105.9241217	0	4	423.6964868	423.6964868	423.6964868	1	1	Yes	unit	USD	2020	1	423.6964868	423.6964868	423.6964868	105.9241217	No	proxy: average of products	yes	-	A	NA	NA	0
Orange-billed Nightingale-thrush	Catharus aurantiirostris	Aves	LC	feathers	Orange-billed Nightingale-thrushfeathers	105.9241217	NA	NA	NA	NA	NA	105.9241217	105.9241217	0	18	1906.634191	1906.634191	1906.634191	1	1	Yes	unit	USD	2020	1	1906.634191	1906.634191	1906.634191	105.9241217	No	proxy: average of products	yes	-	A	NA	NA	0
Orange-fronted Parakeet	Aratinga canicularis	Aves	LC	live specimen	Orange-fronted Parakeetlive specimen	425	NA	NA	NA	NA	NA	425	425	0	3	1275	1275	1275	1	1	Yes	unit	USD	2020	1	1275	1275	1275	425	No	NA	no	E	-	https://www.mdbirdworld.com/birds-for-sale/conures.html#/birds-for-sale/conures.html?limit=45	NA	0
Organ-pipe Coral	Tubipora musica	Cnidaria	NT	coral (unworked)	Organ-pipe Coralcoral (unworked)	55	NA	NA	NA	NA	NA	75	65	14.14213562	4	260	260	260	1	1	Yes	unit	USD	2020	1	260	260	260	65	No	depending on size	no	E	-	https://www.thatpetplace.com/search?keywords=organ%20pipe%20coral	NA	0
Organ-pipe Coral	Tubipora musica	Cnidaria	NT	shell products	Organ-pipe Coralshell products	520.89	NA	NA	NA	NA	NA	520.89	520.89	0	1	520.89	520.89	520.89	1	1	Yes	unit	USD	2020	1	520.89	520.89	520.89	520.89	No	NA	no	E	-	https://www.etsy.com/search?q=tubipora%20music	NA	0
Oriental Rat Snake	Pytas mucosus	Herptiles	-	skin pieces	Oriental Rat Snakeskin pieces	32	NA	NA	NA	NA	NA	32	32	0	10	320	320	320	1	1	Yes	unit	USD	2020	1	320	320	320	32	No	ratsnake	no	E	-	http://taxidermytrophiesforsale.com/product/rat-snake-skin/	NA	0
Oriental Rat Snake	Ptyas mucosus	Herptiles	-	small leather product	Oriental Rat Snakesmall leather product	23.49	NA	NA	NA	NA	NA	34.99	29.24	8.131727984	2	58.48	58.48	58.48	1	1	Yes	unit	USD	2020	1	58.48	58.48	58.48	29.24	No	NA	no	E	-	https://www.ebay.com/itm/100-Genuine-rat-Snake-Skin-Leather-Men-Bi-Fold-Wallet-Handmade-real-/153248538683, https://www.ebay.com/itm/Genuine-men-Bifold-wallet-Rat-snake-skin-real-Exotic-handmade-Purse-men-s-/232970411685	NA	0
Oriental Rat Snake	Ptyas mucosus	Herptiles	-	large leather product	Oriental Rat Snakelarge leather product	25	76.32	337.48	644.66	NA	NA	1266.06	469.904	508.622671	12	5638.848	5638.848	5638.848	1	1	Yes	unit	USD	2020	1	5638.848	5638.848	5638.848	469.904	No	large leather product - shoes	no	E	-	https://www.yrandstore.xyz/index.php?main_page=product_info&products_id=11664, https://www.ebay.co.uk/itm/New-MIU-MIU-PRADA-Designer-Real-Ptyas-Mucosus-Snake-Leather-Gold-Boxed-980-/254198874979	NA	0
Oriental Rat Snake	Ptyas mucosus	Herptiles	-	shoes	Oriental Rat Snakeshoes	157	NA	NA	NA	NA	1269	1359	928.3333333	669.5082773	2	1856.666667	1856.666667	1856.666667	1	1	Yes	unit	USD	2020	1	1856.666667	1856.666667	1856.666667	928.3333333	No	proxy: king ratsnake	no	E	S	https://www.farfetch.com/sg/shopping/women/search/items.aspx?view=180&scale=274&q=king%20ratsnake, https://www.catawiki.com/l/18858167-oscar-de-la-renta-elaphe-carinata-snakeskin-szivatty-k-sark-cip	NA	0
Otter Clam	Lutraria lutraria	Mollusc	-	jewelries	Otter Clamjewelries	8.8	NA	NA	NA	NA	NA	8.8	8.8	0	6	52.8	52.8	52.8	1	1	Yes	unit	USD	2020	1	52.8	52.8	52.8	8.8	No	proxy: whole shell	no	E	S	https://www.conchology.be/?t=34&u=1027177&g=f423144a74ca47d9ac11b027dfe5f4b7&q=67cad7d80eaa0308b47b9d41640e83d6	NA	0
Oyster	Pinctada spp.	Mollusc	-	shell	Oystershell	0.5	1	3.7	30	67.14	NA	5134	872.7233333	2087.750111	54	47127.06	47127.06	47127.06	1	1	Yes	unit	USD	2020	1	47127.06	47127.06	47127.06	872.7233333	No	based on size and type	no	E	-	https://www.etsy.com/market/large_oyster_shells, https://www.etsy.com/listing/646276042/oyster-shell-25?ga_order=price_desc&ga_search_type=all&ga_view_type=gallery&ga_search_query=oyster+shells&ref=sr_gallery-1-1&frs=1	NA	1
Oyster	Pinctada spp.	Mollusc	-	shell products	Oystershell products	0.5	1	3.7	30	67.14	NA	5134	872.7233333	2087.750111	1629	1421666.31	1421666.31	1421666.31	1	1	Yes	unit	USD	2020	1	1421666.31	1421666.31	1421666.31	872.7233333	No	based on size and type	no	E	-	https://www.etsy.com/market/large_oyster_shells, https://www.etsy.com/listing/646276042/oyster-shell-25?ga_order=price_desc&ga_search_type=all&ga_view_type=gallery&ga_search_query=oyster+shells&ref=sr_gallery-1-1&frs=1	NA	1
Oyster	Pinctada spp.	Mollusc	-	garment	Oystergarment	26.71	240	6990	16420	22200	35950	39950	17396.67286	16234.07028	2	34793.34571	34793.34571	34793.34571	1	1	Yes	unit	USD	2020	1	34793.34571	34793.34571	34793.34571	17396.67286	No	NA	no	E	-	https://www.etsy.com/search?q=pinctada%20pearl%20necklace	NA	0
Oyster	Pinctada spp.	Mollusc	-	extracts	Oysterextracts	50	300	500	2000	10000	25000	1.00E+05	19692.85714	36548.32906	235	4627821.429	4627821.429	4627821.429	1	1	Yes	unit	USD	2020	1	4627821.429	4627821.429	4627821.429	19692.85714	No	pearls	no	E	-	https://www.pearlparadise.com/pages/pearl-price	NA	1
Oyster	Pinctada spp.	Mollusc	-	jewelries	Oysterjewelries	50	300	500	2000	10000	25000	1.00E+05	19692.85714	36548.32906	315	6203250	6203250	6203250	1	1	Yes	unit	USD	2020	1	6203250	6203250	6203250	19692.85714	No	NA	no	E	-	https://www.pearlparadise.com/pages/pearl-price	NA	1
Pacific Black Duck	Anas superciliosa	Aves	LC	trophy	Pacific Black Ducktrophy	350	NA	NA	NA	NA	NA	350	350	0	1	350	350	350	1	1	Yes	unit	USD	2020	1	350	350	350	350	No	NA	no	E	-	https://www.birdmanstudios.com/prices.html	NA	0
Pacific Loon	Gavia pacifica	Aves	LC	skull	Pacific Loonskull	28000	NA	NA	NA	NA	NA	28000	28000	0	1	28000	28000	28000	1	1	Yes	unit	USD	2020	1	28000	28000	28000	28000	No	NA	no	E	-	https://www.1stdibs.com/art/sculptures/figurative-sculptures/les-perhacs-ambasador-time-loon-skull/id-a_988263/	NA	1
Pacific Parrotlet	Forpus coelestis	Aves	LC	live specimen	Pacific Parrotletlive specimen	161.99	199.99	264.99	329.99	350	400	450	308.1371429	104.6505047	1	308.1371429	308.1371429	308.1371429	1	1	Yes	unit	USD	2020	1	308.1371429	308.1371429	308.1371429	308.1371429	No	NA	no	E	-	https://www.birdbreeders.com/birds/celestial-pacific-parrotlet	NA	0
Paint-belly Monkey Frog	Phyllomedusa sauvagii	Herptiles	LC	live specimen	Paint-belly Monkey Froglive specimen	69.99	NA	NA	NA	NA	NA	69.99	69.99	0	432	30235.68	30235.68	30235.68	1	1	Yes	unit	USD	2020	1	30235.68	30235.68	30235.68	69.99	No	bicolour	no	E	-	https://www.backwaterreptiles.com/frogs/waxy-monkey-tree-frog-for-sale.html, http://snakesatsunset.com/giant-monkey-frogs-for-sale-phyllomedusa-bicolor/	NA	0
Painted Wood Turtle	Rhinoclemmys pulcherrima	Herptiles	-	live specimen	Painted Wood Turtlelive specimen	119	129	179	NA	NA	NA	199	156.5	38.62210075	100	15650	15650	15650	1	1	Yes	unit	USD	2019	1.02	15963	15963	15963	159.63	No	NA	no	E	-	http://www.theturtlesource.com/i.asp?id=100200411&p=Painted-Wood-Turtles-for-sale	NA	0
Pale-edged Stingray	Himantura signifer	Fish	EN	skin pieces	Pale-edged Stingrayskin pieces	45	65	75	100	NA	NA	125	82	31.144823	1	82	82	82	1	1	Yes	unit	USD	2019	1.02	83.64	83.64	83.64	83.64	No	NA	no	E	-	http://www.rojeleather.com/species-and-leathers/stingray-leather/	NA	0
Pale-edged Stingray	Himantura signifer	Fish	EN	small leather product	Pale-edged Stingraysmall leather product	20	50	105	125	140	170	425	147.8571429	132.6919095	1	147.8571429	147.8571429	147.8571429	1	1	Yes	unit	USD	2019	1.02	150.8142857	150.8142857	150.8142857	150.8142857	No	NA	no	E	-	https://www.drumsurn.com/	NA	0
Pale-edged Stingray	Himantura signifer	Fish	EN	shoes	Pale-edged Stingrayshoes	150	295	345	400	500	NA	800	415	221.4497686	2	830	830	830	1	1	Yes	unit	USD	2019	1.02	846.6	846.6	846.6	423.3	No	NA	no	E	-	https://www.alibaba.com/showroom/stingray-leather-man-shoes.html	NA	0
Pampas Fox	Lycalopex gymnocercus	Mammalia	LC	skin pieces	Pampas Foxskin pieces	15	NA	NA	NA	NA	NA	20	17.5	3.535533906	12	210	210	210	1	1	Yes	unit	USD	201718	1.055	221.55	221.55	221.55	18.4625	No	NA	no	E	-	https://trappingtoday.com/2017-2018-fur-prices-trapping-todays-fur-market-forecast/	NA	0
Pancake Tortoise	Malacochersus tornieri	Herptiles	CR	live specimen	Pancake Tortoiselive specimen	319	349	495	595	NA	NA	895	530.6	232.354901	90	47754	47754	47754	1	1	Yes	unit	USD	2019	1.02	48709.08	48709.08	48709.08	541.212	No	NA	no	E	-	http://www.theturtlesource.com/i.asp?id=225689798&p=African-Pancake-Tortoise-(Young-Adults)	NA	0
Papuan Hornbill	Rhyticeros plicatus	Aves	LC	bone	Papuan Hornbillbone	199	NA	NA	NA	NA	NA	225	212	18.38477631	1	212	212	212	1	1	Yes	unit	USD	2019	1.02	216.24	216.24	216.24	216.24	No	skull. Proxy: white-thighed and yellow-casqued	no	E	S	https://www.skullsunlimited.com/pages/search-results-page?q=hornbill+skull	NA	0
Patagonian Squid	Doryteuthis gahi	Fish	LC	whole animal (dead)	Patagonian Squidwhole animal (dead)	2.35	NA	NA	NA	NA	NA	2.35	2.35	0	81	190.35	3807	3807	20	20	Yes	weight (/kg)	USD	2020	1	3807	3807	3807	47	No	NA	no	E	-	https://www.alibaba.com/product-detail/FROZEN-LOLIGO-DORYTEUTHIS-GAHI-SQUID-10_62009271230.html?spm=a2700.7724857.normalList.47.324f788469GgIG	https://www.alibaba.com/product-detail/FROZEN-LOLIGO-DORYTEUTHIS-GAHI-SQUID-10_62009271230.html?spm=a2700.7724857.normalList.47.324f788469GgIG	0
Pearl Bubble Coral	Physogyra lichtensteini	Cnidaria	VU	live specimen	Pearl Bubble Corallive specimen	39.95	49.95	59.95	NA	NA	NA	79.95	57.45	17.07825128	4	229.8	229.8	229.8	1	1	Yes	unit	USD	2019	1.02	234.396	234.396	234.396	58.599	No	NA	no	E	-	https://www.bluezooaquatics.com/productDetail.asp?did=3&pid=1362&cid=54	NA	0
Persian Sturgeon	Acipenser persicus	Fish	CR	caviar	Persian Sturgeoncaviar	30.98	61.95	190.75	1907.5	2695	2940	3815	1663.025714	1569.554485	600	997815.4286	997815.4286	997815.4286	1	1	Yes	unit	USD	2020	1	997815.4286	997815.4286	997815.4286	1663.025714	No	NA	no	E	-	https://caspianmonarque.com/caviar/osetra-iranian-caviar/	NA	0
Philippine Flying Lemur	Cynocephalus volans	Mammalia	LC	skeleton	Philippine Flying Lemurskeleton	990	NA	NA	NA	NA	NA	990	990	0	2	1980	1980	1980	1	1	Yes	unit	USD	2019	1.02	2019.6	2019.6	2019.6	1009.8	No	proxy: replica	no	E	R	https://www.skullsunlimited.com/products/replica-philippines-flying-lemur-skeleton-articulated-sc-049-a	NA	0
Pied Crow	Corvus albus	Aves	LC	trophy	Pied Crowtrophy	99	NA	NA	NA	NA	NA	173.77	136.385	52.87037403	1	136.385	136.385	136.385	1	1	Yes	unit	GBP	2019	1.30073254	177.4004075	177.4004075	177.4004075	177.4004075	No	NA	no	E	-	https://picclick.co.uk/Taxidermy-African-pied-crow-latin-name-132776601394.html, https://www.etsy.com/listing/264684010/pied-crow-skins-salted-for-taxidermy-or	NA	0
Pied Kingfisher	Ceryle rudis	Aves	LC	trophy	Pied Kingfishertrophy	397	NA	NA	NA	NA	NA	397	397	0	1	397	397	397	1	1	Yes	unit	USD	2019	1.02	404.94	404.94	404.94	404.94	No	NA	no	E	-	https://auction.catawiki.com/kavels/12980871-vintage-taxidermy-pied-kingfisher-ceryle-rudis-22cm	NA	0
Piping Hornbill	Bycanistes fistulator	Aves	LC	trophy	Piping Hornbilltrophy	15000	NA	NA	NA	NA	NA	35000	25000	14142.13562	1	25000	25000	25000	1	1	Yes	unit	EUR	2019	1.136848	28421.2	28421.2	28421.2	28421.2	No	proxy: other hornbills	no	E	S	https://www.finetaxidermy.com/available-works	NA	1
Plain Chachalaca	Ortalis vetula	Aves	LC	feathers	Plain Chachalacafeathers	105.9241217	NA	NA	NA	NA	NA	105.9241217	105.9241217	0	12	1271.08946	1271.08946	1271.08946	1	1	Yes	unit	USD	2020	1	1271.08946	1271.08946	1271.08946	105.9241217	No	proxy: average of products	yes	-	A	NA	NA	0
Porbeagle Shark	Lamna nasus	Fish	VU	scientific specimen	Porbeagle Sharkscientific specimen	50	NA	NA	NA	NA	NA	50	50	0	1	50	50	50	1	1	Yes	unit	USD	2020	1	50	50	50	50	No	proxy: taxidermized head on wall-plaque	no	E	S	https://www.catawiki.com/l/24462997-porbeagle-shark-head-on-wall-plaque-lamna-nasus-17x30-cm	NA	0
Potto	Perodicticus potto	Mammalia	CR	scientific specimen	Pottoscientific specimen	45	75	77.8	NA	NA	NA	87.4	71.3	18.31975255	1	71.3	71.3	71.3	1	1	Yes	unit	USD	2020	1	71.3	71.3	71.3	71.3	No	proxy: skull and skull replicates	no	E	R	https://www.worthpoint.com/worthopedia/african-male-potto-skull-taxidermy-252372853, https://www.ebay.com/itm/POTTO-SKULL-REPLICA/152917602397?hash=item239a99705d:g:c2wAAOSwZMNajdZM, https://www.taxidermy.net/threads/325419/	NA	0
Prehensile-tailed Porcupine	Coendou	Mammalia	LC	live specimen	Prehensile-tailed Porcupinelive specimen	960	NA	NA	NA	NA	NA	1800	1380	593.9696962	2	2760	2760	2760	1	1	Yes	unit	USD	2020	1	2760	2760	2760	1380	No	NA	no	E	-	https://exoticanimalsforsaleonline.net/product-tag/prehensile-tailed-porcupine/	NA	0
Prevost's Squirrel	Callosciurus prevostii	Mammalia	LC	dead specimen	Prevost's Squirreldead specimen	1000	NA	NA	NA	NA	NA	1000	1000	0	21	21000	21000	21000	1	1	Yes	unit	USD	2020	1	21000	21000	21000	1000	No	assumed for pet trade	no	E	-	https://www.exoticanimalsforsale.net/sale/31981-prevost-squirrel.asp	NA	0
Puff Adder	Bitis arietans	Herptiles	LC	small leather product	Puff Addersmall leather product	21.83	45.11	NA	NA	NA	189	229.95	121.4725	103.4201632	8	971.78	971.78	971.78	1	1	Yes	unit	USD	2020	1	971.78	971.78	971.78	121.4725	No	viper wallets and belts	no	E	-	https://www.ebay.com/itm/NEW-Authentic-GABOON-VIPER-SNAKE-SKIN-Wallet-bi-Fold-Men-Billfold-HIPSTER-NWOT-/183368637407, http://www.pelgio.com/categories/Viper/, https://www.etsy.com/listing/233472355/authentic-genuine-viper-skin-belt	NA	0
Purple Heron	Ardea purpurea	Aves	LC	trophy	Purple Herontrophy	345	NA	NA	NA	NA	NA	523	434	125.8650071	1	434	434	434	1	1	Yes	unit	USD	2020	1	434	434	434	434	No	NA	no	E	-	https://www.pinterest.com/pin/323062973258361126/?lp=true, https://www.ebay.com/itm/PURPLE-HERON-TAXIDERMY-BIRD-MOUNT-MOUNTED-STUFFED-BIRDS-FOR-SALE-ST5494-/163902576951	NA	0
Purple Sea Urchin	Strongylocentrotus purpuratus	Echinoderms	-	eggs (dead)	Purple Sea Urchineggs (dead)	15	20	NA	25	30	40	50	30	13.03840481	4	120	120	120	1	1	Yes	unit	USD	2020	1	120	120	120	30	No	per box	no	E	-	https://www.alibaba.com/showroom/sea-urchin-roe.html	NA	0
Python	Python brongersmai	Herptiles	LC	garment	Pythongarment	130	823.95	NA	NA	NA	12666.35	13857.33	6869.4075	7402.764642	1	6869.4075	6869.4075	6869.4075	1	1	Yes	unit	USD	2020	1	6869.4075	6869.4075	6869.4075	6869.4075	No	NA	no	N	-	https://www.nytimes.com/2000/06/18/style/eve-s-revenge-the-python-s-sorrow.html, https://www.lyst.com/shoes/radii-vertex-blood-python-vegan-leather-red/	NA	0
Python	Python brongersmai	Herptiles	LC	shoes	Pythonshoes	79.99	205	410	650	898	940	1995	739.7128571	642.7579408	154	113915.78	113915.78	113915.78	1	1	Yes	unit	USD	2020	1	113915.78	113915.78	113915.78	739.7128571	No	NA	no	E	-	https://www.shopstyle.com/browse?fts=mens+python+shoes4	NA	0
Python	Python brongersmai	Herptiles	LC	small leather product	Pythonsmall leather product	30	70	130	225.89	460	950	14569.69	2347.94	5398.671708	2890	6785546.6	6785546.6	6785546.6	1	1	Yes	unit	USD	2020	1	6785546.6	6785546.6	6785546.6	2347.94	No	wallet, cardholder, bags	no	E	-	https://www.etsy.com/sg-en/market/python_wallet	NA	1
Queen Conch	Strombus gigas	Mollusc	-	shell	Queen Conchshell	5	NA	NA	NA	NA	NA	15	10	7.071067812	12252	122520	122520	122520	1	1	Yes	unit	USD	2001	1.48	181329.6	181329.6	181329.6	14.8	No	NA	no	R	-	http://www.trafficj.org/publication/02_Queen_Conch.pdf	NA	0
Queen Conch	Strombus gigas	Mollusc	-	meats	Queen Conchmeats	2.65	3.5	NA	6.29	NA	8.8	15	7.248	4.965105236	6890	49938.72	3595.58784	9138.78576	0.072	0.183	Yes	weight (/kg)	USD	2001	1.48	5321.470003	13525.40292	9423.436464	1.3676976	No	NA	no	R	-	http://www2.cedarcrest.edu/academic/bio/jcigliano/MFEC/traffic_europe_report.pdf	http://www2.cedarcrest.edu/academic/bio/jcigliano/MFEC/traffic_europe_report.pdf	0
Queen Conch	Strombus gigas	Mollusc	-	shell products	Queen Conchshell products	9.45	20.69	25	30	50	66.41	175	53.79285714	56.74793145	6495	349384.6071	349384.6071	349384.6071	1	1	Yes	unit	USD	2020	1	349384.6071	349384.6071	349384.6071	53.79285714	No	NA	no	E	-	https://www.etsy.com/sg-en/market/queen_conch_shells	NA	0
Queen Conch	Strombus gigas	Mollusc	-	jewelries	Queen Conchjewelries	14.7	22.5	28.69	39.99	79.69	145.49	264.99	85.15	91.40435347	2125	180943.75	180943.75	180943.75	1	1	Yes	unit	USD	2020	1	180943.75	180943.75	180943.75	85.15	No	NA	no	E	-	https://www.amazon.com/s?k=queen+conch+jewelry&i=arts-crafts&crid=3Q1DCYPPRR46R&sprefix=queen+conch+jewelry%2Carts-crafts%2C358&ref=nb_sb_ss_fb_1_19	NA	0
Queen Conch	Strombus gigas	Mollusc	-	whole animal (dead)	Queen Conchwhole animal (dead)	6.5	NA	NA	NA	NA	NA	6.5	6.5	0	1	6.5	6.5	6.5	1	1	Yes	unit	USD	2020	1	6.5	6.5	6.5	6.5	No	proxy: live animals	no	E	S	https://www.freshmarine.com/queen-conch-snail.html	NA	0
Queen Conch	Strombus gigas	Mollusc	-	scientific specimen	Queen Conchscientific specimen	5	NA	NA	NA	NA	NA	15	10	7.071067812	1	10	10	10	1	1	Yes	unit	USD	2001	1.48	14.8	14.8	14.8	14.8	No	proxy: shells	no	R	S	http://www.trafficj.org/publication/02_Queen_Conch.pdf	NA	0
Raccoon Dog	Nycetereutes procy	Mammalia	LC	cloths	Raccoon Dogcloths	30	50	70	100	NA	NA	300	110	109.3160555	4	440	440	440	1	1	Yes	unit	USD	2020	1	440	440	440	110	No	NA	no	E	-	https://www.alibaba.com/showroom/raccoon-dog-pelts-for-sale.html	NA	0
Raccoon Dog	Nycetereutes procy	Mammalia	LC	garment	Raccoon Doggarment	30	50	70	100	NA	NA	300	110	109.3160555	71	7810	7810	7810	1	1	Yes	unit	USD	2020	1	7810	7810	7810	110	No	NA	no	E	-	https://www.alibaba.com/showroom/raccoon-dog-pelts-for-sale.html	NA	0
Radiated Rat Snake	Elaphe radiata	Herptiles	-	skin pieces	Radiated Rat Snakeskin pieces	32	NA	NA	NA	NA	NA	32	32	0	126	4032	4032	4032	1	1	Yes	unit	USD	2020	1	4032	4032	4032	32	No	ratsnake	no	E	-	http://taxidermytrophiesforsale.com/product/rat-snake-skin/	NA	0
Radiated Rat Snake	Elaphe radiata	Herptiles	-	small leather product	Radiated Rat Snakesmall leather product	23.49	NA	NA	NA	NA	NA	34.99	29.24	8.131727984	118	3450.32	3450.32	3450.32	1	1	Yes	unit	USD	2020	1	3450.32	3450.32	3450.32	29.24	No	NA	no	E	-	https://www.ebay.com/itm/100-Genuine-rat-Snake-Skin-Leather-Men-Bi-Fold-Wallet-Handmade-real-/153248538683, https://www.ebay.com/itm/Genuine-men-Bifold-wallet-Rat-snake-skin-real-Exotic-handmade-Purse-men-s-/232970411685	NA	0
Radiated Rat Snake	Elaphe radiata	Herptiles	-	shoes	Radiated Rat Snakeshoes	157	NA	NA	NA	NA	1269	1359	928.3333333	669.5082773	16	14853.33333	14853.33333	14853.33333	1	1	Yes	unit	USD	2020	1	14853.33333	14853.33333	14853.33333	928.3333333	No	proxy: king ratsnake	no	E	S	https://www.farfetch.com/sg/shopping/women/search/items.aspx?view=180&scale=274&q=king%20ratsnake, https://www.catawiki.com/l/18858167-oscar-de-la-renta-elaphe-carinata-snakeskin-szivatty-k-sark-cip	NA	0
Rajah Brooke Birdw Butterfly	Trogonoptera brookiana	Insecta	LC	whole animal (dead)	Rajah Brooke Birdw Butterflywhole animal (dead)	11	18	NA	NA	NA	NA	77	35.33333333	36.25373544	7	247.3333333	247.3333333	247.3333333	1	1	Yes	unit	USD	2020	1	247.3333333	247.3333333	247.3333333	35.33333333	No	NA	no	E	-	https://www.ebay.com/itm/Genuine-men-Bifold-wallet-Rat-snake-skin-real-Exotic-handmade-Purse-men-s-/232970411685, https://www.catawiki.com/l/32113991-rippon-s-birdwing-and-rajah-brooke-s-birdwing-butterflies-framed-troides-hypolitus-and-trogonoptera-brookiana-150x175x40-mm-2, https://www.catawiki.com/l/29079837-rajah-brooke-s-birdwing-finely-framed-trogonoptera-brookiana-15x0x18-cm	NA	0
Ray	Batoidea spp.	Fish	-	shoes	Rayshoes	150	295	345	400	500	NA	800	415	221.4497686	2	830	830	830	1	1	Yes	unit	USD	2020	1	830	830	830	415	No	NA	no	E	-	https://www.alibaba.com/showroom/stingray-leather-man-shoes.html	NA	0
Ray	Batoidea spp.	Fish	-	jewelries	Rayjewelries	20	38.21	60	100	149.99	299.99	2250	416.8842857	813.8287546	2	833.7685714	833.7685714	833.7685714	1	1	Yes	unit	USD	2020	1	833.7685714	833.7685714	833.7685714	416.8842857	No	NA	no	E	-	https://www.etsy.com/dk-en/market/stingray_leather_jewelry, https://www.ebay.com/b/stingray-bracelet/bn_7024851091, https://www.etsy.com/sg-en/market/stingray_leather	NA	0
Red Coral	Corallium spp.	Cnidaria	EN	coral product	Red Coralcoral product	20	35.99	50	90.72	109.75	625.22	1500	347.3828571	550.8548755	402	139647.9086	139647.9086	139647.9086	1	1	Yes	unit	USD	2020	1	139647.9086	139647.9086	139647.9086	347.3828571	No	NA	no	E	-	https://www.etsy.com/sg-en/market/red_coral_jewelry	NA	0
Red Coral	Corallium spp.	Cnidaria	EN	jewelries	Red Coraljewelries	20	35.99	50	90.72	109.75	625.22	1500	347.3828571	550.8548755	33	11463.63429	11463.63429	11463.63429	1	1	Yes	unit	USD	2020	1	11463.63429	11463.63429	11463.63429	347.3828571	No	NA	no	E	-	https://www.etsy.com/sg-en/market/red_coral_jewelry	NA	0
Red Coral	Corallium spp.	Cnidaria	EN	shell products	Red Coralshell products	20	35.99	50	90.72	109.75	625.22	1500	347.3828571	550.8548755	36	12505.78286	12505.78286	12505.78286	1	1	Yes	unit	USD	2020	1	12505.78286	12505.78286	12505.78286	347.3828571	No	NA	no	E	-	https://www.etsy.com/sg-en/market/red_coral_jewelry	NA	0
Red Fox	Vulpes vulpes	Mammalia	LC	skin pieces	Red Foxskin pieces	10	NA	NA	NA	NA	NA	15	12.5	3.535533906	17	212.5	212.5	212.5	1	1	Yes	unit	USD	2020	1	212.5	212.5	212.5	12.5	No	NA	no	E	-	https://trappingtoday.com/2019-2020-fur-prices-trapping-todays-fur-market-forecast/	NA	0
Red Fox	Vulpes vulpes	Mammalia	LC	trims	Red Foxtrims	10	NA	NA	NA	NA	NA	15	12.5	3.535533906	1	12.5	12.5	12.5	1	1	Yes	unit	USD	2019	1.02	12.75	12.75	12.75	12.75	No	NA	no	E	-	https://trappingtoday.com/2019-2020-fur-prices-trapping-todays-fur-market-forecast/	NA	0
Red Fox	Vulpes vulpes	Mammalia	LC	tail	Red Foxtail	10	13	15	20	24	27	99	29.71428571	31.14329401	1	29.71428571	29.71428571	29.71428571	1	1	Yes	unit	GBP	2020	1.287854	38.26766171	38.26766171	38.26766171	38.26766171	No	NA	no	E	-	https://www.ebay.co.uk/sch/i.html?_osacat=0&_odkw=fox+tail+taxidermy&_from=R40&_trksid=m570.l1313&_nkw=red+fox+tail+taxidermy&_sacat=0	NA	0
Red Fox	Vulpes vulpes	Mammalia	LC	garment	Red Foxgarment	65	NA	NA	NA	NA	NA	350	207.5	201.5254326	10	2075	2075	2075	1	1	Yes	unit	USD	2020	1	2075	2075	2075	207.5	No	garment - coats	no	E	-	https://www.alibaba.com/showroom/red-fox-clothing.html	NA	0
Red Kangaroo	Macropus rufus	Mammalia	LC	shoes	Red Kangarooshoes	29.9	39.8	171.23	205.48	NA	NA	205.48	130.378	88.38793651	2	260.756	260.756	260.756	1	1	Yes	unit	USD	2019	1.02	265.97112	265.97112	265.97112	132.98556	No	NA	no	E	-	https://www.alibaba.com/showroom/kangaroo-leather-shoes.html	NA	0
Red Panda	Ailurus fulgens	Mammalia	EN	live specimen	Red Panda live specimen	2000	3500	NA	NA	NA	22000	40000	16875	17899.60428	1	16875	16875	16875	1	1	Yes	unit	CNY	2017	0.15522036	2619.343575	2619.343575	2619.343575	2619.343575	No	NA	no	R	-	https://www.traffic.org/site/assets/files/10540/red-panda-briefing-en.pdf	NA	0
Red Precious Coral	Corallium rubrum	Cnidaria	EN	coral product	Red Precious Coralcoral product	1000	NA	NA	NA	NA	NA	1000	1000	0	398	398000	39800000	39800000	100	100	Yes	weight (/g)	GBP	2015	1.40376086	55869682.23	55869682.23	55869682.23	140376.086	No	products (150k - 200k)	no	N	-	https://wwd.com/accessories-news/jewelry/red-coral-jewelry-prices-china-demand-10274710/	https://wwd.com/accessories-news/jewelry/red-coral-jewelry-prices-china-demand-10274710/	0
Red-and-green Macaw	Ara chloropterus	Aves	LC	feathers	Red-and-green Macawfeathers	3.73	NA	5	7.31	39.99	44	54.7	25.78833333	22.93211845	14	361.0366667	361.0366667	361.0366667	1	1	Yes	unit	USD	2019	1.02	368.2574	368.2574	368.2574	26.3041	No	based on other macaw feathers	no	E	S	https://www.etsy.com/sg-en/market/macaw_feathers	NA	0
Red-billed Hornbill	Tockus erythrorhynchus	Aves	LC	trophy	Red-billed Hornbilltrophy	375	NA	NA	NA	NA	NA	771.96	573.48	280.6931079	1	573.48	573.48	573.48	1	1	Yes	unit	USD	2019	1.02	584.9496	584.9496	584.9496	584.9496	No	NA	no	E	-	https://antiquesatlas.com/antique/taxidermy_red-billed_hornbill/as466a1270, https://www.liveauctioneers.com/item/31356786_red-billed-hornbill-taxidermy-mount	NA	0
Red-breasted parakeet	Psittacula alexandri	Aves	NT	live specimen	Red-breasted parakeetlive specimen	200	NA	NA	250	NA	NA	300	250	50	1	250	250	250	1	1	Yes	unit	USD	2019	1.02	255	255	255	255	No	NA	no	E	-	https://www.herebird.com/parrots-cost/	NA	0
Redclaw Scorpion	Pandinus cavimanus	Insecta	-	live specimen	Redclaw Scorpionlive specimen	14.99	NA	NA	NA	NA	NA	19.99	17.49	3.535533906	179	3130.71	3130.71	3130.71	1	1	Yes	unit	USD	2019	1.02	3193.3242	3193.3242	3193.3242	17.8398	No	NA	no	E	-	https://undergroundreptiles.com/shop/red-claw-emperor-scorpion/, https://www.reptilecity.com/Merchant2/merchant.mvc?Screen=PROD&Product_Code=RCE	NA	0
Red-crowned Amazon	Amazona viridigenalis	Aves	EN	feathers	Red-crowned Amazonfeathers	0.8	1.14	NA	NA	NA	20	30	12.985	14.46258045	2	25.97	25.97	25.97	1	1	Yes	unit	USD	2019	1.02	26.4894	26.4894	26.4894	13.2447	No	NA	no	E	-	https://www.ebay.com/b/Parrot-Red-Craft-Feathers/41199/bn_72709888	NA	0
Red-fronted Parrot	Poicephalus gulielmi	Aves	LC	live specimen	Red-fronted Parrotlive specimen	2500	3200	3850	NA	NA	NA	4000	3387.5	686.0211367	1	3387.5	3387.5	3387.5	1	1	Yes	unit	USD	2019	1.02	3455.25	3455.25	3455.25	3455.25	No	NA	no	E	-	https://www.birdbreeders.com/birds/red-front-macaw	NA	0
Red-legged Honeycreeper	Cyanerpes cyaneus	Aves	LC	whole animal (dead)	Red-legged Honeycreeperwhole animal (dead)	289.5	NA	NA	NA	NA	NA	430.99	360.245	100.0485385	1	360.245	360.245	360.245	1	1	Yes	unit	USD	2019	1.02	367.4499	367.4499	367.4499	367.4499	No	assumed for pet trade	no	E	-	https://www.birdsexpress.net/rl-honeycreeper.html, https://thefinchfarm.com/red-legged-honeycreeper/	NA	0
Red-lored Amazon	Amazona autumnalis	Aves	LC	live specimen	Red-lored Amazonlive specimen	475	1100	1600	2200	2239	2800	2850	1894.857143	882.9742217	1	1894.857143	1894.857143	1894.857143	1	1	Yes	unit	USD	2019	1.02	1932.754286	1932.754286	1932.754286	1932.754286	No	NA	no	E	-	https://www.birdbreeders.com/birds/red-lored-amazon	NA	0
Red-masked Parakeet	Psittacara erythrogenys	Aves	NT	live specimen	Red-masked Parakeetlive specimen	450	550	NA	NA	NA	NA	1100	700	350	2	1400	1400	1400	1	1	Yes	unit	USD	2019	1.02	1428	1428	1428	714	No	NA	no	E	-	http://ghumohimalaya.com/acepetavairy/product/red-masked-conure/#tab-description, https://www.theanimalstore.com/portfolio-items/cherry-headed-conure/	NA	0
Red-rumped Agouti	Dasyprocta leporina	Mammalia	LC	live specimen	Red-rumped Agoutilive specimen	150	NA	NA	NA	NA	NA	1000	575	601.040764	7	4025	4025	4025	1	1	Yes	unit	USD	2019	1.02	4105.5	4105.5	4105.5	586.5	No	NA	no	E	-	https://www.exoticanimalsforsale.net/sale/29375-red-rump-agouti.asp, https://www.exoticanimalsforsale.net/sale/31607-Red-Rumped-Agouti-bottle-babies.asp	NA	0
Red-tailed Hawk	Buteo jamaicensis	Aves	LC	feet	Red-tailed Hawkfeet	26	NA	NA	NA	NA	NA	26	26	0	2	52	52	52	1	1	Yes	unit	USD	2020	1	52	52	52	26	No	replica	no	E	R	https://www.skullsunlimited.com/products/replica-hawk-foot-bf-06?variant=39990342542	NA	0
Red-tailed Hawk	Buteo jamaicensis	Aves	LC	feathers	Red-tailed Hawkfeathers	200	NA	NA	NA	NA	NA	200	200	0	39	7800	7800	7800	1	1	Yes	unit	USD	2013	1.12	8736	8736	8736	224	No	NA	no	N	-	https://www.justice.gov/opa/pr/seller-golden-eagle-and-hawk-feathers-sentenced-2-years-prison-violations-migratory-bird	NA	0
Red-tailed Hawk	Buteo jamaicensis	Aves	LC	wing	Red-tailed Hawkwing	400	NA	NA	NA	NA	NA	400	400	0	1	400	400	400	1	1	Yes	unit	USD	2013	1.12	448	448	448	448	No	based on golden eagle wings	no	N	-	https://www.justice.gov/opa/pr/seller-golden-eagle-and-hawk-feathers-sentenced-2-years-prison-violations-migratory-bird	NA	0
Reedbuck	Redunca spp.	Mammalia	EN	trophy	Reedbucktrophy	195	280	350	390	450	495	750	415.7142857	178.5690476	2	831.4285714	831.4285714	831.4285714	1	1	Yes	unit	USD	2019	1.02	848.0571429	848.0571429	848.0571429	424.0285714	No	shoulder mounts	no	E	-	https://www.safariworkstaxidermysales.com/search?type=product&q=reedbuck, http://taxidermytrophiesforsale.com/product-category/taxidermy/antelope-taxidermy/reedbuck-taxidermy/, https://paxtongate.com/products/reedbuck-mount	NA	0
Reeve's Pheasant	Syrmaticus reevesii	Aves	VU	feathers	Reeve's Pheasantfeathers	0.675	1.7	2.8	3	NA	NA	33	8.235	13.87542342	600	4941	4941	4941	1	1	Yes	unit	USD	2019	1.02	5039.82	5039.82	5039.82	8.3997	No	NA	no	E	-	https://www.etsy.com/market/reeves_pheasant_feathers	NA	0
Reeve's Turtle	Mauremys reevesii	Herptiles	EN	medicinals	Reeve's Turtlemedicinals	2	NA	NA	NA	NA	NA	10	6	5.656854249	3757	22542	90168	112710	4	5	Yes	weight (/kg)	USD	1995	1.72	155088.96	193861.2	174475.08	46.44	No	NA	no	R	-	https://www.traffic.org/site/assets/files/9667/tortoise-and-freshwater-turtle-trade-in-se-asia.pdf	https://www.fws.gov/fisheries/ANS/erss/uncertainrisk/ERSS-Pelodiscus-sinensis-final-April2018.pdf	0
Reticulated Python	Python reticulatus	Herptiles	LC	unspecified items	Reticulated Pythonunspecified items	2739.586033	NA	NA	NA	NA	NA	2739.586033	2739.586033	0	24	65750.06479	65750.06479	65750.06479	1	1	Yes	unit	USD	2020	1	65750.06479	65750.06479	65750.06479	2739.586033	No	proxy: average of products	yes	-	A	NA	NA	0
Reticulated Python	Python reticulatus	Herptiles	LC	trims	Reticulated Pythontrims	2.5	NA	NA	3.5	NA	NA	5.6	3.866666667	1.582192572	23	88.93333333	720.36	987.16	8.1	11.1	Yes	weight (/kg)	USD	2016	1.09	785.1924	1076.0044	930.5984	40.4608	No	depending on quality	no	R	-	https://www.researchgate.net/publication/309120573_Sustainable_Management_of_the_Trade_in_Reticulated_Python_Skins_in_Indonesia_and_Malaysia_A_report_under_the_'Python_Conservation_Partnership'_programme_of_research_Occasional_Paper_of_the_IUCN_Specie	NA	0
Reticulated Python	Python reticulatus	Herptiles	LC	jewelries	Reticulated Pythonjewelries	10	12	22	NA	NA	NA	40	21	13.7113092	7	147	147	147	1	1	Yes	unit	USD	2020	1	147	147	147	21	No	NA	no	E	-	https://www.hopwood.shop/search?q=Reticulated+Python	NA	0
Reticulated Python	Python reticulatus	Herptiles	LC	skin pieces	Reticulated Pythonskin pieces	185	200	225	245	275	320	660	301.4285714	164.5629131	5	1507.142857	1507.142857	1507.142857	1	1	Yes	unit	USD	2020	1	1507.142857	1507.142857	1507.142857	301.4285714	No	NA	no	E	-	http://store.rojeleather.com/size-reticulated-python-skins/	NA	0
Reticulated Python	Python reticulatus	Herptiles	LC	skins	Reticulated Pythonskins	185	200	225	245	275	320	660	301.4285714	164.5629131	2	602.8571429	602.8571429	602.8571429	1	1	Yes	unit	USD	2020	1	602.8571429	602.8571429	602.8571429	301.4285714	No	NA	no	E	-	http://store.rojeleather.com/size-reticulated-python-skins/	NA	0
Reticulated Python	Python reticulatus	Herptiles	LC	small leather product	Reticulated Pythonsmall leather product	800	1100	1249	1299	NA	1700	1900	1341.333333	400.587402	387	519096	519096	519096	1	1	Yes	unit	USD	2020	1	519096	519096	519096	1341.333333	No	small leather product - wallets	no	E	-	http://workshop.rojeleather.com/search.php?search_query=reticulated+python&x=0&y=0	NA	0
Reticulated Python	Python reticulatus	Herptiles	LC	shoes	Reticulated Pythonshoes	79.99	205	410	650	898	940	1995	739.7128571	642.7579408	338	250022.9457	250022.9457	250022.9457	1	1	Yes	unit	USD	2020	1	250022.9457	250022.9457	250022.9457	739.7128571	No	NA	no	E	-	https://www.shopstyle.com/browse?fts=mens+python+shoes4	NA	0
Reticulated Python	Python reticulatus	Herptiles	LC	large leather product	Reticulated Pythonlarge leather product	2499	3250	3750	4250	4750	NA	6000	4083.166667	1221.597383	280	1143286.667	1143286.667	1143286.667	1	1	Yes	unit	USD	2020	1	1143286.667	1143286.667	1143286.667	4083.166667	No	bags	no	E	-	http://workshop.rojeleather.com/search.php?search_query=reticulated+python&x=0&y=0	NA	0
Reticulated Python	Python reticulatus	Herptiles	LC	garment	Reticulated Pythongarment	11500	NA	NA	NA	NA	NA	11500	11500	0	31	356500	356500	356500	1	1	Yes	unit	USD	2014	1.1	392150	392150	392150	12650	No	NA	no	E	-	https://fashionista.com/2014/06/python-fashion	NA	1
Rhesus Macaque	Macaca mulatta	Mammalia	LC	medicinals	Rhesus Macaquemedicinals	6000	NA	NA	NA	NA	NA	14000	10000	5656.854249	1	10000	10000	10000	1	1	Yes	unit	USD	2002	1.46	14600	14600	14600	14600	No	proxy: used for medical research	no	R	S	https://www.ph.ucla.edu/epi/bioter/monkeydeficitcrimpsres.html	NA	1
Rhesus Macaque	Macaca mulatta	Mammalia	LC	scientific specimen	Rhesus Macaquescientific specimen	6000	NA	NA	NA	NA	NA	14000	10000	5656.854249	43	430000	430000	430000	1	1	Yes	unit	USD	2002	1.46	627800	627800	627800	14600	No	proxy: used for medical research	no	R	S	https://www.ph.ucla.edu/epi/bioter/monkeydeficitcrimpsres.html	NA	1
Ring-billed Gull	Larus delawarensis	Aves	LC	feathers	Ring-billed Gullfeathers	15	NA	NA	NA	NA	NA	29.26	22.13	10.0833427	5	110.65	110.65	110.65	1	1	Yes	unit	USD	2020	1	110.65	110.65	110.65	22.13	No	proxy: gull feathers earrings and gull feathers fan	no	E	S	https://www.etsy.com/market/seagull_feathers	NA	0
Ringed Hognose Snake	Xenodon semicinctus	Herptiles	LC	live specimen	Ringed Hognose Snakelive specimen	125	150	175	200	450	850	1000	421.4285714	362.9820276	7	2950	2950	2950	1	1	Yes	unit	USD	2020	1	2950	2950	2950	421.4285714	No	NA	no	E	-	http://www.geckosetc.com/available_hognose.html	NA	0
Ringed Seal	Pusa hispida	Mammalia	LC	skins	Ringed Sealskins	47	57	NA	NA	NA	NA	64	56	8.544003745	1	56	56	56	1	1	Yes	unit	EUR	2020	1.079494	60.451664	60.451664	60.451664	60.451664	No	NA	no	E	-	https://www.greatgreenland.com/advanced_search_result.php?keywords=ringseal&search_in_description=1	NA	0
Ringed Seal	Pusa hispida	Mammalia	LC	small leather product	Ringed Sealsmall leather product	175	229	235	269	NA	NA	363	254.2	69.52121978	2	508.4	508.4	508.4	1	1	Yes	unit	EUR	2020	1.079494	548.8147496	548.8147496	548.8147496	274.4073748	No	NA	no	E	-	https://www.greatgreenland.com/advanced_search_result.php?keywords=ussing+&search_in_description=1	NA	0
Roan Antelope	Hippotragus equinus	Mammalia	LC	trophy	Roan Antelopetrophy	390	550	828	1090	1990	NA	2850	1283	952.2972225	1	1283	1283	1283	1	1	Yes	unit	USD	2020	1	1283	1283	1283	1283	No	depending on quality, shoulder mount	no	E	-	http://taxidermytrophiesforsale.com/product-category/taxidermy/antelope-taxidermy/roan-taxidermy/	NA	0
Robust Ivory Bush Coral	Oculina varicosa	Cnidaria	VU	jewelries	Robust Ivory Bush Coraljewelries	2.99	5.14	NA	NA	NA	NA	25	11.04333333	12.13453886	7	77.30333333	77.30333333	77.30333333	1	1	Yes	unit	USD	2020	1	77.30333333	77.30333333	77.30333333	11.04333333	No	NA	no	E	-	https://www.etsy.com/market/ivory_bush_coral	NA	0
Rock Dove	Columba livia	Aves	LC	feathers	Rock Dove feathers	4	NA	NA	NA	NA	NA	15	9.5	7.778174593	22	209	209	209	1	1	Yes	unit	USD	2020	1	209	209	209	9.5	No	NA	no	E	-	https://www.etsy.com/market/rock_dove_feathers	NA	0
Roe Deer	Capreolus capreolus	Mammalia	LC	horn carvings	Roe Deerhorn carvings	23.16	27.79	30.1	32.42	NA	NA	48.63	32.42	9.686730615	11	356.62	356.62	356.62	1	1	Yes	unit	USD	2020	1	356.62	356.62	356.62	32.42	No	NA	no	E	-	https://www.etsy.com/listing/732116319/free-shipping-two-roe-deer-antlers?ga_order=most_relevant&ga_search_type=all&ga_view_type=gallery&ga_search_query=deer+antler+carving&ref=sr_gallery-1-14&frs=1&sca=1	NA	0
Roe Deer	Capreolus capreolus	Mammalia	LC	bone carvings	Roe Deerbone carvings	56.45	105.85	117.61	119.96	NA	NA	155.25	111.024	35.65199265	3	333.072	333.072	333.072	1	1	Yes	unit	SGD	2020	0.713816	237.7521228	237.7521228	237.7521228	79.25070758	No	NA	no	E	-	https://www.etsy.com/listing/679255823/made-to-order-carved-roe-deer-skull-for	NA	0
Roe Deer	Capreolus capreolus	Mammalia	LC	horn (whole)	Roe Deerhorn (whole)	321.2	347.6	NA	NA	NA	NA	347.6	338.8	15.24204711	14	4743.2	4743.2	4743.2	1	1	Yes	unit	USD	2020	1	4743.2	4743.2	4743.2	338.8	No	NA	no	E	-	http://www.thetaxidermystore.com/catalogsearch/result/?cat=0&q=roe+deer+antler	NA	0
Roe Deer	Capreolus capreolus	Mammalia	LC	trophy	Roe Deertrophy	250	390	495	500	550	NA	625	468.3333333	131.706745	37	17328.33333	17328.33333	17328.33333	1	1	Yes	unit	USD	2020	1	17328.33333	17328.33333	17328.33333	468.3333333	No	NA	no	E	-	https://www.safariworkstaxidermysales.com/search?type=product&q=roe+deer	NA	0
Rose-ringed Parakeet	Psittacula krameri	Aves	LC	live specimen	Rose-ringed Parakeetlive specimen	374.99	494.99	595	700	795	1000	1600	794.2828571	409.3665432	2	1588.565714	1588.565714	1588.565714	1	1	Yes	unit	USD	2019	1.02	1620.337029	1620.337029	1620.337029	810.1685143	No	NA	no	E	-	https://www.birdbreeders.com/birds/ringneck-indian-parakeet	NA	0
Rough-legged Hawk	Buteo lagopus	Aves	LC	feet	Rough-legged Hawkfeet	26	NA	NA	NA	NA	NA	26	26	0	1	26	26	26	1	1	Yes	unit	USD	2020	1	26	26	26	26	No	replica	no	E	R	https://www.skullsunlimited.com/products/replica-hawk-foot-bf-06?variant=39990342542	NA	0
Royal Antelope	Neotragus pygmaeus	Mammalia	LC	trophy	Royal Antelopetrophy	725	NA	NA	NA	NA	1695	2335	1585	810.6170489	1	1585	1585	1585	1	1	Yes	unit	USD	2020	1	1585	1585	1585	1585	No	proxy: Neotragus spp.	no	E	S	http://www.thetaxidermystore.com/catalogsearch/result/?cat=0&q=Suni+Antelope	NA	0
Ruddy Ground-dove	Columbina talpacoti	Aves	LC	feathers	Ruddy Ground-dovefeathers	7	10	26	NA	NA	NA	33	19	12.51665557	4	76	76	76	1	1	Yes	unit	USD	2020	1	76	76	76	19	No	NA	no	E	-	https://www.etsy.com/market/dove_feathers	NA	0
Ruffed Grouse	Bonasa umbellus	Aves	LC	trophy	Ruffed Grousetrophy	415	NA	NA	NA	NA	NA	495	455	56.56854249	1	455	455	455	1	1	Yes	unit	USD	2020	1	455	455	455	455	No	NA	no	E	-	http://www.thetaxidermystore.com/taxidermy-mounts/shopby/upland_birds.html	NA	0
Ruffed Grouse	Bonasa umbellus	Aves	LC	meats	Ruffed Grouse meats	5.5	9.95	10	12	NA	NA	29.21	13.332	9.18919855	4	53.328	53.328	53.328	1	1	Yes	unit	USD	2020	1	53.328	53.328	53.328	13.332	No	NA	no	E	-	https://www.farmison.com/our-meat/game/game-birds/grouse/brace-of-yorkshire-dales-grouse, https://www.dartagnan.com/wild-scottish-grouse/product/FSCYG002-1.html, https://www.wildmeat.co.uk/collections/grouse	NA	0
Rufous-capped Warbler	Basileuterus rufifrons	Aves	LC	feathers	Rufous-capped Warblerfeathers	105.9241217	NA	NA	NA	NA	NA	105.9241217	105.9241217	0	16	1694.785947	1694.785947	1694.785947	1	1	Yes	unit	USD	2020	1	1694.785947	1694.785947	1694.785947	105.9241217	No	proxy: average of products	yes	-	A	NA	NA	0
Russian Sturgeon	Acipenser guelder	Fish	CR	caviar	Russian Sturgeoncaviar	181	NA	NA	NA	NA	NA	337	259	110.3086579	1880	486920	486920	486920	1	1	Yes	unit	USD	2008	1.23	598911.6	598911.6	598911.6	318.57	No	14-ounce jar	no	E	-	https://www.gourmetfoodstore.com/caviar/russian-caviars-0753	NA	0
Rusty-barred Owl	Strix hylophila	Aves	NT	feathers	Rusty-barred Owlfeathers	45	NA	NA	NA	NA	NA	45	45	0	4	180	180	180	1	1	Yes	unit	USD	2020	1	180	180	180	45	No	snowy owl	no	E	-	https://www.etsy.com/sg-en/market/owl_feathers	NA	0
S. American Gray Fox	Lycalopex griseus	Mammalia	LC	trims	S. American Gray Foxtrims	64.95	69.95	75	90	NA	NA	198.75	99.73	56.14201412	2	199.46	199.46	199.46	1	1	Yes	unit	USD	2020	1	199.46	199.46	199.46	99.73	No	NA	no	E	-	https://www.etsy.com/market/grey_fox_pelt	NA	0
Sable	Martes zibellina	Mammalia	LC	hair products	Sablehair products	0.45	2.1	9.88	17.91	25.17	48.86	65.99	24.33714286	24.67261621	57	1387.217143	1387.217143	1387.217143	1	1	Yes	unit	USD	2020	1	1387.217143	1387.217143	1387.217143	24.33714286	No	NA	no	E	-	https://www.ebay.com/b/Round-Long-Red-Sable-Bristle-Hair-Brushes/57209/bn_73893409?rt=nc&_sop=15, https://www.aliexpress.com/w/wholesale-sable-hair-brush.html	NA	0
Sable	Martes zibellina	Mammalia	LC	garment	Sablegarment	45	325	600	1750	3900	9230	12023.75	3981.964286	4787.332887	1	3981.964286	3981.964286	3981.964286	1	1	Yes	unit	USD	2020	1	3981.964286	3981.964286	3981.964286	3981.964286	No	NA	no	E	-	https://www.etsy.com/market/sable_fur_coat	NA	0
Sable Antelope	Hippotragus niger	Mammalia	LC	trophy	Sable Antelopetrophy	950	1020	1400	2200	3900	4200	4225	2556.428571	1510.862652	2	5112.857143	5112.857143	5112.857143	1	1	Yes	unit	USD	2020	1	5112.857143	5112.857143	5112.857143	2556.428571	No	shoulder mounts - full mounts	no	E	-	http://taxidermytrophiesforsale.com/product-category/taxidermy/antelope-taxidermy/sable-taxidermy/	NA	0
Sacred Chank	Turbinella pyrum	Mollusc	-	shell	Sacred Chank shell	69.99	99.99	150	180	350	500	600	278.5685714	207.8033755	12	3342.822857	3342.822857	3342.822857	1	1	Yes	unit	USD	2020	1	3342.822857	3342.822857	3342.822857	278.5685714	No	NA	no	E	-	https://www.ebay.com/b/Turbinella-Pyrum/4838/bn_7023261201?mkevt=1&mkrid=711-153677-346401-4&mkcid=2&keyword=&crlp=307364301291_&MT_ID=&geo_id=&rlsatarget=dsa-19959388920&adpos=1t1&device=c&loc=9062521&poi=&abcId=&cmpgn=1615587334&sitelnk=&test=LauraTest&gclid=Cj0KCQiAjfvwBRCkARIsAIqSWlPZ_RJsW00gwKjSt6NwbFZlJaWdqAl9CSAH9wlxS-YAtvbFa-TJuzMaAlvSEALw_wcB	NA	0
Saiga Antelope	Saiga tatarica	Mammalia	CR	medicinals	Saiga Antelopemedicinals	200	NA	NA	NA	NA	NA	280	240	56.56854249	476	114240	114240	114240	1	1	Yes	unit	USD	2012	1.14	130233.6	130233.6	130233.6	273.6	No	NA	no	N	-	https://www.asianscientist.com/2012/09/topnews/chinese-tcm-cooling-drinks-endangered-saiga-antelope-horns-2012/	NA	0
Salmon-crested Cockatoo	Cacatua moluccensis	Aves	VU	feathers	Salmon-crested Cockatoofeathers	12.95	NA	NA	NA	NA	NA	63.68	38.315	35.87152701	7	268.205	268.205	268.205	1	1	Yes	unit	USD	2020	1	268.205	268.205	268.205	38.315	No	proxy: other cockatoo for sale	no	E	S	https://www.etsy.com/market/cockatoo_feathers	NA	0
Saltwater Crocodile	Crocodylus porosus	Herptiles	LC	teeth	Saltwater Crocodileteeth	23	NA	NA	NA	NA	NA	53	38	21.21320344	9	342	342	342	1	1	Yes	unit	AUD	2019	0.6750258	230.8588236	230.8588236	230.8588236	25.6509804	No	depending on size	no	E	-	https://www.auscrocsouvenirs.com.au/crocodile-tooth-necklace-p13/	NA	0
Saltwater Crocodile	Crocodylus porosus	Herptiles	LC	medicinals	Saltwater Crocodilemedicinals	65	68	77	NA	NA	NA	82.3	73.075	7.988898547	13	949.975	949.975	949.975	1	1	Yes	unit	USD	2020	1	949.975	949.975	949.975	73.075	No	NA	no	E	-	https://feifah.com/products/crocodile-oil-50ml-original	NA	0
Saltwater Crocodile	Crocodylus porosus	Herptiles	LC	meats	Saltwater Crocodilemeats	100	NA	NA	NA	NA	NA	100	100	0	705	70500	70500	70500	1	1	Yes	unit	AUD	2018	0.6882616	48522.4428	48522.4428	48522.4428	68.82616	No	NA	no	N	-	https://www.farmonline.com.au/story/5456376/300000-handbags-drive-croc-farming-boom/	NA	0
Saltwater Crocodile	Crocodylus porosus	Herptiles	LC	trophy	Saltwater Crocodiletrophy	228.05	NA	NA	NA	NA	NA	372.34	300.195	102.0284375	1	300.195	300.195	300.195	1	1	Yes	unit	USD	2020	1	300.195	300.195	300.195	300.195	No	NA	no	E	-	https://www.catawiki.com/l/4479019-taxidermy-saltwater-crocodile-crocodylus-porosus-46-cm, https://www.catawiki.com/l/22995029-australian-saltwater-crocodile-very-fine-mount-crocodylus-porosus-10x10x55-cm	NA	0
Saltwater Crocodile	Crocodylus porosus	Herptiles	LC	shoes	Saltwater Crocodileshoes	650	660	NA	NA	NA	NA	699	669.6666667	25.89079631	2	1339.333333	1339.333333	1339.333333	1	1	Yes	unit	USD	2020	1	1339.333333	1339.333333	1339.333333	669.6666667	No	NA	no	E	-	https://www.alligator-shoes.com/mens-crocodile-skin-shoes-for-sale.html	NA	0
Saltwater Crocodile	Crocodylus porosus	Herptiles	LC	small leather product	Saltwater Crocodilesmall leather product	40	85	220	340	360	490	760	327.8571429	247.5523033	38	12458.57143	12458.57143	12458.57143	1	1	Yes	unit	AUD	2020	0.66179	8244.957986	8244.957986	8244.957986	216.9725786	No	small leather product - belt, wallets, strap	no	E	-	https://crocstockandbarra.com/search?type=product&q=saltwater+crocodile	NA	0
Saltwater Crocodile	Crocodylus porosus	Herptiles	LC	whole animal (dead)	Saltwater Crocodilewhole animal (dead)	3000	NA	NA	NA	NA	NA	3000	3000	0	1	3000	3000	3000	1	1	Yes	unit	AUD	2020	0.66179	1985.37	1985.37	1985.37	1985.37	No	trophy (entire mount, 3m - 4.5m)	no	E	-	https://www.crocodilemick.com/product-page/full-mount-crocodiles	NA	0
Saltwater Crocodile	Crocodylus porosus	Herptiles	LC	large leather product	Saltwater Crocodilelarge leather product	5400	6000	NA	NA	NA	NA	15000	8800	5377.731864	7	61600	61600	61600	1	1	Yes	unit	USD	2020	1	61600	61600	61600	8800	No	NA	no	E	-	http://workshop.rojeleather.com/crocodile-leather-merchandise/?sort=pricedesc	NA	0
Sambar Deer	Rusa unicolor	Mammalia	VU	trophy	Sambar Deertrophy	860	NA	NA	NA	NA	NA	950	905	63.63961031	1	905	905	905	1	1	Yes	unit	USD	2020	1	905	905	905	905	No	shoulder mounts	no	E	-	http://taxidermytrophiesforsale.com/product/sambar-deer-2/, https://safariworkstaxidermysales.com/search?type=product&q=sambar+deer	NA	0
Santa Fe Frog	Leptodactylus laticeps	Herptiles	NT	live specimen	Santa Fe Froglive specimen	300	NA	NA	NA	NA	NA	600	450	212.1320344	24	10800	10800	10800	1	1	Yes	unit	USD	2007	1.28	13824	13824	13824	576	No	NA	no	R	-	https://ec.europa.eu/environment/cites/pdf/reports/amphibia_species.pdf	NA	0
Scaled Quail	Callipepla squamata	Aves	LC	trophy	Scaled Quailtrophy	295	325	340	NA	NA	NA	375	333.75	33.26033674	2	667.5	667.5	667.5	1	1	Yes	unit	USD	2020	1	667.5	667.5	667.5	333.75	No	NA	no	E	-	http://www.thetaxidermystore.com/catalogsearch/result/?cat=0&q=scaled+quail, https://www.safariworkstaxidermysales.com/search?type=product&q=scaled+quail	NA	0
Scaly Clam	Tridacna squamosa	Mollusc	CD	shell	Scaly Clamshell	3	5	NA	NA	NA	NA	8	5.333333333	2.516611478	23	122.6666667	122.6666667	122.6666667	1	1	Yes	unit	USD	1996	1.68	206.08	206.08	206.08	8.96	No	per pair	no	R	-	http://www.ctsa.org/files/publications/CTSA_1256316728628558255081.pdf	NA	0
Scaly Clam	Tridacna squamosa	Mollusc	CD	live specimen	Scaly Clamlive specimen	69.99	84.99	98.99	NA	NA	NA	124.99	94.74	23.38624952	125	11842.5	11842.5	11842.5	1	1	Yes	unit	USD	2020	1	11842.5	11842.5	11842.5	94.74	No	NA	no	E	-	https://www.freshmarine.com/squamosa-clam.html	NA	0
Scarlet Macaw	Ara macao	Aves	LC	feathers	Scarlet Macawfeathers	20.99	28.99	32.99	38.99	99.99	NA	125.99	57.99	43.78127454	19	1101.81	1101.81	1101.81	1	1	Yes	unit	USD	2020	1	1101.81	1101.81	1101.81	57.99	No	NA	no	E	-	http://macawnutz.com/search.asp?keyword=scarlet+macaw&search=	NA	0
Scarlet Macaw	Ara macao	Aves	LC	live specimen	Scarlet Macawlive specimen	1500	2000	2800	4000	NA	NA	4195	2899	1190.275178	1	2899	2899	2899	1	1	Yes	unit	USD	2020	1	2899	2899	2899	2899	No	NA	no	E	-	https://www.birdbreeders.com/birds/scarlet-macaw	NA	0
Scorpion	Scorpiones spp.	Insecta	LC-CR	whole animal (dead)	Scorpionwhole animal (dead)	13.99	15.99	18.99	24.99	29.99	34.99	49.99	26.99	12.64911064	1	26.99	26.99	26.99	1	1	Yes	unit	USD	2020	1	26.99	26.99	26.99	26.99	No	NA	no	E	-	https://www.backwaterreptiles.com/scorpions-for-sale.html	NA	0
Sea Cucumber	Isostichopus fuscus	Echinoderms	EN	skins	Sea Cucumberskins	18.99	39.95	64.98	82.99	106.99	175	208.99	99.69857143	69.80497509	65	6480.407143	6480.407143	6480.407143	1	1	Yes	unit	USD	2020	1	6480.407143	6480.407143	6480.407143	99.69857143	No	dried sea cucumber	no	E	-	https://www.amazon.com/s?k=sea+cucumber&i=grocery&ref=nb_sb_noss_2	NA	0
Sea Cucumber	Isostichopus fuscus	Echinoderms	EN	whole animal (dead)	Sea Cucumberwhole animal (dead)	40	50	NA	NA	NA	3000	3500	1647.5	1861.636825	1208	1990180	199018	9950900	0.1	5	Yes	weight (/kg)	USD	2019	1.02	202998.36	10149918	5176458.18	4285.1475	No	NA	no	E	-	https://www.businessinsider.com/why-sea-cucumbers-so-expensive-seafood-2019-1?IR=T, https://www.alibaba.com/showroom/sea-cucumber-skin.html	https://study.com/academy/answer/how-much-does-a-sea-cucumber-weigh.html	0
Sea Cucumber	Isostichopus fuscus	Echinoderms	EN	meats	Sea Cucumbermeats	40	50	NA	NA	NA	3000	3500	1647.5	1861.636825	46	75785	7578.5	378925	0.1	5	Yes	weight (/kg)	USD	2019	1.02	7730.07	386503.5	197116.785	4285.1475	No	NA	no	E	-	https://www.businessinsider.com/why-sea-cucumbers-so-expensive-seafood-2019-1?IR=T, https://www.alibaba.com/showroom/sea-cucumber-skin.html	https://study.com/academy/answer/how-much-does-a-sea-cucumber-weigh.html	0
Sea Fan	Lepidisis olapa	Cnidaria	-	coral product	Sea Fancoral product	9.95	16.95	19.99	22	NA	27.99	28.5	20.89666667	7.008154298	1313	27437.32333	27437.32333	27437.32333	1	1	Yes	unit	USD	2020	1	27437.32333	27437.32333	27437.32333	20.89666667	No	NA	no	E	-	https://www.etsy.com/sg-en/market/sea_fan_coral	NA	0
Sea Fan	Lepidisis olapa	Cnidaria	-	jewelries	Sea Fanjewelries	26	46	76	88	98	NA	148	80.33333333	42.6598953	137	11005.66667	11005.66667	11005.66667	1	1	Yes	unit	USD	2020	1	11005.66667	11005.66667	11005.66667	80.33333333	No	framed sea fann	no	E	-	https://www.etsy.com/sg-en/market/genuine_sea_fan?ref=rlte_std_0	NA	0
Sei Whale	Balaenoptera borealis	Mammalia	EN	meats	Sei Whalemeats	68	NA	NA	NA	NA	NA	368	218	212.1320344	200	43600	654000	654000	15	15	Yes	weight (/kg)	USD	2002	1.46	954840	954840	954840	4774.2	No	NA	no	R	-	https://awionline.org/sites/default/files/uploads/documents/temp/FINAL-Sei-whale-IFS-Brief.pdf	https://awionline.org/sites/default/files/uploads/documents/temp/FINAL-Sei-whale-IFS-Brief.pdf	0
Senegal Chameleon	Chamaeleo senegalensis	Herptiles	LC	live specimen	Senegal Chameleonlive specimen	20	NA	NA	NA	35	NA	40	31.66666667	10.40833	302	9563.333333	9563.333333	9563.333333	1	1	Yes	unit	USD	2020	1	9563.333333	9563.333333	9563.333333	31.66666667	No	NA	no	E	-	https://undergroundreptiles.com/shop/senegal-chameleon/, https://www.backwaterreptiles.com/chameleons/senegal-chameleon-for-sale.html, https://www.reptilecity.com/Merchant2/merchant.mvc?Screen=PROD&Product_Code=SC2	NA	0
Senegal Parrot	Poicephalus senegalensis	Aves	LC	live specimen	Senegal Parrot live specimen	200	500	750	1100	1200	NA	1500	875	481.4041961	1	875	875	875	1	1	Yes	unit	USD	2019	1.02	892.5	892.5	892.5	892.5	No	NA	no	E	-	https://www.wikihow.pet/Know-if-a-Senegal-Parrot-Is-Right-for-You, https://www.birdbreeders.com/birds/senegal-poicephalus	NA	0
Sharp-tailed Grouse	Tympanuchus phasianellus	Aves	LC	trophy	Sharp-tailed Grousetrophy	270	425	495	NA	NA	695	705	518	185.0540462	2	1036	1036	1036	1	1	Yes	unit	USD	2020	1	1036	1036	1036	518	No	NA	no	E	-	http://www.thetaxidermystore.com/catalogsearch/result/index/?cat=0&dir=desc&order=price&p=3&q=sharp-tailed+grouse	NA	0
Shell	Hyriopsis schlegeli	Mollusc	-	shell	Shellshell	9.87	18.49	35.99	99.99	109	239.99	299.99	116.1885714	113.0665648	1	116.1885714	116.1885714	116.1885714	1	1	Yes	unit	USD	2020	1	116.1885714	116.1885714	116.1885714	116.1885714	No	NA	no	E	-	https://www.seashellco.com/seashells-starfish-home-decoration-collection/large-decorative-shells?dir=asc&order=price&p=4	NA	0
Shell	Hyriopsis schlegeli	Mollusc	-	shell products	Shellshell products	9.87	18.49	35.99	99.99	109	239.99	299.99	116.1885714	113.0665648	18	2091.394286	2091.394286	2091.394286	1	1	Yes	unit	USD	2020	1	2091.394286	2091.394286	2091.394286	116.1885714	No	NA	no	E	-	https://www.seashellco.com/seashells-starfish-home-decoration-collection/large-decorative-shells?dir=asc&order=price&p=4	NA	0
Shell	Hyriopsis schlegeli	Mollusc	-	jewelries	Shelljewelries	10	54	85	145	165	320	565	192	192.383298	15	2880	2880	2880	1	1	Yes	unit	USD	2019	1.02	2937.6	2937.6	2937.6	195.84	No	NA	no	N	-	https://www.thezoereport.com/p/shell-jewelry-is-the-spring-2019-trend-to-try-heres-why-16991829	NA	0
Short-beaked Echidna	Tachyglossus aculeatus	Mammalia	LC	live specimen	Short-beaked Echidnalive specimen	2500	NA	NA	NA	NA	NA	2500	2500	0	4	10000	10000	10000	1	1	Yes	unit	USD	2019	1.02	10200	10200	10200	2550	No	NA	no	N	-	https://www.nationalgeographic.com/animals/2019/09/captive-bred-echidnas-laundered/	NA	0
Short-eared Owl	Asio flammeus	Aves	LC	trophy	Short-eared Owltrophy	220	240	NA	NA	NA	NA	400	286.6666667	98.65765725	1	286.6666667	286.6666667	286.6666667	1	1	Yes	unit	USD	2020	1	286.6666667	286.6666667	286.6666667	286.6666667	No	NA	no	E	-	https://www.storetaxidermy.com/short-eared-owl-taxidermy-bird-mount-st4108.html, https://www.etsy.com/listing/757742222/short-eared-owl-taxidermy-real-owl-mount?ga_order=most_relevant&ga_search_type=all&ga_view_type=gallery&ga_search_query=taxidermy+owl&ref=sr_gallery-1-13&pro=1&frs=1	NA	0
Short-tailed Python	Python curtus	Herptiles	LC	trims	Short-tailed Pythontrims	125	NA	NA	NA	NA	NA	150	137.5	17.67766953	4	550	550	550	1	1	Yes	unit	USD	2020	1	550	550	550	137.5	No	no length measured, assumed to be standard "back-cut"	no	E	-	https://www.districtleathers.com/products/metallic-tipped-short-tail-python-back-cut?variant=13063568752701	NA	0
Short-tailed Python	Python curtus	Herptiles	LC	shoes	Short-tailed Pythonshoes	327.45	497.16	630	NA	NA	NA	770	556.1525	188.8289835	2	1112.305	1112.305	1112.305	1	1	Yes	unit	EUR	2020	1.079494	1200.726574	1200.726574	1200.726574	600.3632868	No	NA	no	E	-	https://www.lyst.com/shoes/diemme-ssense-exclusive-ivory-python-skin-curtus-slip_on-shoes/, https://www.superglamourous.it/products/maxime-high-top, https://www.glamood.com/de/mm22-python-derby-P195036.htm, https://www.lyst.com/shoes/manolo-blahnik-bb-python-105mm-pump-python-curtus-rub/	NA	0
Short-tailed Python	Python curtus	Herptiles	LC	small leather product	Short-tailed Pythonsmall leather product	117	138	NA	NA	NA	NA	1563.44	606.1466667	829.1068354	1	606.1466667	606.1466667	606.1466667	1	1	Yes	unit	EUR	2020	1.079494	654.3316898	654.3316898	654.3316898	654.3316898	No	NA	no	E	-	https://www.gleniboutique.com/Python-wallet-in-aubergine-EN.html#product-details-tab-specification, https://www.gleniboutique.com/python-blue-man-wallet.html#product-details-tab-specification, https://www.lyst.com/bags/burberry-python-clutch-bag-black-1/	NA	0
Short-tailed Python	Python curtus	Herptiles	LC	large leather product	Short-tailed Pythonlarge leather product	787.5	NA	NA	NA	NA	1283	1575	1215.166667	398.1081302	195	236957.5	236957.5	236957.5	1	1	Yes	unit	EUR	2020	1.079494	255794.1995	255794.1995	255794.1995	1311.765126	No	NA	no	E	-	https://www.gleniboutique.com/US-luxurypythonhandbagds-4821.html, https://www.gleniboutique.com/clelia-short.html	NA	0
Siamese Crocodile	Crocodylus siamensis	Herptiles	CR	skull	Siamese Crocodileskull	30	NA	NA	NA	NA	NA	30	30	0	2	60	60	60	1	1	Yes	unit	GBP	2019	1.30073254	78.0439524	78.0439524	78.0439524	39.0219762	No	NA	no	N	-	https://www.bbc.com/news/uk-england-wiltshire-50095070	NA	0
Siamese Crocodile	Crocodylus siamensis	Herptiles	CR	whole animal (dead)	Siamese Crocodilewhole animal (dead)	63.99	NA	NA	NA	NA	NA	64.99	64.49	0.707106781	1	64.49	64.49	64.49	1	1	Yes	unit	EUR	2020	1.079494	69.61656806	69.61656806	69.61656806	69.61656806	No	NA	no	E	-	https://www.ebay.co.uk/b/Taxidermy-Crocodile/67212/bn_7023491629	NA	0
Siamese Crocodile	Crocodylus siamensis	Herptiles	CR	shoes	Siamese Crocodileshoes	650	660	NA	NA	NA	NA	690	666.6666667	20.81665999	4	2666.666667	2666.666667	2666.666667	1	1	Yes	unit	USD	2020	1	2666.666667	2666.666667	2666.666667	666.6666667	No	NA	no	E	-	https://www.crocodile-bag.com/mens-crocodile-alligator-leather-skin-shoes-for-sale.html	NA	0
Siamese Crocodile	Crocodylus siamensis	Herptiles	CR	small leather product	Siamese Crocodilesmall leather product	95	169	180	260	350	430	1020	357.7142857	313.4936014	21	7512	7512	7512	1	1	Yes	unit	USD	2020	1	7512	7512	7512	357.7142857	No	small leather product - belt, wallets, strap	no	E	-	https://www.crocodile-bag.com/genuine-mens-crocodile-alligator-leather-skin-wallets.html	NA	0
Siamese Crocodile	Crocodylus siamensis	Herptiles	CR	medicinals	Siamese Crocodilemedicinals	15.78	16.57	NA	NA	NA	NA	1262.47	431.6066667	719.5488622	335	144588.2333	144588.2333	144588.2333	1	1	Yes	unit	USD	2017	1.07	154709.4097	154709.4097	154709.4097	461.8191333	No	NA	no	E	-	https://www.asiaone.com/asia/locals-and-tourists-develop-taste-crocodile-meat-thailandhttps://www.cnbc.com/2017/07/01/thailands-has-a-thriving-industry-of-crocodile-farms.html	NA	0
Siamese Crocodile	Crocodylus siamensis	Herptiles	CR	large leather product	Siamese Crocodilelarge leather product	450	850	1420	1800	2400	2600	3200	1817.142857	985.5068795	4	7268.571429	7268.571429	7268.571429	1	1	Yes	unit	USD	2020	1	7268.571429	7268.571429	7268.571429	1817.142857	No	handbags	no	E	-	https://www.crocodile-bag.com/genuine-crocodile-alligator-leather-handbags-for-sale.html	NA	0
Siamese Crocodile	Crocodylus siamensis	Herptiles	CR	skins	Siamese Crocodileskins	369	490	550	650	NA	822.64	870.1	625.29	194.4973393	1	625.29	625.29	625.29	1	1	Yes	unit	USD	2020	1	625.29	625.29	625.29	625.29	No	proxy: Crocodylus spp.	no	E	S	https://buyleatheronline.com/en/home/241-genuine-exotic-crocodile-leather-hides.html, https://store.rojeleather.com/nile-crocodile-skins-species-niloticus/	NA	0
Siamese Fighting Fish	Betta splendens	Fish	VU	live specimen	Siamese Fighting Fishlive specimen	3.6	4.96	5.99	7	18	19.9	22.99	11.77714286	8.165824544	50	588.8571429	588.8571429	588.8571429	1	1	Yes	unit	GBP	2020	1.287854	758.3620269	758.3620269	758.3620269	15.16724054	No	NA	no	E	-	https://www.allpondsolutions.co.uk/fish/tropical/siamese-fighting-fish/?p=2	NA	0
Siberian Sturgeon	Acipenser baerii	Fish	EN	meats	Siberian Sturgeonmeats	3	4	NA	NA	NA	8	11	6.5	3.696845502	59	383.5	383.5	767	1	2	Yes	weight (/kg)	USD	2020	1	383.5	767	575.25	9.75	No	NA	no	R	-	http://www.fao.org/fishery/culturedspecies/Acipenser_baerii/en#tcNA00EA	NA	0
Siberian Sturgeon	Acipenser baerii	Fish	EN	caviar	Siberian Sturgeoncaviar	35.91	85.74	167.98	332.45	743.64	1450.88	2898.26	816.4085714	1044.005485	1820	1485863.6	1485863.6	1485863.6	1	1	Yes	unit	USD	2020	1	1485863.6	1485863.6	1485863.6	816.4085714	No	NA	no	E	-	https://www.markys.com/Caviar/Siberian-Sturgeon-Caviar-France.html	NA	0
Siberian Sturgeon	Acipenser baerii	Fish	EN	extracts	Siberian Sturgeonextracts	35.91	85.74	167.98	332.45	743.64	1450.88	2898.26	816.4085714	1044.005485	311	253903.0657	253903.0657	253903.0657	1	1	Yes	unit	USD	2020	1	253903.0657	253903.0657	253903.0657	816.4085714	No	extracts - caviar	no	E	-	https://www.markys.com/Caviar/Siberian-Sturgeon-Caviar-France.html	NA	0
Siberian Weasel	Mustela sibirica	Mammalia	LC	hair products	Siberian Weaselhair products	0.11	2.6	3.18	4.15	5.5	9.4	15.58	5.788571429	5.178488932	19821	114735.2743	114735.2743	114735.2743	1	1	Yes	unit	USD	2020	1	114735.2743	114735.2743	114735.2743	5.788571429	No	hair product - paintbrush/hairbrush	no	E	-	https://www.alibaba.com/showroom/weasel-hair-brush.html	NA	0
Siberian Weasel	Mustela sibirica	Mammalia	LC	garment	Siberian Weaselgarment	24.95	125	155.32	165	347.33	NA	2200	502.9333333	837.9240189	64	32187.73333	32187.73333	32187.73333	1	1	Yes	unit	USD	2020	1	32187.73333	32187.73333	32187.73333	502.9333333	No	NA	no	E	-	https://www.etsy.com/market/weasel_fur_coat	NA	0
Siberian Weasel	Mustela sibirica	Mammalia	LC	extracts	Siberian Weaselextracts	0.11	2.6	3.18	4.15	5.5	9.4	15.58	5.788571429	5.178488932	76	439.9314286	439.9314286	439.9314286	1	1	Yes	unit	USD	2020	1	439.9314286	439.9314286	439.9314286	5.788571429	No	proxy: hair products	no	E	S	https://www.alibaba.com/showroom/weasel-hair-brush.html	NA	0
Siberian Weasel	Mustela sibirica	Mammalia	LC	hairs	Siberian Weaselhairs	0.11	2.6	3.18	4.15	5.5	9.4	15.58	5.788571429	5.178488932	1	5.788571429	5.788571429	5.788571429	1	1	Yes	unit	USD	2020	1	5.788571429	5.788571429	5.788571429	5.788571429	No	proxy: hair products	no	E	S	https://www.alibaba.com/showroom/weasel-hair-brush.html	NA	0
Six-banded Armadillo	Euphractus sexcinctus	Mammalia	LC	live specimen	Six-banded Armadillolive specimen	2600	2700	NA	NA	NA	NA	2900	2733.333333	152.7525232	10	27333.33333	27333.33333	27333.33333	1	1	Yes	unit	USD	2020	1	27333.33333	27333.33333	27333.33333	2733.333333	No	NA	no	E	-	https://www.exoticanimalsforsale.net/armadillos-for-sale.asp	NA	0
Six-tubercled Amaz Turtle	Podocnemis sextuberculata	Herptiles	VU	carapace	Six-tubercled Amaz Turtlecarapace	20	48	99	120	195	NA	249	121.8333333	87.02968842	1	121.8333333	121.8333333	121.8333333	1	1	Yes	unit	USD	2020	1	121.8333333	121.8333333	121.8333333	121.8333333	No	NA	no	E	-	https://www.skullsunlimited.com/pages/search-results-page?q=turtle+shell	NA	0
Slate-throated Redstart	Myioborus miniatus	Aves	LC	feathers	Slate-throated Redstartfeathers	105.9241217	NA	NA	NA	NA	NA	105.9241217	105.9241217	0	28	2965.875408	2965.875408	2965.875408	1	1	Yes	unit	USD	2020	1	2965.875408	2965.875408	2965.875408	105.9241217	No	proxy: average of products	yes	-	A	NA	NA	0
Slender Seahorse	Hippocampus reidi	Fish	NT	live specimen	Slender Seahorselive specimen	149.99	150	199.99	NA	NA	NA	210	177.495	32.01614228	127	22541.865	22541.865	22541.865	1	1	Yes	unit	USD	2020	1	22541.865	22541.865	22541.865	177.495	No	depending on size	no	E	-	https://www.aquariumcreationsonline.net/seahorses_saltwaterfish.html, https://seahorse.com/product/hippocampus-reidi-pair-yellow-brazileros/	NA	0
Slider	Trachemys scripta	Herptiles	LC	ders	Sliderders	24.33	NA	NA	NA	NA	NA	29.99	27.16	4.002224382	9	244.44	244.44	244.44	1	1	Yes	unit	USD	2020	1	244.44	244.44	244.44	27.16	No	NA	no	E	-	https://www.voedingssupplementennederland.nl/en/vitakruid-boneur-vitakruid-100g.html2, https://www.ebay.com/itm/Gui-Ban-Jiao-Glue-Of-Tortoise-Plastron-Gui-Jia-Jiao-Gui-Jiao-/332982768302	NA	0
Slider	Trachemys scripta	Herptiles	LC	whole animal (dead)	Sliderwhole animal (dead)	6.95	10.7	26.95	251.95	329.95	895.95	9995	1645.35	3695.171398	1	1645.35	1645.35	1645.35	1	1	Yes	unit	USD	2020	1	1645.35	1645.35	1645.35	1645.35	No	assumed for pet trade	no	E	-	https://myturtlestore.com/search.php?search_query=slider&Search=, http://www.theturtlesource.com/i.asp?id=300200597&p=Emerald-Albino-Paradox	NA	1
Slider	Trachemys scripta	Herptiles	LC	live specimen	Sliderlive specimen	6.95	10.7	26.95	251.95	329.95	895.95	9995	1645.35	3695.171398	5	8226.75	8226.75	8226.75	1	1	Yes	unit	USD	2020	1	8226.75	8226.75	8226.75	1645.35	No	NA	no	E	-	https://myturtlestore.com/search.php?search_query=slider&Search=, http://www.theturtlesource.com/i.asp?id=300200597&p=Emerald-Albino-Paradox	NA	1
Small Giant Clam	Tridacna maxima	Mollusc	CD	live specimen	Small Giant Clamlive specimen	50	79	165	NA	NA	238.54	295.54	165.616	103.7640664	192	31798.272	31798.272	31798.272	1	1	Yes	unit	USD	2019	1.02	32434.23744	32434.23744	32434.23744	168.92832	No	NA	no	E	-	https://yourfishstore.com/collections/clams, https://www.algaebarn.com/shop/captive-bred/invertebrates/maxima-clam-tridacna/	NA	0
Small Giant Clam	Tridacna maxima	Mollusc	CD	shell	Small Giant Clamshell	18.4	25.95	34.95	250	NA	NA	500	165.86	210.4671988	1	165.86	165.86	165.86	1	1	Yes	unit	USD	1997	1.62	268.6932	268.6932	268.6932	268.6932	No	aquarium trade	no	R	-	http://www.fao.org/3/AC892E04.htm	NA	0
Smooth Dogfish	Mustelus canis	Fish	NT	whole animal (dead)	Smooth Dogfishwhole animal (dead)	145.256	NA	NA	NA	NA	NA	145.256	145.256	0	1	145.256	145.256	145.256	1	1	Yes	unit	USD	2020	1	145.256	145.256	145.256	145.256	No	assumed for meat	no	E	-	https://www.tridge.com/attributes/spiny-dogfish/variety/smooth-dogfish-mustelus-canis/prices	NA	0
Snow Goose	Chen caerulescens	Aves	LC	whole animal (dead)	Snow Goosewhole animal (dead)	550	NA	NA	NA	NA	NA	550	550	0	3	1650	1650	1650	1	1	Yes	unit	USD	2020	1	1650	1650	1650	550	No	proxy: taxidermy	no	E	S	https://www.etsy.com/market/snow_goose_taxidermy	NA	0
Sooty Tern	Onychoprion fuscatus	Aves	LC	scientific specimen	Sooty Ternscientific specimen	74	NA	NA	NA	NA	NA	108	91	24.04163056	2	182	182	182	1	1	Yes	unit	USD	2020	1	182	182	182	91	No	proxy: tern taxidermy	no	E	S	https://www.etsy.com/sg-en/listing/677223243/common-tern-taxidermy-bird-mount-mounted, https://www.amazon.com/Common-Tern-Taxidermy-Bird-Mount/dp/B07MZZFB4M	NA	0
South African Fur Seal	Arctocephalus pusillus	Mammalia	LC	medicinals	South African Fur Sealmedicinals	13.6	25.8	NA	NA	NA	NA	26.38	21.92666667	7.21693379	21	460.46	460.46	460.46	1	1	Yes	unit	CAD	2019	0.7693605	354.2597358	354.2597358	354.2597358	16.86951123	No	depending on brands, sold as capsules	no	E	-	https://www.canadianginsengfarm.com/product/harp-seal-oil-1000mg-320-softgels/, https://www.canadamake.com/bec-harp-seal-oil-omega-3-500mg-500capsules.html, https://fosetter.com/product/maplelife-harp-seal-oil-1000-mg-golden-30020-softgels/	NA	0
South African Fur Seal	Arctocephalus pusillus	Mammalia	LC	small leather product	South African Fur Sealsmall leather product	12	30	70	85	95	145	175	87.42857143	58.22043497	4	349.7142857	349.7142857	349.7142857	1	1	Yes	unit	USD	2019	1.02	356.7085714	356.7085714	356.7085714	89.17714286	No	NA	no	E	-	https://www.ethnohouse.ca/product-tag/sealskin/page/3/?orderby=price&v=0f177369a3b7	NA	0
South African Ostrich	Struthio camelus australis	Aves	LC	leather product	South African Ostrichleather product	220	660	NA	3000	3900	4750	6250	3130	2346.810602	1	3130	3130	3130	1	1	Yes	unit	SGD	2019	0.740791	2318.67583	2318.67583	2318.67583	2318.67583	No	large product - bag	no	E	-	https://www.karooclassics.com/collections/handbags, http://workshop.rojeleather.com/ostrich-leather-merchandise/?sort=featured&page=1	NA	0
South China Sika Deer	Cervus nippon	Mammalia	LC	horn (whole)	South China Sika Deerhorn (whole)	120	NA	NA	NA	NA	NA	126	123	4.242640687	7	861	861	861	1	1	Yes	unit	USD	2020	1	861	861	861	123	No	NA	no	E	-	http://taxidermytrophiesforsale.com/product-category/home-decor/wall-art-horn-antler/antlers-on-plaque/sika-deer-antlers/	NA	0
South China Sika Deer	Cervus nippon	Mammalia	LC	medicinals	South China Sika Deermedicinals	19.99	35.99	NA	NA	NA	NA	149.99	68.65666667	70.88958551	11	755.2233333	755.2233333	755.2233333	1	1	Yes	unit	USD	2020	1	755.2233333	755.2233333	755.2233333	68.65666667	No	NA	no	E	-	https://www.healthwisdom.shop/products/lu-rong-sika-deer-antler-slice-ban-la-pian-rare-energy-tonic-lu-rong	NA	0
Southern African Ostrich	Struthio camelus	Aves	LC	feathers	Southern African Ostrichfeathers	0.15	1.31	4.95	5.07	NA	NA	6.4	3.576	2.691055555	35	125.16	125.16	125.16	1	1	Yes	unit	USD	2020	1	125.16	125.16	125.16	3.576	No	NA	no	E	-	https://www.dhgate.com/wholesale/ostrich+feathers+26+inch.html#seo=WAP	NA	0
Southern African Ostrich	Struthio camelus	Aves	LC	oils	Southern African Ostrichoils	9.61	29.9	83.35	NA	NA	199.95	199.99	104.56	91.16690628	160	16729.6	16729.6	16729.6	1	1	Yes	unit	USD	2019	1.02	17064.192	17064.192	17064.192	106.6512	No	NA	no	E	-	https://www.ebay.com/itm/100-PURE-Egyptian-HEAVY-OSTRICH-OIL-REFINED-7X-STRONGER-THAN-AUSTRALIAN-EMU-OIL-/321200208331?mkevt=1&mkrid=711-153677-346401-4&mkcid=2&keyword=&crlp=307364301297_&MT_ID=&geo_id=&rlsatarget=dsa-19959388920&adpos=1t1&device=c&loc=9062542&poi=&abcId=&cmpgn=1615587334&sitelnk=&test=LauraTest&gclid=CjwKCAiAsIDxBRAsEiwAV76N889nKzsyuEhtQZwkntw6Rptytvl_R715FOYes2byxcDIx5nVgVnWWB…	NA	0
Southern African Ostrich	Struthio camelus	Aves	LC	small leather product	Southern African Ostrichsmall leather product	59.95	99	119.95	129	149	239	249	149.2714286	70.44299029	105	15673.5	15673.5	15673.5	1	1	Yes	unit	USD	2020	1	15673.5	15673.5	15673.5	149.2714286	No	wallets	no	E	-	https://www.realmenswallets.com/ostrich-wallet/, http://www.tombarrington.com/ostrich-leather-wallets	NA	0
Southern African Ostrich	Struthio camelus	Aves	LC	eggs (dead)	Southern African Ostricheggs (dead)	25	49	71	NA	129.99	189	336.58	133.4283333	115.890272	9	1200.855	1200.855	1200.855	1	1	Yes	unit	USD	2019	1.02	1224.8721	1224.8721	1224.8721	136.0969	No	NA	no	E	-	https://www.africancraftsmarket.com/products/african-ostrich-eggs.html, https://www.etsy.com/search?q=ostrich%20egg	NA	0
Southern African Ostrich	Struthio camelus	Aves	LC	skin pieces	Southern African Ostrichskin pieces	168.37	NA	NA	NA	NA	NA	450	309.185	199.1424828	9	2782.665	2782.665	2782.665	1	1	Yes	unit	USD	2019	1.02	2838.3183	2838.3183	2838.3183	315.3687	No	NA	no	E	-	https://buyleatheronline.com/en/exotic/120-genuine-ostrich-leather-hides.html, http://store.rojeleather.com/ostrich-body-white-cf-matte/	NA	0
Southern African Ostrich	Struthio camelus	Aves	LC	skins	Southern African Ostrichskins	168.37	NA	NA	NA	NA	NA	450	309.185	199.1424828	10	3091.85	3091.85	3091.85	1	1	Yes	unit	USD	2019	1.02	3153.687	3153.687	3153.687	315.3687	No	NA	no	E	-	https://buyleatheronline.com/en/exotic/120-genuine-ostrich-leather-hides.html, http://store.rojeleather.com/ostrich-body-white-cf-matte/	NA	0
Southern African Ostrich	Struthio camelus	Aves	LC	trims	Southern African Ostrichtrims	168.37	NA	NA	NA	NA	NA	450	309.185	199.1424828	5	1545.925	1545.925	1545.925	1	1	Yes	unit	USD	2019	1.02	1576.8435	1576.8435	1576.8435	315.3687	No	NA	no	E	-	https://buyleatheronline.com/en/exotic/120-genuine-ostrich-leather-hides.html, http://store.rojeleather.com/ostrich-body-white-cf-matte/	NA	0
Southern African Ostrich	Struthio camelus	Aves	LC	shoes	Southern African Ostrichshoes	198	270	298	360	595	870	1845	633.7142857	582.2802058	346	219265.1429	219265.1429	219265.1429	1	1	Yes	unit	USD	2019	1.02	223650.4457	223650.4457	223650.4457	646.3885714	No	NA	no	E	-	https://dudesboutique.com/collections/ostrich-shoes, https://www.mensdesignershoe.com/product-list.php?mens-ostrich-shoes-pg8-cid78.html	NA	0
Southern African Ostrich	Struthio camelus	Aves	LC	large leather product	Southern African Ostrichlarge leather product	220	660	NA	3000	3900	4750	6250	3130	2346.810602	13	40690	40690	40690	1	1	Yes	unit	SGD	2019	0.740791	30142.78579	30142.78579	30142.78579	2318.67583	No	large product - bag	no	E	-	https://www.karooclassics.com/collections/handbags, http://workshop.rojeleather.com/ostrich-leather-merchandise/?sort=featured&page=1	NA	0
Southern African Ostrich	Struthio camelus	Aves	LC	garment	Southern African Ostrichgarment	19.99	33.6	40.27	1375	NA	14500	15000	5161.476667	7447.13001	1	5161.476667	5161.476667	5161.476667	1	1	Yes	unit	USD	2019	1.02	5264.7062	5264.7062	5264.7062	5264.7062	No	feather wraps and leather jackets	no	E	-	https://www.aliexpress.com/popular/ostrich-leather-jacket.html, https://www.therealreal.com/products/men/clothing/outerwear/gucci-ostrich-leather-jacket, https://www.theguardian.com/us-news/2018/aug/01/paul-manafort-ostrich-leather-jacket-expert	NA	0
Southern Flying Squirrel	Glaucomys volans	Mammalia	LC	live specimen	Southern Flying Squirrellive specimen	450	NA	NA	NA	NA	NA	600	525	106.0660172	200	105000	105000	105000	1	1	Yes	unit	USD	2019	1.02	107100	107100	107100	535.5	No	NA	no	E	-	https://www.jandaexotics.com/flying-squirrels-for-sale	NA	0
Southern Giant Clam	Tridacna derasa	Mollusc	VU	live specimen	Southern Giant Clamlive specimen	39.99	47.99	60	150	NA	NA	729.99	205.594	296.4553829	106	21792.964	21792.964	21792.964	1	1	Yes	unit	USD	2019	1.02	22228.82328	22228.82328	22228.82328	209.70588	No	NA	no	E	-	https://www.algaebarn.com/shop/captive-bred/invertebrates/derasa-clam-tridacna/, https://www.liveaquaria.com/product/585/?pcatid=585, https://aqualocker.com/invertebrates/clams-invertebrates/derasa-clam/	NA	0
Southern Savanna Monitor	Varanus exanthematicus	Herptiles	LC	skin pieces	Southern Savanna Monitorskin pieces	5.95	24.95	65	NA	NA	NA	108.48	51.095	45.48999634	1	51.095	51.095	51.095	1	1	Yes	unit	USD	2019	1.02	52.1169	52.1169	52.1169	52.1169	No	NA	no	E	-	https://guitarpartsandmore.com/productCategory.php?Black-Ring-Lizard-Skins---Water-Monitor-304, https://buyleatheronline.com/en/home/243-genuine-exotic-water-monitor-varanus-salvator-skins.html	NA	0
Sperm Whale	Physeter macrocephalus	Mammalia	VU	trims	Sperm Whaletrims	438.2354131	NA	NA	NA	NA	NA	438.2354131	438.2354131	0	1	438.2354131	438.2354131	438.2354131	1	1	Yes	unit	USD	2020	1	438.2354131	438.2354131	438.2354131	438.2354131	No	proxy: average of products	yes	-	A	NA	NA	0
Sperm Whale	Physeter macrocephalus	Mammalia	VU	teeth	Sperm Whaleteeth	60	NA	NA	300	NA	NA	625	328.3333333	283.5636319	7	2298.333333	2298.333333	2298.333333	1	1	Yes	unit	USD	2019	1.02	2344.3	2344.3	2344.3	334.9	No	NA	no	E	-	https://www.boonetrading.com/collections/sperm-whale-teeth	NA	0
Sperm Whale	Physeter macrocephalus	Mammalia	VU	carving	Sperm Whalecarving	212.5	425	722.5	1147.5	2252.5	4420	10625	2829.285714	3731.204484	1	2829.285714	2829.285714	2829.285714	1	1	Yes	unit	USD	2020	1	2829.285714	2829.285714	2829.285714	2829.285714	No	NA	no	E	-	https://www.scrimshawcollector.com/product-category/scrimshaw/whale-teeth/page/5/?orderby=price	NA	1
Sperm Whale	Physeter macrocephalus	Mammalia	VU	ivory carving	Sperm Whaleivory carving	212.5	425	722.5	1147.5	2252.5	4420	10625	2829.285714	3731.204484	2	5658.571429	5658.571429	5658.571429	1	1	Yes	unit	USD	2019	1.02	5771.742857	5771.742857	5771.742857	2885.871429	No	NA	no	E	-	https://www.scrimshawcollector.com/product-category/scrimshaw/whale-teeth/page/5/?orderby=price	NA	1
Sperm Whale	Physeter macrocephalus	Mammalia	VU	extracts	Sperm Whaleextracts	66.39	81	128	165	179	314	82530	11923.34143	31134.71701	4	47693.36571	47693.36571	47693.36571	1	1	Yes	unit	EUR	2019	1.136848	54220.10743	54220.10743	54220.10743	13555.02686	No	NA	no	E	-	https://attarperfumes.net/shop/aromatherapy/ambergris/, https://www.nationalgeographic.com/news/2012/9/120830-ambergris-charlie-naysmith-whale-vomit-science/	NA	1
Spider	Aranae spp.	Insecta	DD-LC	live specimen	Spiderlive specimen	9.99	14.99	29.99	59.99	89.99	124.99	149.99	68.56142857	54.97835072	88	6033.405714	6033.405714	6033.405714	1	1	Yes	unit	USD	2020	1	6033.405714	6033.405714	6033.405714	68.56142857	No	NA	no	E	-	https://undergroundreptiles.com/product-category/animals/inverts/tarantulas-amp-spiders/page/5/?orderby=price	NA	0
Spiny Soft-shell Turtle	Apalone spinifera	Herptiles	LC	live specimen	Spiny Soft-shell Turtlelive specimen	24.99	29.99	75	NA	NA	NA	99	57.245	35.78612441	1	57.245	57.245	57.245	1	1	Yes	unit	USD	2020	1	57.245	57.245	57.245	57.245	No	NA	no	E	-	, https://www.backwaterreptiles.com/turtles/spiny-softshell-turtle-for-sale.html, https://www.reptilecity.com/Merchant2/merchant.mvc?Screen=PROD&Product_Code=spso	NA	0
Spotted Hyaena	Crocuta crocuta	Mammalia	LC	trophy	Spotted Hyaenatrophy	1200	1675	1950	NA	NA	3795	4795	2683	1537.020657	1	2683	2683	2683	1	1	Yes	unit	USD	2020	1	2683	2683	2683	2683	No	NA	no	E	-	, http://www.thetaxidermystore.com/catalogsearch/result/?o=spotted+hyenna&q=spotted+hyena	NA	0
Spotted Sand Boa	Eryx jaculus	Herptiles	LC	scientific specimen	Spotted Sand Boascientific specimen	40	150	300	450	600	750	900	455.7142857	315.0056689	6	2734.285714	2734.285714	2734.285714	1	1	Yes	unit	USD	2020	1	2734.285714	2734.285714	2734.285714	455.7142857	No	proxy: other sand boa species	no	E	S	https://www.morphmarket.com/us/c/reptiles/boas/sand-boas	NA	0
Spotted Seal	Phoca largha	Mammalia	LC	trims	Spotted Sealtrims	159	NA	NA	NA	NA	189	199	182.3333333	20.81665999	1	182.3333333	182.3333333	182.3333333	1	1	Yes	unit	CAD	2019	0.7693605	140.2800645	140.2800645	140.2800645	140.2800645	No	proxy: harp seal skin pieces	no	E	S	https://www.furcanada.com/web/furcanada-seal-skin-products-74-seal-skins-harp-seal.html	NA	0
Spotted Wolffish	Anarhichas minor	Fish	NT	small leather product	Spotted Wolffishsmall leather product	129	NA	NA	149	NA	NA	169	149	20	1	149	149	149	1	1	Yes	unit	USD	2019	1.02	151.98	151.98	151.98	151.98	No	NA	no	E	-	https://www.wyofishleather.com/search?page=2&q=wolffish	NA	0
Springbok	Antidorcas marsupialis	Mammalia	LC	skins	Springbokskins	49	NA	NA	NA	NA	NA	49	49	0	3	147	147	147	1	1	Yes	unit	USD	2019	1.02	149.94	149.94	149.94	49.98	No	NA	no	E	-	https://www.africancraftsmarket.com/products/animal-skins/Springbok-skin-hides.html	NA	0
Springbok	Antidorcas marsupialis	Mammalia	LC	horn (whole)	Springbokhorn (whole)	4.5	5.5	6.5	19.99	24.99	34.99	49.99	20.92285714	17.20362725	2	41.84571429	41.84571429	41.84571429	1	1	Yes	unit	USD	2019	1.02	42.68262857	42.68262857	42.68262857	21.34131429	No	NA	no	E	-	https://www.worldwidewildlifeproducts.com/store/pc/Springbok-Horns-c37.htm?pageStyle=h&ProdSort=0&page=2&idCategory=37	NA	0
Springbok	Antidorcas marsupialis	Mammalia	LC	skull	Springbokskull	29.99	35	51.99	49.99	NA	NA	59.99	45.392	12.47990465	3	136.176	136.176	136.176	1	1	Yes	unit	USD	2019	1.02	138.89952	138.89952	138.89952	46.29984	No	NA	no	E	-	https://www.worldwidewildlifeproducts.com/store/pc/showsearchresults.asp?pageStyle=H&resultCnt=&keyword=springbok+skull	NA	0
Springbok	Antidorcas marsupialis	Mammalia	LC	trophy	Springboktrophy	690	825	990	1596	1975.5	NA	1995	1345.25	584.5478381	12	16143	16143	16143	1	1	Yes	unit	USD	2019	1.02	16465.86	16465.86	16465.86	1372.155	No	NA	no	E	-	http://www.thetaxidermystore.com/catalogsearch/result/index/?cat=0&p=2&q=springbok, http://taxidermytrophiesforsale.com/product-category/taxidermy/antelope-taxidermy/springbok-taxidermy/	NA	0
Spruce Grouse	Falcipennis canadensis	Aves	LC	trophy	Spruce Grousetrophy	49.95	NA	NA	NA	NA	NA	145	97.475	67.21049955	1	97.475	97.475	97.475	1	1	Yes	unit	USD	2019	1.02	99.4245	99.4245	99.4245	99.4245	No	NA	no	E	-	https://www.ebay.com/sch/i.html?LH_CAds=&_ex_kw=&_fpos=&_fspt=1&_mPrRngCbx=1&_nkw=Beautiful+Spruce+Grouse+Taxidermy+Bird+Mount+Cabin+Decor&_sacat=&_sadis=&_sop=12&_udhi=&_udlo=&_fosrp=1	NA	0
Spur-thighed Tortoise	Testudo graeca	Herptiles	VU	live specimen	Spur-thighed Tortoiselive specimen	70	90	125	150	250	NA	400	180.8333333	124.4353915	5	904.1666667	904.1666667	904.1666667	1	1	Yes	unit	GBP	2019	1.30073254	1176.079005	1176.079005	1176.079005	235.215801	No	NA	no	E	-	https://www.newsnow.co.uk/classifieds/pets-animals/spur-thighed-tortoise-for-sale.html	NA	0
Square-marked Toad	Amietophrynus regularis	Herptiles	LC	live specimen	Square-marked Toadlive specimen	40	NA	NA	NA	NA	NA	40	40	0	1	40	40	40	1	1	Yes	unit	USD	2019	1.02	40.8	40.8	40.8	40.8	No	NA	no	E	-	https://www.petreptileforsale.com/pet-egyptian-toad-for-sale/	NA	0
Staghorn Coral	Acropora spp.	Cnidaria	NT-CR	live specimen	Staghorn Corallive specimen	30	40	65	100	125	175	205	105.7142857	66.79749069	89	9408.571429	9408.571429	9408.571429	1	1	Yes	unit	USD	2019	1.02	9596.742857	9596.742857	9596.742857	107.8285714	No	NA	no	E	-	https://www.tidalgardens.com/corals/sps/staghorn-corals-acropora.html	NA	0
Steenbok	Raphicerus campestris	Mammalia	LC	trophy	Steenboktrophy	271.95	310.45	327.15	NA	NA	NA	592	375.3875	146.2463981	2	750.775	750.775	750.775	1	1	Yes	unit	USD	2019	1.02	765.7905	765.7905	765.7905	382.89525	No	NA	no	E	-	http://taxidermytrophiesforsale.com/product-category/taxidermy/antelope-taxidermy/steenbok-taxidermy/, https://www.mckenziesp.com/Steenbok--C1006.aspx	NA	0
Stellate Sturgeon	Acipenser stellatus	Fish	CR	caviar	Stellate Sturgeoncaviar	47	59.39	77.88	109.52	283.42	311.21	360.34	178.3942857	134.1938429	1	178.3942857	178.3942857	178.3942857	1	1	Yes	unit	USD	2019	1.02	181.9621714	181.9621714	181.9621714	181.9621714	No	NA	no	E	-	https://www.markys.com/Caviar/sevruga-caviar/	NA	0
Steller's Jay	Cyanocitta stelleri	Aves	LC	feathers	Steller's Jayfeathers	5.45	12.26	NA	NA	NA	NA	29.96	15.89	12.65178644	3	47.67	47.67	47.67	1	1	Yes	unit	USD	2020	1	47.67	47.67	47.67	15.89	No	blue jay feathers	no	E	-	https://www.etsy.com/listing/255362785/blue-jay-feathers-ethically-sourced?ga_order=most_relevant&ga_search_type=all&ga_view_type=gallery&ga_search_query=feathers&ref=sr_gallery-1-3&organic_search_click=1&bes=1	NA	0
Sterlet	Acipenser ruthenus	Fish	VU	caviar	Sterletcaviar	27.41	99.13	170.84	338.19	433.81	845	1686.5	514.4114286	584.2803819	90	46297.02857	46297.02857	46297.02857	1	1	Yes	unit	USD	2020	1	46297.02857	46297.02857	46297.02857	514.4114286	No	NA	no	E	-	https://www.gourmetfoodstore.com/markys-sterlet-caviar-malossol-16048	NA	0
Sternf Stripe-side Chameleon	Trioceros bitaeniatus	Herptiles	LC	whole animal (dead)	Sternf Stripe-side Chameleonwhole animal (dead)	39.99	NA	NA	NA	NA	NA	39.99	39.99	0	1	39.99	39.99	39.99	1	1	Yes	unit	USD	2019	1.02	40.7898	40.7898	40.7898	40.7898	No	NA	no	E	-	https://www.backwaterreptiles.com/chameleons/desert-side-striped-chameleon-for-sale.html	NA	0
Sternf Stripe-side Chameleon	Trioceros bitaeniatus	Herptiles	LC	live specimen	Sternf Stripe-side Chameleonlive specimen	39.99	NA	NA	NA	NA	NA	39.99	39.99	0	6	239.94	239.94	239.94	1	1	Yes	unit	USD	2019	1.02	244.7388	244.7388	244.7388	40.7898	No	NA	no	E	-	https://www.backwaterreptiles.com/chameleons/desert-side-striped-chameleon-for-sale.html	NA	0
Stingray	Dasyatis bleekeri	Fish	-	trims	Stingraytrims	45	65	75	100	NA	NA	125	82	31.144823	4	328	328	328	1	1	Yes	unit	USD	2019	1.02	334.56	334.56	334.56	83.64	No	NA	no	E	-	http://www.rojeleather.com/species-and-leathers/stingray-leather/	NA	0
Stingray	Dasyatis bleekeri	Fish	-	small leather product	Stingraysmall leather product	20	50	105	125	140	170	425	147.8571429	132.6919095	1	147.8571429	147.8571429	147.8571429	1	1	Yes	unit	USD	2019	1.02	150.8142857	150.8142857	150.8142857	150.8142857	No	NA	no	E	-	https://www.drumsurn.com/	NA	0
Stingray	Dasyatis bleekeri	Fish	-	shoes	Stingrayshoes	150	295	345	400	500	NA	800	415	221.4497686	1	415	415	415	1	1	Yes	unit	USD	2019	1.02	423.3	423.3	423.3	423.3	No	NA	no	E	-	https://www.alibaba.com/showroom/stingray-leather-man-shoes.html	NA	0
Stripe-tailed Rat Snake	Elaphe taeniura friesei	Herptiles	-	small leather product	Stripe-tailed Rat Snakesmall leather product	23.49	NA	NA	NA	NA	NA	34.99	29.24	8.131727984	4	116.96	116.96	116.96	1	1	Yes	unit	USD	2019	1.02	119.2992	119.2992	119.2992	29.8248	No	NA	no	E	-	https://www.ebay.com/itm/100-Genuine-rat-Snake-Skin-Leather-Men-Bi-Fold-Wallet-Handmade-real-/153248538683, https://www.ebay.com/itm/Genuine-men-Bifold-wallet-Rat-snake-skin-real-Exotic-handmade-Purse-men-s-/232970411685	NA	0
Stumptail Chameleon	Brookesia peyrierasi	Herptiles	EN	live specimen	Stumptail Chameleonlive specimen	50	80	100	NA	NA	NA	200	107.5	65	86	9245	9245	9245	1	1	Yes	unit	USD	2019	1.02	9429.9	9429.9	9429.9	109.65	No	NA	no	E	-	https://flchams.com/chameleons/pygmy-chameleons-for-sale/	NA	0
Sugar glider	Petaurus breviceps	Mammalia	LC	live specimen	Sugar gliderlive specimen	199	299	399	499	NA	NA	599	399	158.113883	8	3192	3192	3192	1	1	Yes	unit	USD	2019	1.02	3255.84	3255.84	3255.84	406.98	No	NA	no	E	-	https://www.thepetglider.com/products/glider-cm-flybyezekial20190913ac	NA	0
Sulawesi Forest Turtle	Leucocephalon yuwonoi	Herptiles	CR	live specimen	Sulawesi Forest Turtlelive specimen	1624	NA	NA	NA	NA	NA	7183	4403.5	3930.806597	5	22017.5	22017.5	22017.5	1	1	Yes	unit	USD	2015	1.1	24219.25	24219.25	24219.25	4843.85	No	illegal	no	R	-	https://www.traffic.org/site/assets/files/9341/jakartas-tortoise-and-freshwater-turtle-trade.pdf	NA	1
Sulphur-crested Cockatoo	Cacatua galerita	Aves	LC	feathers	Sulphur-crested Cockatoofeathers	3.2	NA	NA	NA	NA	NA	8	5.6	3.39411255	1	5.6	5.6	5.6	1	1	Yes	unit	USD	2019	1.02	5.712	5.712	5.712	5.712	No	NA	no	E	-	https://barkart.com.au/index.php?main_page=index&cPath=21_118_36&zenid=pnfkjkarou0vhmfh16m6ispkr3	NA	0
Sumatran Serow	Capricornis sumatraensis	Mammalia	VU	horn (whole)	Sumatran Serowhorn (whole)	8	NA	NA	NA	NA	NA	8	8	0	2	16	16	16	1	1	Yes	unit	USD	1991	1.92	30.72	30.72	30.72	15.36	No	local prices in Banmai	no	R	-	https://portals.iucn.org/library/sites/library/files/documents/Traf-045.pdf	NA	0
Summer Tanager	Piranga rubra	Aves	LC	feathers	Summer Tanagerfeathers	29.95	NA	NA	NA	NA	NA	29.95	29.95	0	6	179.7	179.7	179.7	1	1	Yes	unit	USD	2020	1	179.7	179.7	179.7	29.95	No	proxy: tanager skin	no	E	S	https://www.ebay.com/itm/Beryl-Spangled-Tanager-Bird-Skin-for-Salmon-Fly-Tying-fly-tying-materials-coti/133314737128?hash=item1f0a2d73e8:g:ZSsAAOSwT9NeK24w	NA	0
Sun Bear	Helarctos malayanus	Mammalia	VU	claws	Sun Bearclaws	2.5	NA	NA	NA	NA	NA	2.5	2.5	0	2	5	5	5	1	1	Yes	unit	USD	2019	1.02	5.1	5.1	5.1	2.55	No	NA	no	N	-	https://www.downtoearth.org.in/news/wildlife-biodiversity/major-seizure-of-sun-bear-parts-in-indonesia-62646	NA	0
Swainson's Spurfowl	Pternistis swainsonii	Aves	LC	trophy	Swainson's Spurfowltrophy	475	NA	NA	NA	NA	NA	525	500	35.35533906	1	500	500	500	1	1	Yes	unit	USD	2019	1.02	510	510	510	510	No	NA	no	E	-	https://www.safariworkstaxidermysales.com/products/african-swainsons-spurfowl-taxidermy-mount-sw5558	NA	0
Swainson's Thrush	Catharus ustulatus	Aves	LC	feathers	Swainson's Thrushfeathers	0.22	NA	NA	0.55	NA	NA	11.79	4.186666667	6.586746794	2	8.373333333	8.373333333	8.373333333	1	1	Yes	unit	USD	2020	1	8.373333333	8.373333333	8.373333333	4.186666667	No	NA	no	E	-	https://www.etsy.com/listing/648156381/gm1-lotset-of-feathersnatural-feathers?ga_order=most_relevant&ga_search_type=all&ga_view_type=gallery&ga_search_query=Thrush+feathers&ref=sr_gallery-1-17&organic_search_click=1, https://www.etsy.com/listing/655089401/natural-feathers-of-thrushes-cream?ga_order=most_relevant&ga_search_type=all&ga_view_type=gallery&ga_search_query=Thrush+feathers&ref=sr_galler…	NA	0
Swallowtail Butterfly	Papilionidae	Insecta	DD-VU	whole animal (dead)	Swallowtail Butterflywhole animal (dead)	20.99	NA	NA	NA	NA	NA	20.99	20.99	0	25	524.75	524.75	524.75	1	1	Yes	unit	USD	2019	1.02	535.245	535.245	535.245	21.4098	No	NA	no	E	-	https://www.amazon.com/Lucklovely-Beautiful-Swallowtail-Butterfly-Taxidermy/dp/B01FKEVB5I	NA	0
Taiwan Abalone	Haliotis diversicolor	Mollusc	-	shell products	Taiwan Abalone shell products	1	3.95	5.95	8.5	9.95	NA	10.95	6.716666667	3.807317516	216	1450.8	1450.8	1450.8	1	1	Yes	unit	USD	2019	1.02	1479.816	1479.816	1479.816	6.851	No	depends on size and color	no	E	-	http://www.matoska.com/cgibin/gencat.cgi?AC=gencat&PC=12&ST=0&RS=NULL&S1S2=59%2CNULL&src=GOOGLE&gclid=Cj0KCQjw0brtBRDOARIsANMDykYviZU5eXEpJ1fokzrBCMCo3kgQ0M2edT0UaQTGNEMs42eFQdnk1tgaAvwbEALw_wcB	NA	0
Taiwan Stink Snake	Elaphe carinata	Herptiles	-	skins	Taiwan Stink Snakeskins	11.38	NA	NA	NA	NA	76	80	55.79333333	38.51503776	49	2733.873333	2733.873333	2733.873333	1	1	Yes	unit	USD	2019	1.02	2788.5508	2788.5508	2788.5508	56.9092	No	NA	no	E	-	http://www.klsnakes.com/product-page/elaphe-carinata-natural-back-cut-set-of-5	NA	0
Taiwan Stink Snake	Elaphe carinata	Herptiles	-	shoes	Taiwan Stink Snakeshoes	350	611	NA	NA	NA	NA	965	642	308.6697264	7	4494	4494	4494	1	1	Yes	unit	USD	2019	1.02	4583.88	4583.88	4583.88	654.84	No	NA	no	E	-	,https://www.farfetch.com/shopping/women/aquazzura-satine-10-pumps-item-14344459.aspx?size=24&storeid=9893&utm_source=google&utm_medium=cpc&utm_keywordid=14222323&utm_shoppingproductid=14344459-5156&pid=google_search&af_channel=Search&c=807025567&af_c_id=807025567&af_siteid=&af_keywords=aud-369354889887:pla-297519760522&af_adset_id=47428751692&af_ad_id=191711447986&af_sub1=14222323&af_sub5=143444…	NA	0
Taiwan Stink Snake	Elaphe carinata	Herptiles	-	small leather product	Taiwan Stink Snakesmall leather product	590	1395	1581.24	NA	NA	NA	1966.55	1383.1975	579.8915255	23	31813.5425	31813.5425	31813.5425	1	1	Yes	unit	USD	2019	1.02	32449.81335	32449.81335	32449.81335	1410.86145	No	NA	no	E	-	, https://www.italist.com/us/women/bags/shoulder-bags/givenchy-gv3-small-bag-elaphe-carinataelaphe-colubro/10874699/11044150/givenchy/, https://www.farfetch.com/shopping/women/paula-cademartori-lou-lou-savage-bag-item-14028982.aspx?size=17&storeid=9874&utm_source=google&utm_medium=cpc&utm_keywordid=13625027&utm_shoppingproductid=14028982-791101013283105122101&pid=google_search&af_channel=Search&c…	NA	0
Taiwan Stink Snake	Elaphe carinata	Herptiles	-	large leather product	Taiwan Stink Snakelarge leather product	1262	1581.24	1802	NA	NA	NA	2650	1823.81	593.7272868	1	1823.81	1823.81	1823.81	1	1	Yes	unit	USD	2019	1.02	1860.2862	1860.2862	1860.2862	1860.2862	No	NA	no	E	-	, https://www.farfetch.com/shopping/women/paula-cademartori-margareth-savage-tote-bag-item-14028981.aspx?size=17&storeid=9874&utm_source=google&utm_medium=cpc&utm_keywordid=13625029&utm_shoppingproductid=14028981-791101013283105122101&pid=google_search&af_channel=Search&c=807025567&af_c_id=807025567&af_siteid=&af_keywords=aud-369354889887:pla-300940496323&af_adset_id=47428751452&af_ad_id=19171144…	NA	0
Tanzania Stumptail Chameleon	Rieppeleon kerstenii	Herptiles	LC	live specimen	Tanzania Stumptail Chameleonlive specimen	60	NA	NA	NA	NA	NA	60	60	0	200	12000	12000	12000	1	1	Yes	unit	EUR	2016	1.113201	13358.412	13358.412	13358.412	66.79206	No	NA	no	R	-	https://cites.org/sites/default/files/eng/cop/17/prop/060216/E-CoP17-Prop-28.pdf	NA	0
Tartaruga	Testudines spp.	Herptiles	VU	eggs (dead)	Tartarugaeggs (dead)	0.5	NA	NA	NA	NA	NA	0.5	0.5	0	36	18	18	18	1	1	Yes	unit	USD	2019	1.02	18.36	18.36	18.36	0.51	No	NA	no	E	-	https://www.channelnewsasia.com/news/asia/malaysia-turtle-eggs-illegal-trade-sabah-philippines-11549150https://www.channelnewsasia.com/news/asia/malaysia-turtle-eggs-illegal-trade-sabah-philippines-11549150	NA	0
Tartaruga	Testudines spp.	Herptiles	VU	carapace	Tartarugacarapace	20	48	99	120	195	NA	249	121.8333333	87.02968842	2	243.6666667	243.6666667	243.6666667	1	1	Yes	unit	USD	2020	1	243.6666667	243.6666667	243.6666667	121.8333333	No	NA	no	E	-	https://www.skullsunlimited.com/pages/search-results-page?q=turtle+shell	NA	0
Tawny Owl	Strix aluco	Aves	LC	whole animal (dead)	Tawny Owlwhole animal (dead)	169	199	225	300	410	430	525.52	322.6457143	134.9422542	1	322.6457143	322.6457143	322.6457143	1	1	Yes	unit	USD	2020	1	322.6457143	322.6457143	322.6457143	322.6457143	No	NA	no	E	-	https://www.ebay.co.uk/b/Taxidermy-Tawny-Owl/67212/bn_7023534879, https://taxidermy.co.uk/uk/bird-taxidermy/bird-taxidermy-gallery/owl-taxidermy/tawny-owl-mg8576/, https://www.houseoftaxidermy.com/taxidermy-flying-tawny-owl-952.phtml	NA	0
Tennessee Warbler	Leiothlypis peregrina	Aves	LC	feathers	Tennessee Warblerfeathers	105.9241217	NA	NA	NA	NA	NA	105.9241217	105.9241217	0	20	2118.482434	2118.482434	2118.482434	1	1	Yes	unit	USD	2020	1	2118.482434	2118.482434	2118.482434	105.9241217	No	proxy: average of products	yes	-	A	NA	NA	0
Three-spot Seahorse	Hippocampus trimaculatus	Fish	VU	whole animal (dead)	Three-spot Seahorsewhole animal (dead)	1630	NA	NA	NA	NA	NA	1630	1630	0	20	32600	32600	32600	1	1	Yes	unit	USD	2019	1.02	33252	33252	33252	1662.6	No	assumed dried	no	R	-	http://www.projectseahorse.org/blog/2014/7/25/how-much-do-we-know-about-seahorses-in-china-from-fairytale-to-reality	NA	0
Tidewater Goby	Eucyclogobius newberryi	Fish	NT	scientific specimen	Tidewater Gobyscientific specimen	10.99	24.99	48.99	58.99	72.99	120.99	199.99	76.84714286	64.87020007	2	153.6942857	153.6942857	153.6942857	1	1	Yes	unit	USD	2020	1	153.6942857	153.6942857	153.6942857	76.84714286	No	proxy: Gobiidae spp.	no	E	S	https://www.saltwaterfish.com/category-saltwater-fish_gobies?sort=desc&stype=price&page=2	NA	0
Tiger	Panthera tigris	Mammalia	EN	bone	Tigerbone	140	NA	NA	NA	NA	NA	370	255	162.6345597	1	255	2550	2550	10	10	Yes	weight (/kg)	USD	2020	1	2550	2550	2550	2550	No	NA	no	R	-	https://www.tigersincrisis.com/trade-in-tiger-parts/	https://www.tigersincrisis.com/trade-in-tiger-parts/	0
Tiger	Panthera tigris	Mammalia	EN	medicinals	Tigermedicinals	140	170	320	370	NA	1400	3700	1016.666667	1395.430638	1434	1457900	1457900	1457900	1	1	Yes	unit	USD	2020	1	1457900	1457900	1457900	1016.666667	No	NA	no	R	-	https://www.tigersincrisis.com/trade-in-tiger-parts/	NA	0
Tiger	Panthera tigris	Mammalia	EN	claws	Tigerclaws	20	150	209	450	529	NA	4800	1026.333333	1858.427364	3	3079	3079	3079	1	1	Yes	unit	SGD	2010	0.708215	2180.593985	2180.593985	2180.593985	726.8646617	No	with gold/silver	no	R	-	http://acres.org.sg/core/wp-content/uploads/2015/05/An_Investigation_into_the_Illegal_Trade_in_Tiger_Parts_in_Singapore_2010.pdf	NA	1
Tiger	Panthera tigris	Mammalia	EN	skin pieces	Tigerskin pieces	6703.7	NA	NA	NA	NA	NA	6703.7	6703.7	0	1	6703.7	6703.7	6703.7	1	1	Yes	unit	USD	2016	1.09	7307.033	7307.033	7307.033	7307.033	No	NA	no	N	-	https://www.bbc.com/news/uk-england-nottinghamshire-37523209	NA	1
Tiger	Panthera tigris	Mammalia	EN	teeth	Tigerteeth	430	NA	NA	NA	NA	NA	21000	10715	14545.18649	7	75005	75005	75005	1	1	Yes	unit	USD	2017	1.07	80255.35	80255.35	80255.35	11465.05	No	depending on size and quality	no	R	-	https://earthleagueinternational.org/2017/05/03/china-tiger-teeth/	NA	1
Tiger	Panthera tigris	Mammalia	EN	teeth	Tigerteeth	430	NA	NA	NA	NA	NA	21000	10715	14545.18649	7	75005	75005	75005	1	1	Yes	unit	USD	2017	1.07	80255.35	80255.35	80255.35	11465.05	No	depending on size and quality	no	R	-	https://earthleagueinternational.org/2017/05/03/china-tiger-teeth/	NA	1
Tiger	Panthera tigris	Mammalia	EN	trophy	Tigertrophy	7.00E+05	NA	NA	NA	NA	NA	7.00E+05	7.00E+05	0	1	7.00E+05	7.00E+05	7.00E+05	1	1	Yes	unit	USD	2011	1.17	819000	819000	819000	819000	No	NA	no	N	-	https://news.mongabay.com/2011/08/china-opens-trade-in-legal-tiger-skins/	NA	1
Tiger Barb	Puntigrus tetrazona	Fish	-	live specimen	Tiger Barblive specimen	1.79	2.99	4.49	7.99	8.66	NA	8.99	5.818333333	3.125446635	3	17.455	17.455	17.455	1	1	Yes	unit	USD	2019	1.02	17.8041	17.8041	17.8041	5.9347	No	NA	no	E	-	https://aquariumfish.net/catalog_pages/cyprinids/tiger_barb_for_sale.htm, https://www.azgardens.com/product/tiger-barb-tropical-fish/	NA	0
Tiger Cowrie	Cypraea tigris	Cnidaria	-	shell	Tiger Cowrieshell	1.9	2.95	5.39	6.95	NA	NA	7	4.838	2.325719244	5	24.19	24.19	24.19	1	1	Yes	unit	USD	2019	1.02	24.6738	24.6738	24.6738	4.93476	No	NA	no	E	-	https://www.etsy.com/sg-en/market/tiger_cowrie_shells	NA	0
Tokay Gecko	Gekko gecko	Herptiles	LC	whole animal (dead)	Tokay Geckowhole animal (dead)	3.59	8.64	NA	NA	NA	NA	9.95	7.393333333	3.358278329	641	4739.126667	1421.738	1421.738	0.3	0.3	Yes	weight (/kg)	USD	2011	1.17	1663.43346	1663.43346	1663.43346	2.59506	No	for medicine (dried gecko)	no	R	-	http://www.trafficj.org/publication/13_The_Trade_in_Tokay_Geckos_in_South-East%20Asia.pdf	https://reptilepark.com.au/animals/reptiles/geckos/tokay-gecko/	0
Tokay Gecko	Gekko gecko	Herptiles	LC	medicinals	Tokay Geckomedicinals	3.59	8.64	NA	NA	NA	NA	9.95	7.393333333	3.358278329	2	14.78666667	4.436	4.436	0.3	0.3	Yes	weight (/kg)	USD	2011	1.17	5.19012	5.19012	5.19012	2.59506	No	NA	no	R	-	http://www.trafficj.org/publication/13_The_Trade_in_Tokay_Geckos_in_South-East%20Asia.pdf	https://reptilepark.com.au/animals/reptiles/geckos/tokay-gecko/	0
Totoaba	Totoaba macdonaldi	Fish	CR	unspecified items	Totoabaunspecified items	200	NA	NA	NA	NA	NA	800	500	424.2640687	22	11000	11000	11000	1	1	Yes	unit	USD	2019	1.02	11220	11220	11220	510	No	proxy: assumed for bladder	no	N	-	https://qz.com/1646387/smugglers-caught-with-3-7-million-of-endangered-totoaba-bladders/	NA	0
Totoaba	Totoaba macdonaldi	Fish	CR	whole animal (dead)	Totoabawhole animal (dead)	200	NA	NA	NA	NA	NA	800	500	424.2640687	9	4500	4500	4500	1	1	Yes	unit	USD	2019	1.02	4590	4590	4590	510	No	assumed for bladder	no	N	-	https://qz.com/1646387/smugglers-caught-with-3-7-million-of-endangered-totoaba-bladders/	NA	0
Tree Fern	Cibotium barometz	Plant	-	medicinals	Tree Fernmedicinals	12.98	15.98	29.99	35.98	NA	NA	49.99	28.984	15.13638101	369	10695.096	10695.096	10695.096	1	1	Yes	unit	USD	2020	1	10695.096	10695.096	10695.096	28.984	No	NA	no	E	-	https://www.999tcm.shop/products/jin-mao-gou-ji-east-asian-tree-fern-rhizome-rhizoma-cibotii?variant=21888498663503, https://www.healthwisdom.shop/products/yin-di-jue-ternate-grape-fern-herb-herba-botrychii-yi-duo-yun?variant=4837030035497	NA	0
Tree Fern	Cibotium barometz	Plant	-	unspecified items	Tree Fernunspecified items	12.98	15.98	29.99	35.98	NA	NA	49.99	28.984	15.13638101	52	1507.168	1507.168	1507.168	1	1	Yes	unit	USD	2020	1	1507.168	1507.168	1507.168	28.984	No	proxy: medicinals	no	E	S	https://www.999tcm.shop/products/jin-mao-gou-ji-east-asian-tree-fern-rhizome-rhizoma-cibotii?variant=21888498663503, https://www.healthwisdom.shop/products/yin-di-jue-ternate-grape-fern-herb-herba-botrychii-yi-duo-yun?variant=4837030035497	NA	0
Troca Shell	Trochus niloticus	Mollusc	-	shell products	Troca Shellshell products	2.25	4.55	6.95	NA	NA	NA	6.95	5.175	2.254440064	1333	6898.275	6898.275	6898.275	1	1	Yes	unit	USD	2019	1.02	7036.2405	7036.2405	7036.2405	5.2785	No	NA	no	E	-	https://www.etsy.com/market/troca_shells	NA	0
Troca Shell	Trochus niloticus	Mollusc	-	garment	Troca Shellgarment	36.46	320	NA	NA	NA	320	380	264.115	154.3830719	2	528.23	528.23	528.23	1	1	Yes	unit	USD	2019	1.02	538.7946	538.7946	538.7946	269.3973	No	NA	no	E	-	https://www.etsy.com/market/troca_shell_jewelry	NA	0
Troca Shell	Trochus niloticus	Mollusc	-	jewelries	Troca Shelljewelries	36.46	39.95	NA	NA	195	320	380	194.282	157.3394868	4	777.128	777.128	777.128	1	1	Yes	unit	USD	2019	1.02	792.67056	792.67056	792.67056	198.16764	No	NA	no	E	-	https://www.etsy.com/market/troca_shell_jewelry	NA	0
Trocha Shell	Tectus niloticus	Mollusc	-	shell products	Trocha Shellshell products	6.99	12.99	24.99	34.99	49.99	59.99	99.99	41.41857143	32.02528763	120	4970.228571	4970.228571	4970.228571	1	1	Yes	unit	USD	2020	1	4970.228571	4970.228571	4970.228571	41.41857143	No	NA	no	E	-	https://www.ebay.com/sch/i.html?_nkw=tectus%20niloticus	NA	0
Trumpet Coral	Euphyllia spp.	Cnidaria	VU	live specimen	Trumpet Corallive specimen	14.99	19.99	40	56.99	NA	NA	74.99	41.392	25.14543736	131	5422.352	5422.352	5422.352	1	1	Yes	unit	USD	2019	1.02	5530.79904	5530.79904	5530.79904	42.21984	No	NA	no	E	-	https://aquariumdepot.com/green-candy-cane-caulastrea-curvata/, https://www.tidalgardens.com/stock-teal-candy-cane.html, https://vividaquariums.com/collections/lps-coral-frags/caulastrea-furcata	NA	0
Trumpet Shell	Charonia tritonis	Mollusc	-	shell	Trumpet Shellshell	35	56	89.95	98.8	NA	NA	149.95	85.94	44.07387832	12	1031.28	1031.28	1031.28	1	1	Yes	unit	USD	2019	1.02	1051.9056	1051.9056	1051.9056	87.6588	No	NA	no	E	-	https://www.etsy.com/sg-en/market/trumpet_shell	NA	0
Turkey Vulture	Cathartes aura	Aves	LC	feathers	Turkey Vulturefeathers	11.49	NA	NA	NA	NA	45	50	35.49666667	20.94015361	44	1561.853333	1561.853333	1561.853333	1	1	Yes	unit	USD	2019	1.02	1593.0904	1593.0904	1593.0904	36.2066	No	NA	no	E	-	, https://www.alibaba.com/product-detail/hot-sale-big-rare-eagle-tail_60708145004.html?spm=a2700.7724857.normalList.8.68f82c51FvAwPQ	NA	0
Veined Squid	Loligo forbesii	Fish	LC	whole animal (dead)	Veined Squidwhole animal (dead)	148.44	NA	NA	NA	NA	NA	148.44	148.44	0	14	2078.16	2078.16	2078.16	1	1	Yes	unit	USD	2019	1.02	2119.7232	2119.7232	2119.7232	151.4088	No	NA	no	E	-	https://www.marxfoods.com/Fresh-Longfin-Squid	NA	0
Verreaux's Sifaka	Propithecus verreauxi	Mammalia	EN	scientific specimen	Verreaux's Sifakascientific specimen	155	NA	NA	NA	NA	NA	155	155	0	1	155	155	155	1	1	Yes	unit	USD	2020	1	155	155	155	155	No	proxy: replica skull	no	E	R	https://www.skullsunlimited.com/pages/search-results-page?q=sifaka	NA	0
Vicuna	Vicugna vicugna	Mammalia	LC	small leather product	Vicunasmall leather product	575	1850	2200	2375	2425	NA	2575	2000	740.9453421	27	54000	54000	54000	1	1	Yes	unit	USD	2019	1.02	55080	55080	55080	2040	No	NA	no	E	-	https://us.loropiana.com/en/c/man/bags?page=0	NA	0
Vicuna	Vicugna vicugna	Mammalia	LC	garment	Vicunagarment	2025	2295	2551.5	10206	NA	NA	23254.9	8066.48	9158.194613	22	177462.56	177462.56	177462.56	1	1	Yes	unit	USD	2020	1	177462.56	177462.56	177462.56	8066.48	No	NA	no	E	-	https://www.wsj.com/articles/why-does-a-vicuna-jacket-cost-22000-1379717090, https://www.mahogany-cashmere.com/yak--vicuna/vicuna--445	NA	1
Walleye	Stizostedion vitreum	Fish	LC	meats	Walleyemeats	19.99	NA	NA	NA	NA	NA	19.99	19.99	0	21	419.79	839.58	10180.24333	2	24.2508	Yes	weight (/lb)	USD	2020	1	839.58	10180.24333	5509.911666	262.376746	No	NA	no	E	-	https://www.oceansideseafood.com/products/walleye-fillets	https://www.oceansideseafood.com/products/walleye-fillets	0
Walrus	Odobenus rosmarus	Mammalia	VU	medicinals	Walrusmedicinals	1218.286667	NA	NA	NA	NA	NA	1218.286667	1218.286667	0	113	137666.3934	137666.3934	137666.3934	1	1	Yes	unit	USD	2020	1	137666.3934	137666.3934	137666.3934	1218.286667	No	NA	yes	-	A	NA	NA	0
Walrus	Odobenus rosmarus	Mammalia	VU	trims	Walrustrims	100	NA	NA	NA	NA	NA	100	100	0	5	500	500	500	1	1	Yes	unit	USD	1902	29.9966	14998.3	14998.3	14998.3	2999.66	No	NA	no	R	-	https://books.google.com.sg/books?id=gblFAQAAIAAJ&pg=PA337&lpg=PA337&dq=walrus+leather+hide+for+sale&source=bl&ots=o2Sw8A-nvw&sig=ACfU3U0vNywme0M7Dvy4U2NboL_iTraZug&hl=en&sa=X&ved=2ahUKEwjrn6TE34rnAhWabSsKHTZMCn8Q6AEwEnoECA0QAQ#v=onepage&q=walrus%20leather%20hide%20for%20sale&f=false	NA	0
Walrus	Odobenus rosmarus	Mammalia	VU	teeth	Walrusteeth	185	NA	NA	NA	NA	NA	375	280	134.3502884	1	280	280	280	1	1	Yes	unit	USD	2011	1.17	327.6	327.6	327.6	327.6	No	NA	no	N	-	https://classroom.synonym.com/what-are-ivory-walrus-tusks-worth-12084345.html	NA	0
Walrus	Odobenus rosmarus	Mammalia	VU	tusk	Walrustusk	185	NA	NA	NA	NA	NA	375	280	134.3502884	2	560	560	560	1	1	Yes	unit	USD	2011	1.17	655.2	655.2	655.2	327.6	No	NA	no	N	-	https://classroom.synonym.com/what-are-ivory-walrus-tusks-worth-12084345.html	NA	0
Walrus	Odobenus rosmarus	Mammalia	VU	carving	Walruscarving	35000	NA	NA	NA	NA	NA	50000	42500	10606.60172	2	85000	85000	85000	1	1	Yes	unit	USD	2011	1.17	99450	99450	99450	49725	No	NA	no	N	-	https://classroom.synonym.com/what-are-ivory-walrus-tusks-worth-12084345.html	NA	1
Walrus	Odobenus rosmarus	Mammalia	VU	ivory carving	Walrusivory carving	35000	NA	NA	NA	NA	NA	50000	42500	10606.60172	8	340000	340000	340000	1	1	Yes	unit	USD	2011	1.17	397800	397800	397800	49725	No	NA	no	N	-	https://classroom.synonym.com/what-are-ivory-walrus-tusks-worth-12084345.html	NA	1
Wart Hog	Phacochoerus spp.	Mammalia	LC	ivory carving	Wart Hogivory carving	59	NA	NA	NA	NA	NA	59	59	0	4	236	236	236	1	1	Yes	unit	USD	2020	1	236	236	236	59	No	NA	no	E	-	https://www.africancraftsmarket.com/products/african-animal-horns-skulls/Carved-warthog-tusk.html	NA	0
Wart Hog	Phacochoerus spp.	Mammalia	LC	tusk	Wart Hogtusk	6.4	9.75	12.75	24.75	32.25	50	80	30.84285714	26.4330511	5	154.2142857	154.2142857	154.2142857	1	1	Yes	unit	USD	2020	1	154.2142857	154.2142857	154.2142857	30.84285714	No	NA	no	E	-	https://www.worldwidewildlifeproducts.com/store/pc/Warthog-Tusk-1-and-2-pieces-c25.htm	NA	0
Wart Hog	Phacochoerus spp.	Mammalia	LC	trophy	Wart Hogtrophy	250	350	475	500	575	NA	750	483.3333333	174.4037461	7	3383.333333	3383.333333	3383.333333	1	1	Yes	unit	USD	2020	1	3383.333333	3383.333333	3383.333333	483.3333333	No	shoulder mount	no	E	-	https://www.safariworkstaxidermysales.com/search?type=product&q=african+warthog	NA	0
Water Buffalo	Bubalus bubalis	Mammalia	LC	horn carvings	Water Buffalohorn carvings	39.06	52.1	91.23	110.8	228.24	684.73	978.19	312.05	369.9138584	20	6241	6241	6241	1	1	Yes	unit	USD	2020	1	6241	6241	6241	312.05	No	NA	no	E	-	https://www.ebay.ca/sch/i.html?_sacat=0&_nkw=water+buffalo+horn+carving	NA	0
Water Monitor	Varanus salvator	Herptiles	LC	skins	Water Monitorskins	5.95	24.95	65	NA	NA	NA	108.48	51.095	45.48999634	3	153.285	153.285	153.285	1	1	Yes	unit	USD	2020	1	153.285	153.285	153.285	51.095	No	NA	no	E	-	https://guitarpartsandmore.com/productCategory.php?Black-Ring-Lizard-Skins---Water-Monitor-304, https://buyleatheronline.com/en/home/243-genuine-exotic-water-monitor-varanus-salvator-skins.html	NA	0
Water Monitor	Varanus salvator	Herptiles	LC	trims	Water Monitortrims	5.95	24.95	65	NA	NA	NA	108.48	51.095	45.48999634	3	153.285	153.285	153.285	1	1	Yes	unit	USD	2020	1	153.285	153.285	153.285	51.095	No	NA	no	E	-	https://guitarpartsandmore.com/productCategory.php?Black-Ring-Lizard-Skins---Water-Monitor-304, https://buyleatheronline.com/en/home/243-genuine-exotic-water-monitor-varanus-salvator-skins.html	NA	0
Water Monitor	Varanus salvator	Herptiles	LC	shoes	Water Monitorshoes	214.99	NA	NA	NA	NA	NA	299.99	257.49	60.1040764	124	31928.76	31928.76	31928.76	1	1	Yes	unit	USD	2020	1	31928.76	31928.76	31928.76	257.49	No	NA	no	E	-	https://www.amazon.com/J-Toe-Genuine-Leather-Lizard-Western/dp/B06ZY7KY9V	NA	0
Water Monitor	Varanus salvator	Herptiles	LC	small leather product	Water Monitorsmall leather product	30.9	115	250	575	870	1149.54	4550	1077.205714	1584.58943	790	850992.5143	850992.5143	850992.5143	1	1	Yes	unit	USD	2020	1	850992.5143	850992.5143	850992.5143	1077.205714	No	wallets and belts	no	E	-	https://www.amazon.com/s?k=Monitor+Lizard+Wallet&i=fashion&ref=nb_sb_noss, https://www.lyst.com/accessories/burberry-textured-lizard-belt-oak-brown/, https://luxurygaragesale.com/products/hermes-manchette-drag-varanus-salvator-water-monitor-lizard-bracelet-347119, https://www.tradesy.com/i/hermes-black-varanus-salvator-lizard-wallet/23155145/	NA	1
Water Monitor	Varanus salvator	Herptiles	LC	large leather product	Water Monitorlarge leather product	5500	6100	10950	13300	15000	19000	99995	24263.57143	33734.76504	2	48527.14286	48527.14286	48527.14286	1	1	Yes	unit	USD	2020	1	NA	48527.14286	48527.14286	24263.57143	No	NA	no	E	-	https://leprix.com/shop/hermes/bracelets/hermes-manchette-drag-varanus-salvator-water-monitor-lizard-bracelet, https://us.vestiairecollective.com/women-jewellery/bracelets/hermes/black-leather-hermes-bracelet-9422659.shtml	NA	1
Water Monitor	Varanus salvator	Herptiles	LC	jewelries	Water Monitorjewelries	665	870	NA	NA	NA	NA	925	820	137.0218961	316	259120	259120	259120	1	1	Yes	unit	USD	2020	1	259120	259120	259120	820	No	proxy: high end bags	no	E	S	https://www.therealreal.com/products/women/handbags/handle-bags/hermes-varanus-salvator-cadena-lock-bag, https://www.therealreal.com/products/women/handbags/shoulder-bags/hermes-shiny-varanus-salvator-ombre-lizard-verrou-17-5w3ct, https://janefinds.com/products/hermes-birkin-25-black-salvator-lizard-jacob-co-white-gold-diamond-hardware	NA	0
Waterbuck	Kobus ellipsiprymnus	Mammalia	LC	trophy	Waterbucktrophy	335	575	790	875	995	1800	1960	1047.142857	609.459167	3	3141.428571	3141.428571	3141.428571	1	1	Yes	unit	USD	2020	1	3141.428571	3141.428571	3141.428571	1047.142857	No	shoulder mount	no	E	-	http://taxidermytrophiesforsale.com/product-category/taxidermy/antelope-taxidermy/waterbuck-taxidermy/	NA	0
Wedge-tailed Shearwater	Puffinus pacificus	Aves	LC	scientific specimen	Wedge-tailed Shearwaterscientific specimen	208.79	NA	NA	NA	NA	NA	208.79	208.79	0	1	208.79	208.79	208.79	1	1	Yes	unit	GBP	2020	1.287854	268.8910367	268.8910367	268.8910367	268.8910367	No	proxy: taxidermy of shearwater	no	E	S	https://www.ebay.ie/itm/Taxidermy-bird-sooty-shearwater-Ardenna-grisea-beautiful-bird-/362168512128	NA	0
West Diamondback Rattlesnake	Crotalus atrox	Herptiles	LC	oils	West Diamondback Rattlesnakeoils	45	NA	NA	NA	NA	NA	45	45	0	1	45	45	45	1	1	Yes	unit	USD	2019	1.02	45.9	45.9	45.9	45.9	No	NA	no	E	-	https://www.chichesterinc.com/RattlesnakeOil.htm	NA	0
West Diamondback Rattlesnake	Crotalus atrox	Herptiles	LC	meats	West Diamondback Rattlesnakemeats	119.99	NA	NA	NA	NA	NA	119.99	119.99	0	1	119.99	119.99	119.99	1	1	Yes	unit	USD	2019	1.02	122.3898	122.3898	122.3898	122.3898	No	NA	no	E	-	https://www.exoticmeatmarkets.com/Buy-Boneless-Western-Diamondback-Rattlesnake-Meat-p/rattlesnakediamond1lb.htm	NA	0
West Diamondback Rattlesnake	Crotalus atrox	Herptiles	LC	whole animal (dead)	West Diamondback Rattlesnakewhole animal (dead)	64.99	NA	NA	NA	NA	NA	124.99	94.99	42.42640687	2	189.98	189.98	189.98	1	1	Yes	unit	USD	2019	1.02	193.7796	193.7796	193.7796	96.8898	No	assumed for pet trade	no	E	-	https://undergroundreptiles.com/shop/baby-western-diamondback-rattlesnake/	NA	0
West Diamondback Rattlesnake	Crotalus atrox	Herptiles	LC	small leather product	West Diamondback Rattlesnakesmall leather product	25.99	39.99	48.5	74.99	89.95	110	225	87.77428571	67.25096799	3	263.3228571	263.3228571	263.3228571	1	1	Yes	unit	USD	2020	1	263.3228571	263.3228571	263.3228571	87.77428571	No	NA	no	E	-	https://www.etsy.com/market/rattlesnake_wallet?order=price_desc	NA	0
West Indian Topsnail	Cittarium pica	Mollusc	-	shell	West Indian Topsnailshell	10	NA	NA	NA	NA	NA	10	10	0	1	10	10	10	1	1	Yes	unit	USD	2005	1.35	13.5	13.5	13.5	13.5	No	NA	no	R	-	https://pdfs.semanticscholar.org/fe3d/16681035302ad9ba61c4f367c43d05dacbae.pdf	NA	0
Western Capercaillie	Tetrao urogallus	Aves	LC	meats	Western Capercailliemeats	15	NA	NA	NA	NA	NA	15	15	0	2520	37800	37800	37800	1	1	Yes	unit	GBP	2011	1.51966772	57443.43982	57443.43982	57443.43982	22.7950158	No	NA	no	E	-	https://www.cooksinfo.com/grouse	NA	0
Western Crowned Pigeon	Goura cristata	Aves	VU	live specimen	Western Crowned Pigeonlive specimen	2500	NA	NA	NA	NA	NA	2500	2500	0	1	2500	2500	2500	1	1	Yes	unit	USD	2019	1.02	2550	2550	2550	2550	No	NA	no	E	-	http://www.pigeons-forsale.com/sale/1587-Crown-Pigeons-for-sale.asphttp://www.pigeons-forsale.com/sale/1587-Crown-Pigeons-for-sale.asp	NA	0
Western Puma	Puma concolor	Mammalia	LC	meats	Western Pumameats	199.99	NA	NA	NA	NA	NA	199.99	199.99	0	9	1799.91	1799.91	1799.91	1	1	Yes	unit	USD	2015	1.1	1979.901	1979.901	1979.901	219.989	No	proxy: lion meat prices	no	N	-	https://bigcatrescue.org/exotic-cat-meat/	NA	0
Western Puma	Puma concolor	Mammalia	LC	skull	Western Pumaskull	165	195	NA	NA	NA	NA	275	211.6666667	56.86240703	2	423.3333333	423.3333333	423.3333333	1	1	Yes	unit	USD	2019	1.02	431.8	431.8	431.8	215.9	No	NA	no	E	-	https://www.safariworkstaxidermysales.com/search?type=product&q=mountain+lion+skull	NA	0
Western Puma	Puma concolor	Mammalia	LC	skins	Western Pumaskins	1750	1775	NA	NA	NA	NA	2250	1925	281.7356917	3	5775	5775	5775	1	1	Yes	unit	USD	2019	1.02	5890.5	5890.5	5890.5	1963.5	No	NA	no	E	-	https://www.safariworkstaxidermysales.com/search?type=product&q=mountain+lion	NA	0
Western Puma	Puma concolor	Mammalia	LC	trophy	Western Pumatrophy	2750	3200	3450	3950	4250	NA	4450	3675	654.0259934	1	3675	3675	3675	1	1	Yes	unit	USD	2019	1.02	3748.5	3748.5	3748.5	3748.5	No	NA	no	E	-	https://www.safariworkstaxidermysales.com/search?type=product&q=mountain+lion	NA	0
Whisker Coral	Duncanopsammia	Cnidaria	NT	live specimen	Whisker Corallive specimen	22.46	NA	NA	NA	NA	NA	25	23.73	1.796051224	16	379.68	379.68	379.68	1	1	Yes	unit	USD	2019	1.02	387.2736	387.2736	387.2736	24.2046	No	NA	no	R	-	https://www.researchgate.net/publication/230240513_Carcass_and_meat_characteristics_of_the_Nile_crocodile_Crocodylus_niloticus	NA	0
White Abalone	Haliotis sorenseni	Mollusc	-	jewelries	White Abalonejewelries	49.97	NA	54.97	79.97	88	NA	138	82.182	35.1158692	238	19559.316	19559.316	19559.316	1	1	Yes	unit	USD	2020	1	19559.316	19559.316	19559.316	82.182	No	NA	no	E	-	https://www.kendrascott.com/jewelry/categories/all-jewelry/white-abalone-shell/	NA	0
White Sturgeon	Acipenser transmontanus	Fish	LC	caviar	White Sturgeoncaviar	29	54	106	430	850	1650	2771.1	841.4428571	1030.186523	250	210360.7143	210360.7143	210360.7143	1	1	Yes	unit	USD	2020	1	210360.7143	210360.7143	210360.7143	841.4428571	No	NA	no	E	-	https://olmafood.com/product-category/black-caviar/white-sturgeon-caviar, https://www.gourmetfoodstore.com/markys-american-osetra-white-sturgeon-caviar-malossol-farm-raised-12438	NA	0
White Sturgeon	Acipenser transmontanus	Fish	LC	ders	White Sturgeonders	29	54	106	430	850	1650	2771.1	841.4428571	1030.186523	50	42072.14286	42072.14286	42072.14286	1	1	Yes	unit	USD	2020	1	42072.14286	42072.14286	42072.14286	841.4428571	No	NA	no	E	-	https://olmafood.com/product-category/black-caviar/white-sturgeon-caviar, https://www.gourmetfoodstore.com/markys-american-osetra-white-sturgeon-caviar-malossol-farm-raised-12438	NA	0
White Sturgeon	Acipenser transmontanus	Fish	LC	eggs (dead)	White Sturgeoneggs (dead)	29	54	106	430	850	1650	2771.1	841.4428571	1030.186523	2	1682.885714	1682.885714	1682.885714	1	1	Yes	unit	USD	2020	1	1682.885714	1682.885714	1682.885714	841.4428571	No	NA	no	E	-	https://olmafood.com/product-category/black-caviar/white-sturgeon-caviar, https://www.gourmetfoodstore.com/markys-american-osetra-white-sturgeon-caviar-malossol-farm-raised-12438	NA	0
White Sturgeon	Acipenser transmontanus	Fish	LC	unspecified items	White Sturgeonunspecified items	29	54	106	430	850	1650	2771.1	841.4428571	1030.186523	50	42072.14286	42072.14286	42072.14286	1	1	Yes	unit	USD	2020	1	42072.14286	42072.14286	42072.14286	841.4428571	No	proxy: caviar	no	E	S	https://olmafood.com/product-category/black-caviar/white-sturgeon-caviar, https://www.gourmetfoodstore.com/markys-american-osetra-white-sturgeon-caviar-malossol-farm-raised-12438	NA	0
White-bellied Parrot	Pionites leucogaster	Aves	EN	live specimen	White-bellied Parrotlive specimen	750	NA	NA	NA	NA	NA	1250	1000	353.5533906	1	1000	1000	1000	1	1	Yes	unit	USD	2019	1.02	1020	1020	1020	1020	No	NA	no	E	-	https://www.herebird.com/caiques/	NA	0
White-cheeked Pintail	Anas bahamensis	Aves	LC	trophy	White-cheeked Pintailtrophy	250	NA	NA	NA	NA	NA	250	250	0	8	2000	2000	2000	1	1	Yes	unit	USD	2019	1.02	2040	2040	2040	255	No	NA	no	E	-	http://www.taylorstaxidermy.biz/Waterfowl.html	NA	0
White-crowned parakeet	Pionus senilis	Aves	LC	live specimen	White-crowned parakeetlive specimen	500	NA	NA	NA	NA	NA	2000	1250	1060.660172	1	1250	1250	1250	1	1	Yes	unit	USD	2019	1.02	1275	1275	1275	1275	No	NA	no	E	-	https://www.herebird.com/parrots-cost/	NA	0
White-faced Whistling Duck	Dendrocygna viduata	Aves	LC	trophy	White-faced Whistling Ducktrophy	275	NA	NA	NA	NA	NA	275	275	0	1	275	275	275	1	1	Yes	unit	USD	2019	1.02	280.5	280.5	280.5	280.5	No	NA	no	E	-	http://pattersonstaxidermy.com/price-list/2084426	NA	0
White-lipped Peccary	Tayassu pecari	Mammalia	VU	small leather product	White-lipped Peccarysmall leather product	264.619	NA	NA	NA	NA	NA	264.619	264.619	0	2	529.238	529.238	529.238	1	1	Yes	unit	USD	2019	1.02	539.82276	539.82276	539.82276	269.91138	No	tanned leather	no	R	-	https://weberpub.org/wef/wef_176.pdf	NA	0
White-ruffed Manakin	Corapipo altera	Aves	LC	feathers	White-ruffed Manakinfeathers	105.9241217	NA	NA	NA	NA	NA	105.9241217	105.9241217	0	36	3813.268381	3813.268381	3813.268381	1	1	Yes	unit	USD	2020	1	3813.268381	3813.268381	3813.268381	105.9241217	No	proxy: average of products	yes	-	A	NA	NA	0
White-spotted Whipray	Himantura gerrardi	Fish	VU	shoes	White-spotted Whiprayshoes	150	295	345	400	500	NA	800	415	221.4497686	2	830	830	830	1	1	Yes	unit	USD	2019	1.02	846.6	846.6	846.6	423.3	No	NA	no	E	-	https://www.alibaba.com/showroom/stingray-leather-man-shoes.html	NA	0
White-spotted Whipray	Himantura gerrardi	Fish	VU	skin pieces	White-spotted Whipray skin pieces	45	65	75	100	NA	NA	125	82	31.144823	2	164	164	164	1	1	Yes	unit	USD	2019	1.02	167.28	167.28	167.28	83.64	No	NA	no	E	-	http://www.rojeleather.com/species-and-leathers/stingray-leather/	NA	0
White-tailed Deer	Odocoileus virginianus	Mammalia	LC	garment	White-tailed Deergarment	4941.79978	NA	NA	NA	NA	NA	4941.79978	4941.79978	0	1	4941.79978	4941.79978	4941.79978	1	1	Yes	unit	USD	2020	1	4941.79978	4941.79978	4941.79978	4941.79978	No	proxy: average of products	yes	-	A	NA	NA	1
White-tailed Deer	Odocoileus virginianus	Mammalia	LC	hair products	White-tailed Deerhair products	2.95	3.95	NA	NA	NA	NA	4	3.633333333	0.592311855	258	937.4	937.4	937.4	1	1	Yes	unit	USD	2019	1.02	956.148	956.148	956.148	3.706	No	NA	no	E	-	https://www.performanceflies.com/category-s/168.htm, https://duranglers.com/shop/fly-tying/hair-fur-and-strips/whitetail-deer-hair/	NA	0
White-tailed Deer	Odocoileus virginianus	Mammalia	LC	bone	White-tailed Deerbone	0.25	0.3	0.5	0.55	0.75	3.5	4.95	1.542857143	1.886670032	22	33.94285714	33.94285714	33.94285714	1	1	Yes	unit	USD	2020	1	33.94285714	33.94285714	33.94285714	1.542857143	No	depending on which bone	no	E	-	https://www.hideandfur.com/inventory/5857.html	NA	0
White-tailed Deer	Odocoileus virginianus	Mammalia	LC	tail	White-tailed Deertail	5	6	6.5	7.5	NA	NA	9	6.8	1.524795068	1	6.8	6.8	6.8	1	1	Yes	unit	USD	2020	1	6.8	6.8	6.8	6.8	No	NA	no	E	-	https://www.hideandfur.com/inventory/3415.html	NA	0
White-tailed Deer	Odocoileus virginianus	Mammalia	LC	feet	White-tailed Deerfeet	14	16	NA	NA	NA	NA	16	15.33333333	1.154700538	11	168.6666667	168.6666667	168.6666667	1	1	Yes	unit	USD	2020	1	168.6666667	168.6666667	168.6666667	15.33333333	No	NA	no	E	-	https://www.ebay.com/b/Deer-Feet-In-Large-Animal-Taxidermy/177908/bn_7022437638	NA	0
White-tailed Deer	Odocoileus virginianus	Mammalia	LC	hairs	White-tailed Deerhairs	1.33	3	7	NA	NA	18	20	9.866	8.617991645	600	5919.6	5919.6	5919.6	1	1	Yes	unit	USD	2020	1	5919.6	5919.6	5919.6	9.866	No	NA	no	E	-	https://whitetailflytieing.com/collections/tieing-hair/products/whitetail-deer-belly-hair-natural-white-2-long-custom-cut?variant=16245973975130, https://www.etsy.com/listing/749621226/taxidermy-2-deer-tail?ga_order=most_relevant&ga_search_type=all&ga_view_type=gallery&ga_search_query=deer+hair&ref=sr_gallery-1-45&pro=1&frs=1, https://whitetailflytieing.com/search?type=product&q=whitetail+deer	NA	0
White-tailed Deer	Odocoileus virginianus	Mammalia	LC	meats	White-tailed Deermeats	21.95	22.95	24.95	NA	NA	32.67	39.95	28.494	7.66157164	69	1966.086	196.6086	117965.16	0.1	60	Yes	weight(/lb)	USD	2020	1	196.6086	117965.16	59080.8843	856.2447	No	depending on cut of meat	no	E	-	https://www.elkusa.com/Whitetail_venison.html, https://www.outdoorlife.com/blogs/hunting/2013/05/ultimate-red-meat-venison-vs-beef/	https://www.outdoorlife.com/blogs/hunting/2013/05/ultimate-red-meat-venison-vs-beef/	0
White-tailed Deer	Odocoileus virginianus	Mammalia	LC	small leather product	White-tailed Deersmall leather product	55	NA	NA	NA	NA	NA	69.95	62.475	10.57124638	2	124.95	124.95	124.95	1	1	Yes	unit	USD	2020	1	124.95	124.95	124.95	62.475	No	NA	no	E	-	https://www.rogue-industries.com/products/made-in-maine-rogue-wallet-buckskin#, https://www.hammacher.com/products/white-tailed-deerskin-money-clip-wallet?promo=search	NA	0
White-tailed Deer	Odocoileus virginianus	Mammalia	LC	horn carvings	White-tailed Deerhorn carvings	13.5	23	35	42	NA	NA	130	48.7	46.74879678	6	292.2	292.2	292.2	1	1	Yes	unit	USD	2020	1	292.2	292.2	292.2	48.7	No	different products	no	E	-	https://www.etsy.com/sg-en/market/deer_antler_carving	NA	0
White-tailed Deer	Odocoileus virginianus	Mammalia	LC	skin pieces	White-tailed Deerskin pieces	15	19.95	99	140	250	275	325	160.5642857	124.7048339	1	160.5642857	160.5642857	160.5642857	1	1	Yes	unit	USD	2020	1	160.5642857	160.5642857	160.5642857	160.5642857	No	NA	no	E	-	https://www.hideandfur.com/Animals/WhiteTailDeer.html, https://www.ebay.com/b/Whitetail-Deer-Cape/177908/bn_7023256234?rt=nc&_sop=16	NA	0
White-tailed Deer	Odocoileus virginianus	Mammalia	LC	skins	White-tailed Deerskins	165	175	189.95	199.95	NA	NA	399.95	225.97	98.18197773	2	451.94	451.94	451.94	1	1	Yes	unit	USD	2020	1	451.94	451.94	451.94	225.97	No	NA	no	E	-	https://www.hideandfur.com/inventory/6392.html	NA	0
White-tailed Deer	Odocoileus virginianus	Mammalia	LC	horn (whole)	White-tailed Deerhorn (whole)	28.48	38.5	NA	79	NA	NA	450	148.995	201.8549977	84	12515.58	12515.58	12515.58	1	1	Yes	unit	USD	2020	1	12515.58	12515.58	12515.58	148.995	No	NA	no	E	-	https://www.ebay.com/b/Whitetail-Deer-Antlers/177908/bn_7023253155	NA	0
White-tailed Deer	Odocoileus virginianus	Mammalia	LC	skull	White-tailed Deerskull	59.95	499.95	999.95	NA	NA	NA	1000	639.9625	452.8561221	7	4479.7375	4479.7375	4479.7375	1	1	Yes	unit	USD	2020	1	4479.7375	4479.7375	4479.7375	639.9625	No	doe vs buck	no	E	-	https://www.hideandfur.com/inventory/5152.html	NA	0
White-tailed Deer	Odocoileus virginianus	Mammalia	LC	trophy	White-tailed Deertrophy	2750	4275	NA	NA	NA	NA	7495	4840	2422.43163	31	150040	150040	150040	1	1	Yes	unit	USD	2019	1.02	153040.8	153040.8	153040.8	4936.8	No	NA	no	E	-	https://safariworkstaxidermysales.com/products/piebald-white-tail-deer-taxidermy-mount-in7013?_pos=4&_sid=ba922d055&_ss=r, http://www.thetaxidermystore.com/taxidermy-mounts/shopby/whitetail_deer.html	NA	0
White-tailed Eagle	Haliaeetus albicilla	Aves	LC	feathers	White-tailed Eaglefeathers	100	303.97	500	NA	NA	NA	1000	475.9925	385.6260368	1	475.9925	475.9925	475.9925	1	1	Yes	unit	USD	2017	1.07	509.311975	509.311975	509.311975	509.311975	No	illegal, based on bald eagle prices	no	N	-	https://www.post-gazette.com/news/environment/2006/12/22/Black-market-for-eagle-feathers-opens-up/stories/200612220202, https://www.nationalgeographic.com/photography/proof/2017/08/eagle-trafficking/	NA	0
White-throated Robin	Irania gutturalis	Aves	LC	feathers	White-throated Robinfeathers	105.9241217	NA	NA	NA	NA	NA	105.9241217	105.9241217	0	26	2754.027164	2754.027164	2754.027164	1	1	Yes	unit	USD	2020	1	2754.027164	2754.027164	2754.027164	105.9241217	No	proxy: average of products	yes	-	A	NA	NA	0
Wild Cat	Felis silvestris	Mammalia	LC	trophy	Wild Cattrophy	390	535	595	625	1250	3500	3700	1513.571429	1451.963367	2	3027.142857	3027.142857	3027.142857	1	1	Yes	unit	USD	2019	1.02	3087.685714	3087.685714	3087.685714	1543.842857	No	range from civet - genet - caracal - bobcat - mountain lion	no	E	-	http://taxidermytrophiesforsale.com/product-category/taxidermy/cats-and-felines/	NA	0
Wild Turkey	Meleagris gallopavo	Aves	LC	feathers	Wild Turkeyfeathers	2.1	2.3	2.4	2.65	2.75	NA	3.2	2.566666667	0.389444048	37	94.96666667	94.96666667	94.96666667	1	1	Yes	unit	USD	2019	1.02	96.866	96.866	96.866	2.618	No	NA	no	E	-	http://www.matoska.com/cgibin/gencat.cgi?AC=gencat&PC=11&ST=0&RS=NULL&S1S2=53%2C26&SRC=GOOGLE&gclid=CjwKCAjw9L_tBRBXEiwAOWVVCRWn5swvieggTEaH-2QU4hVd7Go2VW7i2vMCw-jerBaIo6-ioqIOyRoCWkEQAvD_BwE	NA	0
Woodland Kingfisher	Halcyon senegalensis	Aves	LC	trophy	Woodland Kingfishertrophy	88	NA	NA	NA	NA	NA	137	112.5	34.64823228	2	225	225	225	1	1	Yes	unit	USD	2019	1.02	229.5	229.5	229.5	114.75	No	NA	no	E	-	https://auction.catawiki.com/kavels/22331161-woodland-kingfisher-full-body-mount-halcyon-senegalensis-22x9x13-cm	NA	0
Yacare Caiman	Caiman yacare	Herptiles	LC	skin pieces	Yacare Caimanskin pieces	5	NA	NA	NA	NA	NA	50	27.5	31.81980515	1017	27967.5	27967.5	27967.5	1	1	Yes	unit	USD	1998	1.6	44748	44748	44748	44	No	caiman products sell for as much as alligator products	no	R	-	https://www-jstor-org.libproxy1.nus.edu.sg/stable/pdf/26057706.pdf?refreqid=excelsior%3Aa6caffaa7599ff9cf666450e4bc3d880	NA	0
Yacare Caiman	Caiman yacare	Herptiles	LC	shoes	Yacare Caimanshoes	94.99	298	307.99	378	474	549.99	588	384.4242857	170.2956841	282	108407.6486	108407.6486	108407.6486	1	1	Yes	unit	USD	2019	1.02	110575.8015	110575.8015	110575.8015	392.1127714	No	NA	no	E	-	https://yeehawcowboy.com/search?q=caiman	NA	0
Yacare Caiman	Caiman yacare	Herptiles	LC	small leather product	Yacare Caimansmall leather product	45	1150	NA	NA	NA	NA	2900	1365	1439.591956	486	663390	663390	663390	1	1	Yes	unit	USD	2019	1.02	676657.8	676657.8	676657.8	1392.3	No	small leather product - belt	no	E	-	https://www.itatihandicraft.com/en/marroquineria/22-68-caiman-leather-wallet.html, http://shop.uomogroup.com/leather-goods/284-billionaire-couture-black-yacare-caiman-belt.html, http://shop.uomogroup.com/belts/559-moreschi-caiman-yacare-belt.html	NA	0
Yellow Seahorse	Hippocampus kuda	Fish	VU	medicinals	Yellow Seahorsemedicinals	4	NA	NA	NA	NA	NA	6	5	1.414213562	2	10	10	10	1	1	Yes	unit	USD	2018	1.04	10.4	10.4	10.4	5.2	No	NA	no	N	-	https://oceana.org/blog/millions-seahorses-wind-dead-black-market-senseless-reason	NA	0
Yellow Seahorse	Hippocampus kuda	Fish	VU	live specimen	Yellow Seahorselive specimen	89.95	97.95	199.95	NA	NA	NA	300	171.9625	98.96262236	10	1719.625	1719.625	1719.625	1	1	Yes	unit	USD	2019	1.02	1754.0175	1754.0175	1754.0175	175.40175	No	NA	no	E	-	https://seahorse.com/product-category/seahorses/, https://www.bluezooaquatics.com/productlist.asp?did=1&cid=37, https://www.freshmarine.com/kuda-seahorse-assorted.html	NA	0
Yellow-bellied Flycathcer	Empidonax flaviventris	Aves	LC	feathers	Yellow-bellied Flycathcerfeathers	105.9241217	NA	NA	NA	NA	NA	105.9241217	105.9241217	0	8	847.3929736	847.3929736	847.3929736	1	1	Yes	unit	USD	2020	1	847.3929736	847.3929736	847.3929736	105.9241217	No	proxy: average of products	yes	-	A	NA	NA	0
Yellow-footed Tortoise	Chelonoidis denticulata	Herptiles	VU	live specimen	Yellow-footed Tortoiselive specimen	195	NA	NA	NA	NA	NA	398	296.5	143.5426766	1	296.5	296.5	296.5	1	1	Yes	unit	USD	2019	1.02	302.43	302.43	302.43	302.43	No	NA	no	E	-	https://www.tortoisetown.com/product/baby-yellow-foot-tortoise-sale/	NA	0
Zebra Danio	Danio rerio	Fish	LC	scientific specimen	Zebra Danioscientific specimen	1.19	1.69	2.39	NA	NA	2.99	5.89	2.83	1.842009772	2	5.66	5.66	5.66	1	1	Yes	unit	USD	2020	1	5.66	5.66	5.66	2.83	No	NA	no	E	-	https://www.azgardens.com/product-category/freshwater-aquarium/freshwater-tropical-fish/freshwater-schooling-fish/danios-aquarium-fish/?product-page=2, https://aquariumfish.net/catalog_pages/cyprinids/danio_for_sale.htm	NA	0
Zebra Spitting Cobra	Naja nigricincta	Herptiles	-	live specimen	Zebra Spitting Cobralive specimen	199.99	249.99	299.99	NA	NA	NA	599.99	337.49	179.6988221	2	674.98	674.98	674.98	1	1	Yes	unit	USD	2019	1.02	688.4796	688.4796	688.4796	344.2398	No	based on prices of cobras	no	E	S	https://undergroundreptiles.com/product-category/animals/venomous/page/2/	NA	0
Zeren	Procapra gutterosa	Mammalia	LC	ders	Zerenders	3	NA	NA	NA	NA	NA	40	21.5	26.1629509	1194	25671	25671	25671	1	1	Yes	unit	USD	2006	1.31	33629.01	33629.01	33629.01	28.165	No	skin and game meat	no	R	-	https://www.legal-atlas.com/uploads/2/6/8/4/26849604/silent_steppe-_the_illegal_wildlife_trade_crisis_in_mongolia.pdf	NA	0
