# Supplementary material for: Economic value of illegal wildlife trade entering the USA
Source: PLoS One. 2021 Oct 12;16(10):e0258523. doi: 10.1371/journal.pone.0258523 (PMC8510001; doi:10.1371/journal.pone.0258523)
Supplement: S3 Table — (XLSX) [file pone.0258523.s005.xlsx]

## Sheet: quantities
Species	Type _product	Helper Colum	Quantity	Sum If	Exporter	Importer	CountryRegion	SpeciesType	ThreatStatus	PriceLow	P2	P3	P4	P5	P6	PriceHigh	PriceAverage	Min_Unit	Max_Unit	Unit	USD2020_Factor
Abalone Shell	shell products	Abalone Shellshell products	120	120	China	USA	Asia	Mollusc	VU-CR	1	3.95	5.95	8.5	9.95	0	10.95	6.71667	1	1	unit	1
Abalone Shell	jewelries	Abalone Shelljewelries	4	186	Hong Kong	USA	Asia	Mollusc	VU-CR	23.31	40.99	48	79.99	160	199	383.5	133.541	1	1	unit	1
Abalone Shell	jewelries	Abalone Shelljewelries	175	186	Philippines	USA	Asia	Mollusc	VU-CR	23.31	40.99	48	79.99	160	199	383.5	133.541	1	1	unit	1
Abalone Shell	jewelries	Abalone Shelljewelries	7	186	United Kingdom	USA	Europe	Mollusc	VU-CR	23.31	40.99	48	79.99	160	199	383.5	133.541	1	1	unit	1
Addax	skull	Addax skull	1	1	United Kingdom	USA	Europe	Mammalia	CR	70	0	0	0	0	0	435	252.5	1	1	unit	1
Adriatic Sturgeon	caviar	Adriatic Sturgeoncaviar	11	11	Spain	USA	Europe	Fish	CR	50	90	133	140	230	400	2250	470.429	1	1	unit	1
African Buffalo	trophy	African Buffalotrophy	1	3	Zambia	USA	Africa	Mammalia	NT	1525.5	1597.5	1777.5	3137.85	3352.5	0	6916.5	3051.22	1	1	unit	1
African Buffalo	small leather product	African Buffalosmall leather product	1	2	Zimbabwe	USA	Africa	Mammalia	NT	70	89	0	0	0	0	350	169.667	1	1	unit	1
African Buffalo	trophy	African Buffalotrophy	2	3	Zimbabwe	USA	Africa	Mammalia	NT	1525.5	1597.5	1777.5	3137.85	3352.5	0	6916.5	3051.22	1	1	unit	1
African Buffalo	gen	African Buffalogen	1	1	Zimbabwe	USA	Africa	Mammalia	NT	816.078	0	0	0	0	0	816.078	816.078	1	1	unit	1
African Buffalo	large leather product	African Buffalolarge leather product	4	4	Zimbabwe	USA	Africa	Mammalia	NT	25.54	28.75	0	0	0	77.93	97.1	57.33	1	1	unit	1
African Buffalo	feet	African Buffalofeet	2	2	Zimbabwe	USA	Africa	Mammalia	NT	120	0	0	0	0	0	120	120	1	1	unit	1
African Buffalo	shoes	African Buffaloshoes	8	8	United Arab Emirates	USA	Asia	Mammalia	NT	247.5	399	0	0	0	0	1400	682.167	1	1	unit	1
African Buffalo	small leather product	African Buffalosmall leather product	1	2	United Arab Emirates	USA	Asia	Mammalia	NT	70	89	0	0	0	0	350	169.667	1	1	unit	1
African Civet	trophy	African Civettrophy	1	1	Zimbabwe	USA	Africa	Mammalia	LC	2495	2895	0	0	0	0	3295	2895	1	1	unit	1
African Cobra	large leather product	African Cobralarge leather product	1	1	Gambia	USA	Africa	Herptiles	-	66	0	0	0	325	430	650	367.75	1	1	unit	1
African Elephant	ivory jewelries	African Elephantivory jewelries	1	25	Angola	USA	Africa	Mammalia	VU	45	0	0	0	0	0	1500	772.5	1	1	unit	1.07
African Elephant	jewelries	African Elephantjewelries	2	11	Cameroon	USA	Africa	Mammalia	VU	2	5	10	12	0	0	15	8.8	1	1	unit	1.57
African Elephant	ivory carving	African Elephantivory carving	1	124	Central African Republic	USA	Africa	Mammalia	VU	10	28	125	850	0	3500	25000	4918.83	1	1	unit	1.07
African Elephant	ivory jewelries	African Elephantivory jewelries	4	25	Central African Republic	USA	Africa	Mammalia	VU	45	0	0	0	0	0	1500	772.5	1	1	unit	1.07
African Elephant	tusk	African Elephanttusk	1	13	Congo	USA	Africa	Mammalia	VU	15000	0	0	0	0	0	15000	15000	1	1	unit	1.07
African Elephant	ivory jewelries	African Elephantivory jewelries	1	25	Egypt	USA	Africa	Mammalia	VU	45	0	0	0	0	0	1500	772.5	1	1	unit	1.07
African Elephant	unspecified items	African Elephantunspecified items	1	1	Kenya	USA	Africa	Mammalia	VU	10155.3	0	0	0	0	0	10155.3	10155.3	1	1	unit	1
African Elephant	hairs	African Elephanthairs	6	312	Lesotho	USA	Africa	Mammalia	VU	144.4	0	0	0	0	0	144.4	144.4	1	1	unit	1.1
African Elephant	skin pieces	African Elephantskin pieces	2	12	Namibia	USA	Africa	Mammalia	VU	45	0	0	0	0	0	45	45	10	20	length (/sq. ft.)	1.07
African Elephant	ivory carving	African Elephantivory carving	8	124	Nigeria	USA	Africa	Mammalia	VU	10	28	125	850	0	3500	25000	4918.83	1	1	unit	1.07
African Elephant	ivory jewelries	African Elephantivory jewelries	8	25	Nigeria	USA	Africa	Mammalia	VU	45	0	0	0	0	0	1500	772.5	1	1	unit	1.07
African Elephant	tusk	African Elephanttusk	1	13	Nigeria	USA	Africa	Mammalia	VU	15000	0	0	0	0	0	15000	15000	1	1	unit	1.07
African Elephant	hair products	African Elephanthair products	2	9	South Africa	USA	Africa	Mammalia	VU	25	33.99	0	210	220	330	350	194.832	1	1	unit	1
African Elephant	hairs	African Elephanthairs	4	312	South Africa	USA	Africa	Mammalia	VU	144.4	0	0	0	0	0	144.4	144.4	1	1	unit	1.1
African Elephant	ivory carving	African Elephantivory carving	2	124	South Africa	USA	Africa	Mammalia	VU	10	28	125	850	0	3500	25000	4918.83	1	1	unit	1.07
African Elephant	ivory jewelries	African Elephantivory jewelries	2	25	South Africa	USA	Africa	Mammalia	VU	45	0	0	0	0	0	1500	772.5	1	1	unit	1.07
African Elephant	jewelries	African Elephantjewelries	3	11	South Africa	USA	Africa	Mammalia	VU	2	5	10	12	0	0	15	8.8	1	1	unit	1.57
African Elephant	small leather product	African Elephantsmall leather product	1	62	South Africa	USA	Africa	Mammalia	VU	399.99	0	0	0	0	0	1034.22	717.105	1	1	unit	0.713816
African Elephant	ears	African Elephantears	2	4	Tanzania	USA	Africa	Mammalia	VU	726.85	835.5	919.9	982.05	0	0	1503.8	993.62	1	1	unit	1
African Elephant	feet	African Elephantfeet	2	10	Tanzania	USA	Africa	Mammalia	VU	495	0	0	0	0	0	650	572.5	1	1	unit	1
African Elephant	hairs	African Elephanthairs	2	312	Tanzania	USA	Africa	Mammalia	VU	144.4	0	0	0	0	0	144.4	144.4	1	1	unit	1.1
African Elephant	jewelries	African Elephantjewelries	6	11	Tanzania	USA	Africa	Mammalia	VU	2	5	10	12	0	0	15	8.8	1	1	unit	1.57
African Elephant	skin pieces	African Elephantskin pieces	1	12	Tanzania	USA	Africa	Mammalia	VU	45	0	0	0	0	0	45	45	10	20	length (/sq. ft.)	1.07
African Elephant	skull	African Elephantskull	1	2	Tanzania	USA	Africa	Mammalia	VU	1980	0	0	0	0	0	2270	2125	1	1	unit	1
African Elephant	small leather product	African Elephantsmall leather product	13	62	Tanzania	USA	Africa	Mammalia	VU	399.99	0	0	0	0	0	1034.22	717.105	1	1	unit	0.713816
African Elephant	tail	African Elephanttail	1	3	Tanzania	USA	Africa	Mammalia	VU	25	33.99	0	210	220	330	350	194.832	1	1	unit	1
African Elephant	tusk	African Elephanttusk	4	13	Tanzania	USA	Africa	Mammalia	VU	15000	0	0	0	0	0	15000	15000	1	1	unit	1.07
African Elephant	ears	African Elephantears	2	4	Zimbabwe	USA	Africa	Mammalia	VU	726.85	835.5	919.9	982.05	0	0	1503.8	993.62	1	1	unit	1
African Elephant	feet	African Elephantfeet	8	10	Zimbabwe	USA	Africa	Mammalia	VU	495	0	0	0	0	0	650	572.5	1	1	unit	1
African Elephant	hair products	African Elephanthair products	4	9	Zimbabwe	USA	Africa	Mammalia	VU	25	33.99	0	210	220	330	350	194.832	1	1	unit	1
African Elephant	hairs	African Elephanthairs	300	312	Zimbabwe	USA	Africa	Mammalia	VU	144.4	0	0	0	0	0	144.4	144.4	1	1	unit	1.1
African Elephant	ivory carving	African Elephantivory carving	1	124	Zimbabwe	USA	Africa	Mammalia	VU	10	28	125	850	0	3500	25000	4918.83	1	1	unit	1.07
African Elephant	large leather product	African Elephantlarge leather product	12	36	Zimbabwe	USA	Africa	Mammalia	VU	4000	0	0	0	0	0	5000	4500	1	1	unit	1
African Elephant	shoes	African Elephantshoes	6	27	Zimbabwe	USA	Africa	Mammalia	VU	360	0	0	500	0	0	2808.99	1223	1	1	unit	1
African Elephant	skin pieces	African Elephantskin pieces	8	12	Zimbabwe	USA	Africa	Mammalia	VU	45	0	0	0	0	0	45	45	10	20	length (/sq. ft.)	1.07
African Elephant	skull	African Elephantskull	1	2	Zimbabwe	USA	Africa	Mammalia	VU	1980	0	0	0	0	0	2270	2125	1	1	unit	1
African Elephant	small leather product	African Elephantsmall leather product	41	62	Zimbabwe	USA	Africa	Mammalia	VU	399.99	0	0	0	0	0	1034.22	717.105	1	1	unit	0.713816
African Elephant	tail	African Elephanttail	2	3	Zimbabwe	USA	Africa	Mammalia	VU	25	33.99	0	210	220	330	350	194.832	1	1	unit	1
African Elephant	trims	African Elephanttrims	5	6	Zimbabwe	USA	Africa	Mammalia	VU	45	0	0	0	0	0	45	45	10	20	length (/sq. ft.)	1.02
African Elephant	trophy	African Elephanttrophy	1	1	Zimbabwe	USA	Africa	Mammalia	VU	5750	12995	0	0	0	0	79995	32913.3	1	1	unit	1
African Elephant	tusk	African Elephanttusk	2	13	Zimbabwe	USA	Africa	Mammalia	VU	15000	0	0	0	0	0	15000	15000	1	1	unit	1.07
African Elephant	small leather product	African Elephantsmall leather product	1	62	Singapore	USA	Asia	Mammalia	VU	399.99	0	0	0	0	0	1034.22	717.105	1	1	unit	0.713816
African Elephant	shoes	African Elephantshoes	18	27	United Arab Emirates	USA	Asia	Mammalia	VU	360	0	0	500	0	0	2808.99	1223	1	1	unit	1
African Elephant	small leather product	African Elephantsmall leather product	1	62	United Arab Emirates	USA	Asia	Mammalia	VU	399.99	0	0	0	0	0	1034.22	717.105	1	1	unit	0.713816
African Elephant	ivory jewelries	African Elephantivory jewelries	1	25	Vietnam	USA	Asia	Mammalia	VU	45	0	0	0	0	0	1500	772.5	1	1	unit	1.07
African Elephant	ivory carving	African Elephantivory carving	2	124	Austria	USA	Europe	Mammalia	VU	10	28	125	850	0	3500	25000	4918.83	1	1	unit	1.07
African Elephant	trims	African Elephanttrims	1	6	Belgium	USA	Europe	Mammalia	VU	45	0	0	0	0	0	45	45	10	20	length (/sq. ft.)	1.02
African Elephant	ivory carving	African Elephantivory carving	2	124	France	USA	Europe	Mammalia	VU	10	28	125	850	0	3500	25000	4918.83	1	1	unit	1.07
African Elephant	tusk	African Elephanttusk	3	13	France	USA	Europe	Mammalia	VU	15000	0	0	0	0	0	15000	15000	1	1	unit	1.07
African Elephant	piano with ivory keys	African Elephantpiano with ivory keys	1	1	Germany	USA	Europe	Mammalia	VU	1700	0	0	0	0	0	220000	110850	1	1	unit	1.07
African Elephant	tusk	African Elephanttusk	2	13	Greece	USA	Europe	Mammalia	VU	15000	0	0	0	0	0	15000	15000	1	1	unit	1.07
African Elephant	ivory carving	African Elephantivory carving	1	124	Italy	USA	Europe	Mammalia	VU	10	28	125	850	0	3500	25000	4918.83	1	1	unit	1.07
African Elephant	hair products	African Elephanthair products	3	9	Netherlands	USA	Europe	Mammalia	VU	25	33.99	0	210	220	330	350	194.832	1	1	unit	1
African Elephant	ivory piano keys	African Elephantivory piano keys	50	100	Spain	USA	Europe	Mammalia	VU	1700	0	0	0	0	0	220000	110850	1	1	unit	1.07
African Elephant	bone carvings	African Elephantbone carvings	1	1	United Kingdom	USA	Europe	Mammalia	VU	1980	0	0	0	0	0	2270	2125	1	1	unit	1
African Elephant	ivory carving	African Elephantivory carving	99	124	United Kingdom	USA	Europe	Mammalia	VU	10	28	125	850	0	3500	25000	4918.83	1	1	unit	1.07
African Elephant	ivory carving	African Elephantivory carving	3	124	Canada	USA	N. America	Mammalia	VU	10	28	125	850	0	3500	25000	4918.83	1	1	unit	1.07
African Elephant	ivory piano keys	African Elephantivory piano keys	50	100	Canada	USA	N. America	Mammalia	VU	1700	0	0	0	0	0	220000	110850	1	1	unit	1.07
African Elephant	shoes	African Elephantshoes	3	27	Mexico	USA	N. America	Mammalia	VU	360	0	0	500	0	0	2808.99	1223	1	1	unit	1
African Elephant	skin pieces	African Elephantskin pieces	1	12	Mexico	USA	N. America	Mammalia	VU	45	0	0	0	0	0	45	45	10	20	length (/sq. ft.)	1.07
African Elephant	small leather product	African Elephantsmall leather product	5	62	Mexico	USA	N. America	Mammalia	VU	399.99	0	0	0	0	0	1034.22	717.105	1	1	unit	0.713816
African Elephant	ivory carving	African Elephantivory carving	1	124	Uruguay	USA	S. America	Mammalia	VU	10	28	125	850	0	3500	25000	4918.83	1	1	unit	1.07
African Elephant	ivory carving	African Elephantivory carving	2	124	United States of America	USA	N. America	Mammalia	VU	10	28	125	850	0	3500	25000	4918.83	1	1	unit	1.07
African Elephant	ivory jewelries	African Elephantivory jewelries	8	25	United States of America	USA	N. America	Mammalia	VU	45	0	0	0	0	0	1500	772.5	1	1	unit	1.07
African Elephant	ivory pieces	African Elephantivory pieces	1	1	United States of America	USA	N. America	Mammalia	VU	10	28	125	850	0	3500	25000	4918.83	1	1	unit	1.07
African Elephant	ivory carving	African Elephantivory carving	2	124	Australia	USA	Oceania	Mammalia	VU	10	28	125	850	0	3500	25000	4918.83	1	1	unit	1.07
African Elephant	large leather product	African Elephantlarge leather product	24	36	Australia	USA	Oceania	Mammalia	VU	4000	0	0	0	0	0	5000	4500	1	1	unit	1
African Fat-tail Gecko	live specimen	African Fat-tail Geckolive specimen	592	592	Benin	USA	Africa	Herptiles	LC	40	0	0	0	550	0	650	413.333	1	1	unit	1
African Jacana	trophy	African Jacanatrophy	1	1	Ghana	USA	Africa	Aves	LC	85	150	0	0	0	0	167	134	1	1	unit	1
African Lion	trophy	African Liontrophy	1	6	Mozambique	USA	Africa	Mammalia	VU	3350	6000	7500	0	0	0	12500	7337.5	1	1	unit	1
African Lion	trophy	African Liontrophy	5	6	South Africa	USA	Africa	Mammalia	VU	3350	6000	7500	0	0	0	12500	7337.5	1	1	unit	1
African Lion	claws	African Lionclaws	9	17	South Africa	USA	Africa	Mammalia	VU	65	0	0	0	0	0	65	65	1	1	unit	1.04
African Lion	bone	African Lionbone	2	2	South Africa	USA	Africa	Mammalia	VU	3100	0	0	0	0	0	3700	3400	1	1	unit	1.02
African Lion	bone carvings	African Lionbone carvings	1	1	Tanzania	USA	Africa	Mammalia	VU	3100	0	0	0	0	0	3700	3400	1	1	unit	1.02
African Lion	claws	African Lionclaws	2	17	Tanzania	USA	Africa	Mammalia	VU	65	0	0	0	0	0	65	65	1	1	unit	1.04
African Lion	scientific specimen	African Lionscientific specimen	74	74	Zambia	USA	Africa	Mammalia	VU	3350	6000	7500	0	0	0	12500	7337.5	1	1	unit	1
African Lion	claws	African Lionclaws	1	17	Zimbabwe	USA	Africa	Mammalia	VU	65	0	0	0	0	0	65	65	1	1	unit	1.04
African Lion	claws	African Lionclaws	5	17	France	USA	Europe	Mammalia	VU	65	0	0	0	0	0	65	65	1	1	unit	1.04
African Pygmy Goose	trophy	African Pygmy Goosetrophy	2	2	Ghana	USA	Africa	Aves	LC	750	0	0	0	0	0	900	825	1	1	unit	1.07949
African Python	skins	African Pythonskins	1	1	Cote D'lvoire	USA	Africa	Herptiles	-	116	167	201	1350	1350	0	5418.72	1433.79	1	1	unit	1
African Python	trims	African Pythontrims	1	1	Gambia	USA	Africa	Herptiles	-	116	167	201	1350	1350	0	5418.72	1433.79	1	1	unit	1
African Python	large leather product	African Pythonlarge leather product	17	17	Ghana	USA	Africa	Herptiles	-	2499	3250	3750	4250	4750	0	6000	4083.17	1	1	unit	1
African Python	small leather product	African Pythonsmall leather product	2	4	Nigeria	USA	Africa	Herptiles	-	800	1100	1249	1299	0	1700	1900	1341.33	1	1	unit	1
African Python	skin pieces	African Pythonskin pieces	5	5	South Africa	USA	Africa	Herptiles	-	116	167	201	1350	1350	0	5418.72	1433.79	1	1	unit	1
African Python	shoes	African Pythonshoes	2	2	South Africa	USA	Africa	Herptiles	-	79.99	205	410	650	898	940	1995	739.713	1	1	unit	1
African Python	small leather product	African Pythonsmall leather product	1	4	United Arab Emirates	USA	Asia	Herptiles	-	800	1100	1249	1299	0	1700	1900	1341.33	1	1	unit	1
African Python	small leather product	African Pythonsmall leather product	1	4	United Kingdom	USA	Europe	Herptiles	-	800	1100	1249	1299	0	1700	1900	1341.33	1	1	unit	1
American Alligator	shell products	American Alligatorshell products	1	1	Bahamas	USA	Caribbean	Herptiles	LC	3800	0	0	0	0	0	3800	3800	1	1	unit	1
American Alligator	small leather product	American Alligatorsmall leather product	1	1784	Zambia	USA	Africa	Herptiles	LC	240	0	0	0	0	0	310	275	1	1	unit	1
American Alligator	small leather product	American Alligatorsmall leather product	4	1784	China	USA	Asia	Herptiles	LC	240	0	0	0	0	0	310	275	1	1	unit	1
American Alligator	jewelries	American Alligatorjewelries	1	16	China	USA	Asia	Herptiles	LC	16.5	18.5	19.5	0	0	0	19.5	18.5	1	1	unit	1
American Alligator	small leather product	American Alligatorsmall leather product	188	1784	Hong Kong	USA	Asia	Herptiles	LC	240	0	0	0	0	0	310	275	1	1	unit	1
American Alligator	small leather product	American Alligatorsmall leather product	1	1784	Korea	USA	Asia	Herptiles	LC	240	0	0	0	0	0	310	275	1	1	unit	1
American Alligator	small leather product	American Alligatorsmall leather product	1	1784	Saudi Arabia	USA	Asia	Herptiles	LC	240	0	0	0	0	0	310	275	1	1	unit	1
American Alligator	small leather product	American Alligatorsmall leather product	1	1784	Singapore	USA	Asia	Herptiles	LC	240	0	0	0	0	0	310	275	1	1	unit	1
American Alligator	small leather product	American Alligatorsmall leather product	3	1784	Thailand	USA	Asia	Herptiles	LC	240	0	0	0	0	0	310	275	1	1	unit	1
American Alligator	shoes	American Alligatorshoes	18	43	United Arab Emirates	USA	Asia	Herptiles	LC	485	649	698	795	890	918	995	775.714	1	1	unit	1
American Alligator	small leather product	American Alligatorsmall leather product	3	1784	United Arab Emirates	USA	Asia	Herptiles	LC	240	0	0	0	0	0	310	275	1	1	unit	1
American Alligator	small leather product	American Alligatorsmall leather product	7	1784	Belize	USA	C. America	Herptiles	LC	240	0	0	0	0	0	310	275	1	1	unit	1
American Alligator	small leather product	American Alligatorsmall leather product	5	1784	Austria	USA	Europe	Herptiles	LC	240	0	0	0	0	0	310	275	1	1	unit	1
American Alligator	small leather product	American Alligatorsmall leather product	1	1784	Belgium	USA	Europe	Herptiles	LC	240	0	0	0	0	0	310	275	1	1	unit	1
American Alligator	skins	American Alligatorskins	12	28	France	USA	Europe	Herptiles	LC	77	99	123	139	199	0	220	142.833	1	1	unit	1
American Alligator	small leather product	American Alligatorsmall leather product	1211	1784	France	USA	Europe	Herptiles	LC	240	0	0	0	0	0	310	275	1	1	unit	1
American Alligator	shoes	American Alligatorshoes	2	43	France	USA	Europe	Herptiles	LC	485	649	698	795	890	918	995	775.714	1	1	unit	1
American Alligator	small leather product	American Alligatorsmall leather product	6	1784	Germany	USA	Europe	Herptiles	LC	240	0	0	0	0	0	310	275	1	1	unit	1
American Alligator	small leather product	American Alligatorsmall leather product	4	1784	Greece	USA	Europe	Herptiles	LC	240	0	0	0	0	0	310	275	1	1	unit	1
American Alligator	small leather product	American Alligatorsmall leather product	12	1784	Italy	USA	Europe	Herptiles	LC	240	0	0	0	0	0	310	275	1	1	unit	1
American Alligator	garment	American Alligatorgarment	1	1	Italy	USA	Europe	Herptiles	LC	2459	4800	7500	14000	18000	95000	105000	35251.3	1	1	unit	1
American Alligator	trims	American Alligatortrims	5	5	Italy	USA	Europe	Herptiles	LC	150	200	250	450	539	1000	1400	569.857	1	1	unit	1
American Alligator	large leather product	American Alligatorlarge leather product	1	2	Italy	USA	Europe	Herptiles	LC	440	712	1192	1450	2100	2800	3800	1784.86	1	1	unit	1
American Alligator	shoes	American Alligatorshoes	20	43	Italy	USA	Europe	Herptiles	LC	485	649	698	795	890	918	995	775.714	1	1	unit	1
American Alligator	skins	American Alligatorskins	16	28	Italy	USA	Europe	Herptiles	LC	77	99	123	139	199	0	220	142.833	1	1	unit	1
American Alligator	small leather product	American Alligatorsmall leather product	2	1784	Netherlands	USA	Europe	Herptiles	LC	240	0	0	0	0	0	310	275	1	1	unit	1
American alligator	small leather product	American alligatorsmall leather product	1	1784	Slovakia	USA	Europe	Herptiles	LC	240	0	0	0	0	0	310	275	1	1	unit	1
American Alligator	small leather product	American Alligatorsmall leather product	2	1784	Spain	USA	Europe	Herptiles	LC	240	0	0	0	0	0	310	275	1	1	unit	1
American Alligator	small leather product	American Alligatorsmall leather product	194	1784	Switzerland	USA	Europe	Herptiles	LC	240	0	0	0	0	0	310	275	1	1	unit	1
American Alligator	jewelries	American Alligatorjewelries	15	16	Switzerland	USA	Europe	Herptiles	LC	16.5	18.5	19.5	0	0	0	19.5	18.5	1	1	unit	1
American Alligator	shoes	American Alligatorshoes	1	43	Switzerland	USA	Europe	Herptiles	LC	485	649	698	795	890	918	995	775.714	1	1	unit	1
American Alligator	small leather product	American Alligatorsmall leather product	1	1784	Turkey	USA	Europe	Herptiles	LC	240	0	0	0	0	0	310	275	1	1	unit	1
American Alligator	small leather product	American Alligatorsmall leather product	8	1784	United Kingdom	USA	Europe	Herptiles	LC	240	0	0	0	0	0	310	275	1	1	unit	1
American Alligator	small leather product	American Alligatorsmall leather product	19	1784	Canada	USA	N. America	Herptiles	LC	240	0	0	0	0	0	310	275	1	1	unit	1
American Alligator	small leather product	American Alligatorsmall leather product	99	1784	Mexico	USA	N. America	Herptiles	LC	240	0	0	0	0	0	310	275	1	1	unit	1
American Alligator	shoes	American Alligatorshoes	2	43	Mexico	USA	N. America	Herptiles	LC	485	649	698	795	890	918	995	775.714	1	1	unit	1
American Alligator	skull	American Alligatorskull	1	1	Mexico	USA	N. America	Herptiles	LC	149	0	0	0	0	0	299	224	1	1	unit	1
American Alligator	small leather product	American Alligatorsmall leather product	1	1784	Chile	USA	S. America	Herptiles	LC	240	0	0	0	0	0	310	275	1	1	unit	1
American Alligator	large leather product	American Alligatorlarge leather product	1	2	Colombia	USA	S. America	Herptiles	LC	440	712	1192	1450	2100	2800	3800	1784.86	1	1	unit	1
American Alligator	small leather product	American Alligatorsmall leather product	1	1784	Colombia	USA	S. America	Herptiles	LC	240	0	0	0	0	0	310	275	1	1	unit	1
American Alligator	small leather product	American Alligatorsmall leather product	1	1784	Costa Rica	USA	S. America	Herptiles	LC	240	0	0	0	0	0	310	275	1	1	unit	1
American Alligator	small leather product	American Alligatorsmall leather product	5	1784	Saint Kitts and Nevis	USA	Caribbean	Herptiles	LC	240	0	0	0	0	0	310	275	1	1	unit	1
American Alligator	small leather product	American Alligatorsmall leather product	2	1784	Australia	USA	Oceania	Herptiles	LC	240	0	0	0	0	0	310	275	1	1	unit	1
American Beaver	skin pieces	American Beaverskin pieces	1	1	Italy	USA	Europe	Mammalia	LC	14.95	29.95	119.95	139.95	0	0	159.95	92.95	1	1	unit	1.02
American Beaver	skins	American Beaverskins	600	600	Canada	USA	N. America	Mammalia	LC	8	0	0	0	0	0	12	10	1	1	unit	1.055
American Beaver	garment	American Beavergarment	2	2	Canada	USA	N. America	Mammalia	LC	199.95	212.95	299.95	349.95	399.95	640	750	407.536	1	1	unit	1.02
American Bison	meats	American Bisonmeats	2	2	Canada	USA	N. America	Mammalia	NT	8.7375	9.99	14.2375	16.983	25.99	29.975	56.65	23.2233	1	5	weight (/lb)	0.754275
American Bison	skins	American Bisonskins	1	1	Canada	USA	N. America	Mammalia	NT	110.05	499.95	650	1095	1200	0	1599.95	859.158	1	1	unit	1
American Bison	skin pieces	American Bisonskin pieces	52	52	Mexico	USA	N. America	Mammalia	NT	110.05	499.95	650	1095	1200	0	1599.95	859.158	1	1	unit	1
American Black Bear	claws	American Black Bearclaws	1	21	Thailand	USA	Asia	Mammalia	LC	4.5	6.5	8.5	9.95	29.95	0	59.95	19.8917	1	1	unit	1
American Black Bear	hair products	American Black Bearhair products	1	1	United Kingdom	USA	Europe	Mammalia	LC	1.99	0	0	0	0	0	1.99	1.99	1	1	unit	1
American Black Bear	skins	American Black Bearskins	9	9	Canada	USA	N. America	Mammalia	LC	295.95	395.95	569.95	1995.95	999.95	0	5000	1542.96	1	1	unit	1
American Black Bear	rug	American Black Bearrug	7	8	Canada	USA	N. America	Mammalia	LC	1999.9	2199.9	2299.9	2399.9	2499.9	0	2599.9	2333.23	1	1	unit	1
American Black Bear	skull	American Black Bearskull	9	9	Canada	USA	N. America	Mammalia	LC	177	0	0	0	0	0	189	183	1	1	unit	1
American Black Bear	trophy	American Black Beartrophy	7	7	Canada	USA	N. America	Mammalia	LC	3495	3695	0	0	0	0	6795	4661.67	1	1	unit	1
American Black Bear	claws	American Black Bearclaws	20	21	Canada	USA	N. America	Mammalia	LC	4.5	6.5	8.5	9.95	29.95	0	59.95	19.8917	1	1	unit	1
American Black Bear	meats	American Black Bearmeats	6	6	Canada	USA	N. America	Mammalia	LC	12.95	15.95	26.95	48.95	56.95	86.95	89.95	48.3786	0.375	7	weight (/lb)	1
American Black Bear	gall bladder	American Black Beargall bladder	1	1	Canada	USA	N. America	Mammalia	LC	100	150	3000	0	5000	10000	14743.1	5498.84	1	1	unit	1.12
American Black Bear	galls (bile)	American Black Beargalls (bile)	1	1	Canada	USA	N. America	Mammalia	LC	516.08	0	0	0	26577	37846	109085	43506	0.907185	0.907185	weight (/kg)	1
American Black bear	jewelries	American Black bearjewelries	1	1	Canada	USA	N. America	Mammalia	LC	75	255	295	445	525	0	4050	940.833	1	1	unit	1.02
American Black Bear	teeth	American Black Bearteeth	1102	1102	Canada	USA	N. America	Mammalia	LC	35	45	49.95	62.5	65	0	75	55.4083	1	1	unit	1
American Black Bear	ders	American Black Bearders	5	5	Canada	USA	N. America	Mammalia	LC	35	45	49.95	62.5	65	0	75	55.4083	1	1	unit	1
American Black Bear	rug	American Black Bearrug	1	8	Mexico	USA	N. America	Mammalia	LC	1999.9	2199.9	2299.9	2399.9	2499.9	0	2599.9	2333.23	1	1	unit	1
American Coot	meats	American Cootmeats	19	19	Mexico	USA	N. America	Aves	LC	2.99	0	0	0	0	0	79.99	41.49	1	1	unit	1
American Crow	feathers	American Crowfeathers	41	41	Canada	USA	N. America	Aves	LC	1.286	0	0	0	0	0	1.43	1.358	1	1	unit	0.740791
American Kestrel	scientific specimen	American Kestrelscientific specimen	1	44	Bahamas	USA	Caribbean	Aves	LC	349	0	0	0	0	0	643.96	496.48	1	1	unit	1
American Kestrel	scientific specimen	American Kestrelscientific specimen	43	44	Oman	USA	Asia	Aves	LC	349	0	0	0	0	0	643.96	496.48	1	1	unit	1
American Mink	hair products	American Minkhair products	312	312	China	USA	Asia	Mammalia	LC	14.95	16.95	0	0	0	0	19.95	17.2833	1	1	unit	1
American Mink	garment	American Minkgarment	42	94	Hong Kong	USA	Asia	Mammalia	LC	190.95	599.95	2299.95	3349.95	4295.95	5999.95	7999.95	3533.81	1	1	unit	1
American Mink	garment	American Minkgarment	20	94	Saudi Arabia	USA	Asia	Mammalia	LC	190.95	599.95	2299.95	3349.95	4295.95	5999.95	7999.95	3533.81	1	1	unit	1
American Mink	small leather product	American Minksmall leather product	11	12	France	USA	Europe	Mammalia	LC	99	195	419	1200	1300	2500	3495	1315.43	1	1	unit	1
American Mink	skin pieces	American Minkskin pieces	1	1	Italy	USA	Europe	Mammalia	LC	24.95	59.95	69.95	89.95	99.95	119.95	129.95	84.95	1	1	unit	1
American Mink	garment	American Minkgarment	5	94	Italy	USA	Europe	Mammalia	LC	190.95	599.95	2299.95	3349.95	4295.95	5999.95	7999.95	3533.81	1	1	unit	1
American Mink	small leather product	American Minksmall leather product	1	12	Italy	USA	Europe	Mammalia	LC	99	195	419	1200	1300	2500	3495	1315.43	1	1	unit	1
American Mink	trims	American Minktrims	21	40	Italy	USA	Europe	Mammalia	LC	49	0	0	0	0	0	49	49	1	1	unit	1
American Mink	garment	American Minkgarment	17	94	United Kingdom	USA	Europe	Mammalia	LC	190.95	599.95	2299.95	3349.95	4295.95	5999.95	7999.95	3533.81	1	1	unit	1
American Mink	garment	American Minkgarment	10	94	Canada	USA	N. America	Mammalia	LC	190.95	599.95	2299.95	3349.95	4295.95	5999.95	7999.95	3533.81	1	1	unit	1
American Mink	trims	American Minktrims	18	40	Canada	USA	N. America	Mammalia	LC	49	0	0	0	0	0	49	49	1	1	unit	1
American Mink	trophy	American Minktrophy	3	3	Canada	USA	N. America	Mammalia	LC	195	225	235	329	350	0	395	288.167	1	1	unit	1.02
American Mink	trims	American Minktrims	1	40	Colombia	USA	S. America	Mammalia	LC	49	0	0	0	0	0	49	49	1	1	unit	1
American Robin	feathers	American Robinfeathers	2	2	Canada	USA	N. America	Aves	LC	105.924	0	0	0	0	0	105.924	105.924	1	1	unit	1
American White Pelican	feathers	American White Pelicanfeathers	1	2	Canada	USA	N. America	Aves	LC	24	0	0	0	0	0	24	24	1	1	unit	1
American White Pelican	bone	American White Pelicanbone	18	18	Mexico	USA	N. America	Aves	LC	160	165	0	0	0	0	170	165	1	1	unit	1
American White Pelican	feathers	American White Pelicanfeathers	1	2	Mexico	USA	N. America	Aves	LC	24	0	0	0	0	0	24	24	1	1	unit	1
American White Pelican	skull	American White Pelicanskull	1	1	Mexico	USA	N. America	Aves	LC	160	165	0	0	0	0	170	165	1	1	unit	1
American Wigeon	trophy	American Wigeontrophy	2	2	Argentina	USA	S. America	Aves	LC	285	0	0	0	0	0	285	285	1	1	unit	1
Anaconda	small leather product	Anacondasmall leather product	1	1	Guyana	USA	S. America	Herptiles	LC	31	45	75	149.95	224.92	616	1001	306.124	1	1	unit	1
Anchor Coral	live specimen	Anchor Corallive specimen	51	60	Indonesia	USA	Asia	Cnidaria	VU	39	89	199	299	399	0	399	237.333	1	1	unit	1
Anchor Coral	live specimen	Anchor Corallive specimen	9	60	Solomon Islands	USA	Oceania	Cnidaria	VU	39	89	199	299	399	0	399	237.333	1	1	unit	1
Andean Condor	feathers	Andean Condorfeathers	1	19	Panama	USA	C. America	Aves	NT	3.53	5.3	30.03	31.8	35.33	0	53	26.4983	1	1	unit	1.17
Andean Condor	feathers	Andean Condorfeathers	12	19	Peru	USA	S. America	Aves	NT	3.53	5.3	30.03	31.8	35.33	0	53	26.4983	1	1	unit	1.17
Andean Condor	feathers	Andean Condorfeathers	6	19	United States of America	USA	N. America	Aves	NT	3.53	5.3	30.03	31.8	35.33	0	53	26.4983	1	1	unit	1.17
Arapaima	small leather product	Arapaimasmall leather product	28	28	Brazil	USA	S. America	Fish	DD	479.99	499.99	519.99	0	0	0	569.99	517.49	1	1	unit	1
Arapaima	meats	Arapaimameats	20	20	Brazil	USA	S. America	Fish	DD	4.55	9.8	11.4	12.7	0	0	17.13	11.116	0.15	4	weight (/kg)	1.35
Arctic Fox	garment	Arctic Foxgarment	64	68	China	USA	Asia	Mammalia	LC	50	133	305	0	1125.27	0	1875.45	697.744	1	1	unit	1
Arctic Fox	garment	Arctic Foxgarment	1	68	Hong Kong	USA	Asia	Mammalia	LC	50	133	305	0	1125.27	0	1875.45	697.744	1	1	unit	1
Arctic Fox	skins	Arctic Foxskins	8	9	Korea	USA	Asia	Mammalia	LC	225	239.95	250	265	0	0	265	248.99	1	1	unit	1
Arctic Fox	skin pieces	Arctic Foxskin pieces	1	1	Italy	USA	Europe	Mammalia	LC	225	239.95	250	265	0	0	265	248.99	1	1	unit	1
Arctic Fox	garment	Arctic Foxgarment	3	68	Canada	USA	N. America	Mammalia	LC	50	133	305	0	1125.27	0	1875.45	697.744	1	1	unit	1
Arctic Fox	trims	Arctic Foxtrims	33	33	Canada	USA	N. America	Mammalia	LC	225	239.95	250	265	0	0	265	248.99	1	1	unit	1
Arctic Fox	skins	Arctic Foxskins	1	9	Canada	USA	N. America	Mammalia	LC	225	239.95	250	265	0	0	265	248.99	1	1	unit	1
Argentine Shortfin Squid	meats	Argentine Shortfin Squidmeats	23877	92621	Argentina	USA	S. America	Fish	LC	1.98562	0	0	0	0	0	4.89314	3.43938	1	1	weight (/kg)	1
Argentine Shortfin Squid	meats	Argentine Shortfin Squidmeats	23245	92621	Argentina	USA	S. America	Fish	LC	1.98562	0	0	0	0	0	4.89314	3.43938	1	1	weight (/kg)	1
Argentine Shortfin Squid	meats	Argentine Shortfin Squidmeats	45499	92621	United States of America	USA	N. America	Fish	LC	1.98562	0	0	0	0	0	4.89314	3.43938	1	1	weight (/kg)	1
Argentine Teju	small leather product	Argentine Tejusmall leather product	2	13	France	USA	Europe	Herptiles	-	19.99	0	0	0	0	95	128	80.9967	1	1	unit	1.02
Argentine Teju	shoes	Argentine Tejushoes	2	608	Italy	USA	Europe	Herptiles	-	300	360	419.95	0	0	0	1695	693.737	1	1	unit	1
Argentine Teju	small leather product	Argentine Tejusmall leather product	8	13	Italy	USA	Europe	Herptiles	-	19.99	0	0	0	0	95	128	80.9967	1	1	unit	1.02
Argentine Teju	shoes	Argentine Tejushoes	606	608	Mexico	USA	N. America	Herptiles	-	300	360	419.95	0	0	0	1695	693.737	1	1	unit	1
Argentine Teju	small leather product	Argentine Tejusmall leather product	3	13	Mexico	USA	N. America	Herptiles	-	19.99	0	0	0	0	95	128	80.9967	1	1	unit	1.02
Ark	live specimen	Arklive specimen	180	180	Switzerland	USA	Europe	Mollusc	-	5.8	0	0	0	0	0	5.8	5.8	0.199581	0.199581	weight (/kg)	1
Armadillo Girdled Lizard	live specimen	Armadillo Girdled Lizardlive specimen	14	14	South Africa	USA	Africa	Herptiles	LC	2250	2500	0	0	0	0	2500	2416.67	1	1	unit	1
Arroyo Toad	scientific specimen	Arroyo Toadscientific specimen	3	3	Mexico	USA	N. America	Herptiles	EN	8.99	11.99	12.99	14.99	39.99	49.99	69.99	29.8471	1	1	unit	1
Asian Bonytongue	live specimen	Asian Bonytonguelive specimen	1	1	Canada	USA	N. America	Herptiles	EN	300	0	0	70000	0	0	300000	123433	1	1	unit	1.04
Asian Cobra	shoes	Asian Cobrashoes	1	3	China	USA	Asia	Herptiles	-	47.07	0	0	0	0	0	837	442.035	1	1	unit	1
Asian Cobra	small leather product	Asian Cobrasmall leather product	16	17	China	USA	Asia	Herptiles	-	65	0	0	0	0	0	95	80	1	1	unit	1
Asian Cobra	medicinals	Asian Cobramedicinals	6630	6630	Germany	USA	Europe	Herptiles	-	2.82	0	0	0	0	0	3.13	2.975	1	1	unit	1
Asian Cobra	small leather product	Asian Cobrasmall leather product	1	17	Canada	USA	N. America	Herptiles	-	65	0	0	0	0	0	95	80	1	1	unit	1
Asian Cobra	shoes	Asian Cobrashoes	2	3	Mexico	USA	N. America	Herptiles	-	47.07	0	0	0	0	0	837	442.035	1	1	unit	1
Asian Elephant	small leather product	Asian Elephantsmall leather product	1	1	Sri Lanka	USA	Asia	Mammalia	EN	399.99	0	0	0	0	0	1034.22	717.105	1	1	unit	0.740791
Asian Elephant	skin pieces	Asian Elephantskin pieces	3	3	Thailand	USA	Asia	Mammalia	EN	100	108	0	0	190	200	285	176.6	3	4	weight (/kg)	1.04
Asian Elephant	meats	Asian Elephantmeats	174	174	Thailand	USA	Asia	Mammalia	EN	950	0	0	0	0	0	950	950	1	1	unit	1.14
Asian Elephant	ivory jewelries	Asian Elephantivory jewelries	1	2	Thailand	USA	Asia	Mammalia	EN	100	0	0	0	0	0	150	125	1	1	unit	1.07
Asian Elephant	ivory carving	Asian Elephantivory carving	5	21	Vietnam	USA	Asia	Mammalia	EN	1000	0	0	0	0	0	1500	1250	13.2277	17.637	weight (/lb)	1.09
Asian Elephant	ivory jewelries	Asian Elephantivory jewelries	1	2	Vietnam	USA	Asia	Mammalia	EN	100	0	0	0	0	0	150	125	1	1	unit	1.07
Asian Elephant	whole animal (dead)	Asian Elephantwhole animal (dead)	1	1	Germany	USA	Europe	Mammalia	EN	30000	0	0	0	0	0	300000	165000	1	1	unit	1.04
Asian Elephant	scientific specimen	Asian Elephantscientific specimen	2	30	Germany	USA	Europe	Mammalia	EN	27082.7	0	0	0	0	0	27082.7	27082.7	1	1	unit	1
Asian Elephant	ivory carving	Asian Elephantivory carving	16	21	United Kingdom	USA	Europe	Mammalia	EN	1000	0	0	0	0	0	1500	1250	13.2277	17.637	weight (/lb)	1.09
Asian Elephant	tusk	Asian Elephanttusk	1	1	United Kingdom	USA	Europe	Mammalia	EN	31600	0	0	0	0	0	63300	47450	1	1	unit	1.14
Asian Elephant	scientific specimen	Asian Elephantscientific specimen	28	30	Canada	USA	N. America	Mammalia	EN	27082.7	0	0	0	0	0	27082.7	27082.7	1	1	unit	1
Asian Elephant	ivory	Asian Elephantivory	6	6	Canada	USA	N. America	Mammalia	EN	31600	0	0	0	0	0	63300	47450	1	1	unit	1.14
Asian Forest Scorpion	whole animal (dead)	Asian Forest Scorpionwhole animal (dead)	2	2	Thailand	USA	Asia	Insecta	-	12	15	0	0	0	0	30	19	1	1	unit	1
Asian Leaf Turtle	live specimen	Asian Leaf Turtlelive specimen	25	25	Indonesia	USA	Asia	Herptiles	NT	39.99	69.99	0	0	0	0	79.95	63.31	1	1	unit	1
Asiatic Black Bear	medicinals	Asiatic Black Bearmedicinals	36	48	Lao People's Democratic Republic	USA	Asia	Mammalia	VU	3	7	12.5	0	0	0	150	43.125	5	5	weight (/g)	1.17
Asiatic Black Bear	medicinals	Asiatic Black Bearmedicinals	11	48	Vietnam	USA	Asia	Mammalia	VU	3	7	12.5	0	0	0	150	43.125	5	5	weight (/g)	1.17
Asiatic Black Bear	claws	Asiatic Black Bearclaws	1	1	Vietnam	USA	Asia	Mammalia	VU	36.75	0	0	0	0	0	78.75	57.75	1	1	unit	1
Asiatic Black Bear	gall bladders	Asiatic Black Beargall bladders	5	5	Vietnam	USA	Asia	Mammalia	VU	440.39	0	813.02	1000	0	0	1800	1013.35	1	1	unit	1.72
Asiatic Black Bear	galls (bile)	Asiatic Black Beargalls (bile)	3	3	Vietnam	USA	Asia	Mammalia	VU	1	10	20	100	0	0	380	102.2	1	1	unit	0.821959
Asiatic Black Bear	medicinals	Asiatic Black Bearmedicinals	1	48	United States of America	USA	N. America	Mammalia	VU	3	7	12.5	0	0	0	150	43.125	5	5	weight (/g)	1.17
Atlantic Cod	extracts	Atlantic Codextracts	235	235	France	USA	Europe	Fish	VU	3.75	0	0	0	0	0	3.75	3.75	1	2	weight (/kg)	1.13685
Atlantic Salmon	large leather product	Atlantic Salmonlarge leather product	3	3	Brazil	USA	S. America	Fish	LC	1340	0	0	0	0	0	1620	1480	1	1	unit	0.671627
Atlantic Wolffish	shoes	Atlantic Wolffishshoes	2	2	Italy	USA	Europe	Fish	DD	275	380	0	0	0	0	2980	1211.67	1	1	unit	1.02
Axis Deer	trophy	Axis Deertrophy	1	1	Australia	USA	Oceania	Mammalia	LC	750	825	850	875	0	0	975	855	1	1	unit	1.02
Axolotl	live specimen	Axolotllive specimen	4	4	Uruguay	USA	S. America	Mammalia	CR	30	35	40	50	0	80	100	55.8333	1	1	unit	1.02
Aye-aye	scientific specimen	Aye-ayescientific specimen	2	2	France	USA	Europe	Mammalia	EN	172	0	0	0	0	0	190	181	1	1	unit	1
Bald Eagle	feathers	Bald Eaglefeathers	2	50	Italy	USA	Europe	Aves	LC	100	303.97	500	0	0	0	1000	475.993	1	1	unit	1.07
Bald Eagle	feathers	Bald Eaglefeathers	17	50	Canada	USA	N. America	Aves	LC	100	303.97	500	0	0	0	1000	475.993	1	1	unit	1.07
Bald Eagle	trophy	Bald Eagletrophy	1	1	Canada	USA	N. America	Aves	LC	2200	0	0	0	0	0	2200	2200	1	1	unit	1.22
Bald Eagle	feathers	Bald Eaglefeathers	25	50	Mexico	USA	N. America	Aves	LC	100	303.97	500	0	0	0	1000	475.993	1	1	unit	1.07
Bald Eagle	feathers	Bald Eaglefeathers	6	50	Bolivia	USA	S. America	Aves	LC	100	303.97	500	0	0	0	1000	475.993	1	1	unit	1.07
Bald Eagle	claws	Bald Eagle claws	4	4	Thailand	USA	Asia	Aves	LC	8	10	10.5	0	0	0	45	18.375	1	1	unit	1
Ball Python	live specimen	Ball Pythonlive specimen	6450	6451	Benin	USA	Africa	Herptiles	LC	40	200	225	400	600	0	900	394.167	1	1	unit	1.02
Ball Python	small leather product	Ball Pythonsmall leather product	1	2	Cameroon	USA	Africa	Herptiles	LC	30	70	130	225.89	460	950	14569.7	2347.94	1	1	unit	1
Ball Python	small leather product	Ball Pythonsmall leather product	1	2	United Kingdom	USA	Europe	Herptiles	LC	30	70	130	225.89	460	950	14569.7	2347.94	1	1	unit	1
Ball Python	live specimen	Ball Pythonlive specimen	1	6451	Canada	USA	N. America	Herptiles	LC	40	200	225	400	600	0	900	394.167	1	1	unit	1.02
Barbary Sheep	skull	Barbary Sheepskull	1	1	Mexico	USA	N. America	Mammalia	VU	284	0	0	0	0	0	380	332	1	1	unit	1.02
Barred Owl	feathers	Barred Owlfeathers	13	13	Mexico	USA	N. America	Aves	LC	45	0	0	0	0	0	45	45	1	1	unit	1.02
Bear Paw Clam	shell	Bear Paw Clamshell	1	9	China	USA	Asia	Mollusc	NT	5.63	9.91	11.33	0	0	0	11.33	9.55	1	1	unit	0.740791
Bear Paw Clam	shell	Bear Paw Clamshell	2	9	Indonesia	USA	Asia	Mollusc	NT	5.63	9.91	11.33	0	0	0	11.33	9.55	1	1	unit	0.740791
Bear Paw Clam	shell	Bear Paw Clamshell	4	9	Philippines	USA	Asia	Mollusc	NT	5.63	9.91	11.33	0	0	0	11.33	9.55	1	1	unit	0.740791
Bear Paw Clam	shell	Bear Paw Clamshell	2	9	Australia	USA	Oceania	Mollusc	NT	5.63	9.91	11.33	0	0	0	11.33	9.55	1	1	unit	0.740791
Bear Paw Clam	live specimen	Bear Paw Clamlive specimen	30	30	Palau	USA	Oceania	Mollusc	NT	12.87	0	0	0	0	0	35.79	24.33	1	1	unit	0.740791
Beetle	whole animal (dead)	Beetlewhole animal (dead)	80	80	Thailand	USA	Asia	Insecta	NT-CR	119	129	139	149	169	179	529	201.857	1	1	unit	1.02
Beluga Sturgeon	caviar	Beluga Sturgeoncaviar	2	3584	Azerbaijin	USA	Asia	Fish	CR	88.5	107.9	140	335	710	1129	2250	680.057	1	1	unit	1
Beluga Sturgeon	caviar	Beluga Sturgeoncaviar	1952	3584	Iran	USA	Asia	Fish	CR	88.5	107.9	140	335	710	1129	2250	680.057	1	1	unit	1
Beluga Sturgeon	caviar	Beluga Sturgeoncaviar	113	3584	Kazakhstan	USA	Asia	Fish	CR	88.5	107.9	140	335	710	1129	2250	680.057	1	1	unit	1
Beluga Sturgeon	unspecified items	Beluga Sturgeonunspecified items	135	135	Korea	USA	Asia	Fish	CR	88.5	107.9	140	335	710	1129	2250	680.057	1	1	unit	1
Beluga Sturgeon	caviar	Beluga Sturgeoncaviar	657	3584	Russian Federation	USA	Asia	Fish	CR	88.5	107.9	140	335	710	1129	2250	680.057	1	1	unit	1
Beluga Sturgeon	caviar	Beluga Sturgeoncaviar	380	3584	Germany	USA	Europe	Fish	CR	88.5	107.9	140	335	710	1129	2250	680.057	1	1	unit	1
Beluga Sturgeon	caviar	Beluga Sturgeoncaviar	300	3584	Turkey	USA	Europe	Fish	CR	88.5	107.9	140	335	710	1129	2250	680.057	1	1	unit	1
Beluga Sturgeon	caviar	Beluga Sturgeoncaviar	180	3584	Mexico	USA	N. America	Fish	CR	88.5	107.9	140	335	710	1129	2250	680.057	1	1	unit	1
Birds Nest Coral	live specimen	Birds Nest Corallive specimen	2	2	Indonesia	USA	Asia	Cnidaria	LC	19	25	35	39	0	0	39	31.4	1	1	unit	1.02
Birdwing Butterfly	live specimen	Birdwing Butterflylive specimen	120	120	Philippines	USA	Asia	Insecta	DD-VU	11.5	12	16	0	18	19.5	38	19.1667	1	1	unit	1.13685
Black Abalone	jewelries	Black Abalonejewelries	224	224	China	USA	Asia	Mollusc	CR	7.96	8.99	0	30	0	0	30	19.2375	1	1	unit	1.02
Black Caiman	skin pieces	Black Caimanskin pieces	6	6	Guyana	USA	S. America	Herptiles	NT	5	0	0	0	0	0	50	27.5	1	1	unit	1.6
Black Coral	live specimen	Black Corallive specimen	3	3	Indonesia	USA	Asia	Mollusc	-	158.916	0	0	0	0	0	158.916	158.916	1	1	weight(/lb)	1.17
Black Kite	scientific specimen	Black Kitescientific specimen	1	1	Kuwait	USA	Asia	Aves	-	145	185	0	0	0	254	300	221	1	1	unit	1
Black Lemur	scientific specimen	Black Lemur scientific specimen	1	1	France	USA	Europe	Mammalia	VU	80	0	101	129	1025	1200	2995	921.667	1	1	unit	1
Black Turret Coral	live specimen	Black Turret Corallive specimen	6	6	Indonesia	USA	Asia	Mollusc	-	36	0	0	0	0	0	36	36	1	1	unit	1
Black-and-white Warbler	feathers	Black-and-white Warblerfeathers	4	4	Costa Rica	USA	S. America	Aves	LC	105.924	0	0	0	0	0	105.924	105.924	1	1	unit	1
Black-backed Jackal	trophy	Black-backed Jackaltrophy	1	1	Zimbabwe	USA	Africa	Mammalia	LC	612	850	1275	0	0	0	1275	1003	1	1	unit	1.02
Black-billed Magpie	whole animal (dead)	Black-billed Magpiewhole animal (dead)	1	1	France	USA	Europe	Aves	LC	193.55	232.76	294.93	459.88	459.88	0	459.88	350.147	1	1	unit	0.740791
Blackbuck Antelope	trophy	Blackbuck Antelopetrophy	1	3	Canada	USA	N. America	Mammalia	LC	895	0	0	0	0	0	1250	1072.5	1	1	unit	1.02
Blackbuck Antelope	trophy	Blackbuck Antelopetrophy	1	3	Argentina	USA	S. America	Mammalia	LC	895	0	0	0	0	0	1250	1072.5	1	1	unit	1.02
Blackbuck Antelope	trophy	Blackbuck Antelopetrophy	1	3	Australia	USA	Oceania	Mammalia	LC	895	0	0	0	0	0	1250	1072.5	1	1	unit	1.02
Black-capped Parakeet	live specimen	Black-capped Parakeetlive specimen	1	1	Canada	USA	N. America	Aves	NT	350	525	579.99	600	659.99	0	1350	677.497	1	1	unit	1.02
Black-headed Gull	whole animal (dead)	Black-headed Gullwhole animal (dead)	1	1	France	USA	Europe	Aves	LC	123.12	0	0	0	0	0	135	129.06	1	1	unit	1
Black-headed Parrot	live specimen	Black-headed Parrotlive specimen	2	2	Canada	USA	N. America	Aves	LC	800	1450	1600	1604.99	0	0	1604.99	1412	1	1	unit	1.02
Blackneck Garter Snake	live specimen	Blackneck Garter Snakelive specimen	1	1	Mexico	USA	N. America	Herptiles	LC	39.99	44.99	0	0	0	0	44.99	43.3233	1	1	unit	1.02
Black-necked Swan	whole animal (dead)	Black-necked Swanwhole animal (dead)	1	1	Uruguay	USA	S. America	Aves	LC	859.97	0	0	0	0	0	2500	1679.99	1	1	unit	1.02
Black-tip Reef Shark	whole animal (dead)	Black-tip Reef Sharkwhole animal (dead)	1	1	Philippines	USA	Asia	Fish	NT	24.18	0	0	0	0	0	26.04	25.11	1	1	unit	1.57
Blue and Yellow Macaw	feathers	Blue and Yellow Macawfeathers	1	46	Guatemala	USA	C. America	Aves	LC	1	22.99	0	0	0	50	60	33.4975	1	1	unit	2.04
Blue and Yellow Macaw	live specimen	Blue and Yellow Macawlive specimen	1	2	Germany	USA	Europe	Aves	LC	1000	1500	2900	3000	3200	3499.99	3800	2700	1	1	unit	1.02
Blue and Yellow Macaw	live specimen	Blue and Yellow Macawlive specimen	1	2	Canada	USA	N. America	Aves	LC	1000	1500	2900	3000	3200	3499.99	3800	2700	1	1	unit	1.02
Blue and Yellow Macaw	feathers	Blue and Yellow Macawfeathers	39	46	Mexico	USA	N. America	Aves	LC	1	22.99	0	0	0	50	60	33.4975	1	1	unit	2.04
Blue and Yellow Macaw	feathers	Blue and Yellow Macawfeathers	1	46	Colombia	USA	S. America	Aves	LC	1	22.99	0	0	0	50	60	33.4975	1	1	unit	2.04
Blue and Yellow Macaw	feathers	Blue and Yellow Macawfeathers	5	46	Peru	USA	S. America	Aves	LC	1	22.99	0	0	0	50	60	33.4975	1	1	unit	2.04
Blue Coral	live specimen	Blue Corallive specimen	14	14	Indonesia	USA	Asia	Cnidaria	VU	99.98	109.98	129.98	0	0	0	129.98	117.48	1	1	unit	1.02
Blue Coral	coral (unworked)	Blue Coralcoral (unworked)	2	2	Indonesia	USA	Asia	Cnidaria	VU	99.98	109.98	129.98	0	0	0	129.98	117.48	1	1	unit	1
Blue Jay	claws	Blue Jayclaws	1	1	Thailand	USA	Asia	Aves	LC	20	0	0	0	0	0	98	59	1	1	unit	1
Blue Wildebeest	trophy	Blue Wildebeesttrophy	1	8	Namibia	USA	Africa	Mammalia	LC	975	1550	0	0	0	0	5000	2508.33	1	1	unit	1.02
Blue Wildebeest	trophy	Blue Wildebeesttrophy	2	8	South Africa	USA	Africa	Mammalia	LC	975	1550	0	0	0	0	5000	2508.33	1	1	unit	1.02
Blue Wildebeest	trophy	Blue Wildebeesttrophy	2	8	Zambia	USA	Africa	Mammalia	LC	975	1550	0	0	0	0	5000	2508.33	1	1	unit	1.02
Blue Wildebeest	trophy	Blue Wildebeesttrophy	3	8	Zimbabwe	USA	Africa	Mammalia	LC	975	1550	0	0	0	0	5000	2508.33	1	1	unit	1.02
Blue-crown parakeet	live specimen	Blue-crown parakeetlive specimen	1	1	Canada	USA	N. America	Aves	-	335	0	0	0	0	0	1500	917.5	1	1	unit	1.02
Blue-crown parakeet	whole animal (dead)	Blue-crown parakeetwhole animal (dead)	1	1	Argentina	USA	S. America	Aves	-	335	0	0	0	0	0	1500	917.5	1	1	unit	1.02
Bluetip Coral	live specimen	Bluetip Corallive specimen	1	1	Indonesia	USA	Asia	Cnidaria	VU	59.99	0	0	0	0	0	59.99	59.99	1	1	unit	1.02
Boa Constrictor	live specimen	Boa Constrictorlive specimen	60	61	Nicaragua	USA	C. America	Herptiles	LC	375	575	875	1800	5000	6000	6500	3017.86	1	1	unit	1.02
Boa Constrictor	medicinals	Boa Constrictormedicinals	3	3	United Kingdom	USA	Europe	Herptiles	LC	0.9	0	0	0	0	0	4.5	2.7	1	1	unit	1.28
Boa Constrictor	skin pieces	Boa Constrictorskin pieces	1	1	Peru	USA	S. America	Herptiles	LC	4	10	114	154	0	0	1250	306.4	1	1	unit	1
Boa Constrictor	live specimen	Boa Constrictorlive specimen	1	61	Domincan Republic	USA	Caribbean	Herptiles	LC	375	575	875	1800	5000	6000	6500	3017.86	1	1	unit	1.02
Bobcat	skins	Bobcatskins	3	14	Turkey	USA	Europe	Mammalia	LC	300	400	0	0	0	0	400	366.667	1	1	unit	1.055
Bobcat	skins	Bobcatskins	6	14	Canada	USA	N. America	Mammalia	LC	300	400	0	0	0	0	400	366.667	1	1	unit	1.055
Bobcat	feet	Bobcatfeet	1	1	Mexico	USA	N. America	Mammalia	LC	6.95	17.95	18.95	34.95	0	0	49.95	25.75	1	1	unit	1
Bobcat	skins	Bobcatskins	5	14	Mexico	USA	N. America	Mammalia	LC	300	400	0	0	0	0	400	366.667	1	1	unit	1.055
Bobcat	whole animal (dead)	Bobcatwhole animal (dead)	1	1	Mexico	USA	N. America	Mammalia	LC	390	450	625	750	0	0	1199	682.8	1	1	unit	1.02
Bobcat	tail	Bobcattail	1	1	Mexico	USA	N. America	Mammalia	LC	11.5	13.95	0	0	21	22.95	25	18.88	1	1	unit	1
Bontebok	trophy	Bonteboktrophy	8	8	South Africa	USA	Africa	Mammalia	VU	785	0	0	0	0	0	2900	1842.5	1	1	unit	1.02
Borneo Short-tail Python	small leather product	Borneo Short-tail Pythonsmall leather product	1	2	France	USA	Europe	Herptiles	LC	250	500	800	0	0	0	1000	637.5	1	1	unit	1.02
Borneo Short-tail Python	small leather product	Borneo Short-tail Pythonsmall leather product	1	2	Canada	USA	N. America	Herptiles	LC	250	500	800	0	0	0	1000	637.5	1	1	unit	1.02
Borneo Short-tail Python	trims	Borneo Short-tail Pythontrims	1	1	Canada	USA	N. America	Herptiles	LC	30	0	0	0	0	0	30	30	1.5	5.5	length (/m)	1.14
Boulder Brain Coral	shell	Boulder Brain Coralshell	1	1	Mexico	USA	N. America	Cnidaria	LC	24.95	34	0	0	0	0	165.9	74.95	1	1	unit	1.02
Brain Coral	live specimen	Brain Corallive specimen	1	1	Indonesia	USA	Asia	Cnidaria	LC	24.99	26.95	27.97	41.97	49.95	55.97	62.97	41.5386	1	1	unit	1.02
Branching Anchor Coral	live specimen	Branching Anchor Corallive specimen	37	37	Indonesia	USA	Asia	Cnidaria	VU	99.99	149.99	249.99	0	0	0	369.99	217.49	1	1	unit	1.02
Branching Coral	coral (unworked)	Branching Coralcoral (unworked)	1	1	France	USA	Europe	Cnidaria	NT	59	69	119	239	0	0	399	177	1	1	unit	1.02
Brazil Teju	small leather product	Brazil Tejusmall leather product	1	1	Italy	USA	Europe	Herptiles	LC	19.99	0	0	0	0	95	128	80.9967	1	1	unit	1.02
Brazilian Rosewood	veneer	Brazilian Rosewoodveneer	1	2	Italy	USA	Europe	Plant	VU	36.72	39.26	40.62	44.22	45.69	48.32	51.56	43.77	1	1	unit	1.02
Brazilian Rosewood	veneer	Brazilian Rosewoodveneer	1	2	United Kingdom	USA	Europe	Plant	VU	36.72	39.26	40.62	44.22	45.69	48.32	51.56	43.77	1	1	unit	1.02
Broad-billed Hummingbird	whole animal (dead)	Broad-billed Hummingbirdwhole animal (dead)	1	1	Mexico	USA	N. America	Aves	LC	250	0	0	0	0	0	250	250	1	1	unit	1.30073
Broad-snouted Caiman	small leather product	Broad-snouted Caimansmall leather product	1	1	Guadeloupe	USA	Caribbean	Herptiles	LC	37.52	84.94	99.99	0	127	149.99	279.95	129.898	1	1	unit	1.02
Brook Trout	whole animal (dead)	Brook Troutwhole animal (dead)	4	4	Canada	USA	N. America	Fish	LC	1.8	2.5	3.3	4.4	0	0	5.5	3.5	1	1	unit	1.02
Brown Hare	meats	Brown Haremeats	2520	2520	Finland	USA	Europe	Mammalia	LC	13	0	0	28	0	0	37	26	1.4	2.2	weight (/kg)	1.1088
Brown Pelican	feathers	Brown Pelicanfeathers	2	2	Mexico	USA	N. America	Aves	LC	24	0	0	0	0	0	24	24	1	1	unit	1
Brown Roofed Turtle	live specimen	Brown Roofed Turtlelive specimen	4	4	Pakistan	USA	Asia	Herptiles	NT	300	0	0	349.99	0	0	495	381.663	1	1	unit	1.02
Brown-chested Martin	feathers	Brown-chested Martinfeathers	16	16	Costa Rica	USA	S. America	Aves	LC	105.924	0	0	0	0	0	105.924	105.924	1	1	unit	1
Brownlip Shell	shell products	Brownlip Shellshell products	100	256	China	USA	Asia	Mollusc	-	2.3	3.5	0	0	0	7	9.59	5.5975	1	1	unit	1.02
Brownlip Shell	shell products	Brownlip Shellshell products	156	256	Philippines	USA	Asia	Mollusc	-	2.3	3.5	0	0	0	7	9.59	5.5975	1	1	unit	1.02
Bubble Tip Anemone	live specimen	Bubble Tip Anemonelive specimen	1	1	Vietnam	USA	Asia	Cnidaria	-	26.96	35.96	39.99	0	0	0	99.95	50.715	1	1	unit	1.02
Burmese Python	shoes	Burmese Pythonshoes	2	375	Japan	USA	Asia	Herptiles	VU	79.99	205	410	650	898	940	1995	739.713	1	1	unit	1.02
Burmese Python	small leather product	Burmese Pythonsmall leather product	10	60	Korea	USA	Asia	Herptiles	VU	30	70	130	225.89	460	950	14569.7	2347.94	1	1	unit	1
Burmese Python	small leather product	Burmese Pythonsmall leather product	1	60	Thailand	USA	Asia	Herptiles	VU	30	70	130	225.89	460	950	14569.7	2347.94	1	1	unit	1
Burmese Python	small leather product	Burmese Pythonsmall leather product	26	60	France	USA	Europe	Herptiles	VU	30	70	130	225.89	460	950	14569.7	2347.94	1	1	unit	1
Burmese Python	shoes	Burmese Pythonshoes	38	375	France	USA	Europe	Herptiles	VU	79.99	205	410	650	898	940	1995	739.713	1	1	unit	1.02
Burmese Python	shoes	Burmese Pythonshoes	251	375	Italy	USA	Europe	Herptiles	VU	79.99	205	410	650	898	940	1995	739.713	1	1	unit	1.02
Burmese Python	small leather product	Burmese Pythonsmall leather product	1	60	Italy	USA	Europe	Herptiles	VU	30	70	130	225.89	460	950	14569.7	2347.94	1	1	unit	1
Burmese Python	small leather product	Burmese Pythonsmall leather product	2	60	Spain	USA	Europe	Herptiles	VU	30	70	130	225.89	460	950	14569.7	2347.94	1	1	unit	1
Burmese Python	shoes	Burmese Pythonshoes	84	375	Switzerland	USA	Europe	Herptiles	VU	79.99	205	410	650	898	940	1995	739.713	1	1	unit	1.02
Burmese Python	trims	Burmese Pythontrims	26	26	Switzerland	USA	Europe	Herptiles	VU	17.9	22.5	170	186	231.79	0	303.93	155.353	1	1	unit	1
Burmese Python	small leather product	Burmese Pythonsmall leather product	1	60	Turkey	USA	Europe	Herptiles	VU	30	70	130	225.89	460	950	14569.7	2347.94	1	1	unit	1
Burmese Python	small leather product	Burmese Pythonsmall leather product	14	60	United Kingdom	USA	Europe	Herptiles	VU	30	70	130	225.89	460	950	14569.7	2347.94	1	1	unit	1
Burmese Python	small leather product	Burmese Pythonsmall leather product	5	60	Brazil	USA	S. America	Herptiles	VU	30	70	130	225.89	460	950	14569.7	2347.94	1	1	unit	1
Burrowing Owl	skull	Burrowing Owlskull	1	1	South Africa	USA	Africa	Aves	LC	125	0	0	0	0	0	125	125	1	1	unit	1
Bush Pig	trophy	Bush Pigtrophy	1	2	South Africa	USA	Africa	Mammalia	LC	690	0	0	820	0	0	1250	920	1	1	unit	1
Bush Pig	tusk	Bush Pigtusk	2	2	South Africa	USA	Africa	Mammalia	LC	10	69	74.83	119	129	229.99	398	147.117	1	1	unit	1
Bush Pig	teeth	Bush Pigteeth	2	2	South Africa	USA	Africa	Mammalia	LC	1.96	2.53	16.09	0	0	0	34.99	13.8925	1	1	unit	1
Bush Pig	trophy	Bush Pigtrophy	1	2	Zambia	USA	Africa	Mammalia	LC	690	0	0	820	0	0	1250	920	1	1	unit	1
Bushbuck	trophy	Bushbucktrophy	1	8	Benin	USA	Africa	Mammalia	LC	795	898	0	0	0	0	1000	897.667	1	1	unit	1
Bushbuck	trophy	Bushbucktrophy	6	8	South Africa	USA	Africa	Mammalia	LC	795	898	0	0	0	0	1000	897.667	1	1	unit	1
Bushbuck	horn (whole)	Bushbuckhorn (whole)	2	2	South Africa	USA	Africa	Mammalia	LC	59	79	125	185	0	0	220	133.6	1	1	unit	1
Bushbuck	trophy	Bushbucktrophy	1	8	Zimbabwe	USA	Africa	Mammalia	LC	795	898	0	0	0	0	1000	897.667	1	1	unit	1
Caiman	small leather product	Caimansmall leather product	4	126	Hong Kong	USA	Asia	Herptiles	LC	37.52	84.94	99.99	0	127	149.99	279.95	129.898	1	1	unit	1
Caiman	large leather product	Caimanlarge leather product	1	8	Hong Kong	USA	Asia	Herptiles	LC	3750	4200	4500	4750	5000	5200	6300	4814.29	1	1	unit	1
Caiman	trims	Caimantrims	1	25	Hong Kong	USA	Asia	Herptiles	LC	60	75	80	93	0	0	120	85.6	1	1	unit	1
Caiman	small leather product	Caimansmall leather product	4	126	Korea	USA	Asia	Herptiles	LC	37.52	84.94	99.99	0	127	149.99	279.95	129.898	1	1	unit	1
Caiman	large leather product	Caimanlarge leather product	5	8	Thailand	USA	Asia	Herptiles	LC	3750	4200	4500	4750	5000	5200	6300	4814.29	1	1	unit	1
Caiman	small leather product	Caimansmall leather product	5	126	Thailand	USA	Asia	Herptiles	LC	37.52	84.94	99.99	0	127	149.99	279.95	129.898	1	1	unit	1
Caiman	small leather product	Caimansmall leather product	2	126	United Arab Emirates	USA	Asia	Herptiles	LC	37.52	84.94	99.99	0	127	149.99	279.95	129.898	1	1	unit	1
Caiman	large leather product	Caimanlarge leather product	1	8	Nicaragua	USA	C. America	Herptiles	LC	3750	4200	4500	4750	5000	5200	6300	4814.29	1	1	unit	1
Caiman	shoes	Caimanshoes	2	579	Italy	USA	Europe	Herptiles	LC	94.99	298	307.99	378	474	549.99	588	384.424	1	1	unit	1.02
Caiman	small leather product	Caimansmall leather product	2	126	Italy	USA	Europe	Herptiles	LC	37.52	84.94	99.99	0	127	149.99	279.95	129.898	1	1	unit	1
Caiman	small leather product	Caimansmall leather product	2	126	United Kingdom	USA	Europe	Herptiles	LC	37.52	84.94	99.99	0	127	149.99	279.95	129.898	1	1	unit	1
Caiman	small leather product	Caimansmall leather product	1	126	Canada	USA	N. America	Herptiles	LC	37.52	84.94	99.99	0	127	149.99	279.95	129.898	1	1	unit	1
Caiman	shoes	Caimanshoes	577	579	Mexico	USA	N. America	Herptiles	LC	94.99	298	307.99	378	474	549.99	588	384.424	1	1	unit	1.02
Caiman	small leather product	Caimansmall leather product	78	126	Mexico	USA	N. America	Herptiles	LC	37.52	84.94	99.99	0	127	149.99	279.95	129.898	1	1	unit	1
Caiman	whole animal (dead)	Caimanwhole animal (dead)	2	2	Bolivia	USA	S. America	Herptiles	LC	156	0	0	0	0	0	406	281	1	1	unit	1
Caiman	skin pieces	Caimanskin pieces	541	541	Colombia	USA	S. America	Herptiles	LC	25	120	145	155	0	200	250	149.167	1	1	unit	1
Caiman	small leather product	Caimansmall leather product	28	126	Colombia	USA	S. America	Herptiles	LC	37.52	84.94	99.99	0	127	149.99	279.95	129.898	1	1	unit	1
Caiman	unspecified items	Caimanunspecified items	114	114	Colombia	USA	S. America	Herptiles	LC	974.062	0	0	0	0	0	974.062	974.062	1	1	unit	1
Caiman	trims	Caimantrims	24	25	Colombia	USA	S. America	Herptiles	LC	60	75	80	93	0	0	120	85.6	1	1	unit	1
Caiman	large leather product	Caimanlarge leather product	1	8	Colombia	USA	S. America	Herptiles	LC	3750	4200	4500	4750	5000	5200	6300	4814.29	1	1	unit	1
California Gull	feathers	California Gullfeathers	11	11	Mexico	USA	N. America	Aves	LC	15	0	0	0	0	0	29.26	22.13	1	1	unit	1
California Quail	feathers	California Quailfeathers	1	1	Canada	USA	N. America	Aves	LC	5.4875	8.95	10	0	0	0	22.57	11.7519	1	1	unit	1
California Sea Lion	skull	California Sea Lionskull	1	1	Mexico	USA	N. America	Mammalia	LC	499	699	799	1200	1600	1800	2499	1299.43	1	1	unit	1.02
Cameroon Stumptail Chameleon	live specimen	Cameroon Stumptail Chameleonlive specimen	500	500	Cameroon	USA	Africa	Herptiles	LC	35.6	0	0	0	0	0	100	67.8	1	1	unit	1
Canada Goose	feathers	Canada Goosefeathers	8	8	Canada	USA	N. America	Aves	LC	0.5	0.679	0.9875	1.15	1.9125	2.74583	35	6.13926	1	1	unit	1
Canada Goose	meats	Canada Goosemeats	3	3	Canada	USA	N. America	Aves	LC	12.5	0	0	0	0	0	12.5	12.5	12	12	weight (/lb)	1.1
Canada Goose	trophy	Canada Goosetrophy	10	10	Canada	USA	N. America	Aves	LC	945.25	0	0	0	0	0	1895	1420.12	1	1	unit	1
Capelin	caviar	Capelincaviar	2	2	Sweden	USA	Europe	Fish	LC	7	8	11	18	0	0	33	15.4	1	1	unit (oz)	1.02
Capiz Shell	shell products	Capiz Shellshell products	142	143	Philippines	USA	Asia	Mollusc	-	22.65	26.13	31.94	59.48	0	0	1042	236.44	1	1	unit	1.02
Capiz Shell	jewelries	Capiz Shelljewelries	90	90	Philippines	USA	Asia	Mollusc	-	22.65	26.13	31.94	59.48	0	0	1042	236.44	1	1	unit	1.02
Capiz Shell	shell	Capiz Shellshell	1	1	Philippines	USA	Asia	Mollusc	-	11.99	0	0	0	0	0	11.99	11.99	1	1	unit	1.13685
Capiz Shell	shell products	Capiz Shellshell products	1	143	United Kingdom	USA	Europe	Mollusc	-	22.65	26.13	31.94	59.48	0	0	1042	236.44	1	1	unit	1.02
Capybara	trims	Capybaratrims	37	37	Italy	USA	Europe	Mammalia	LC	50	0	0	0	0	0	110	80	1	1	unit	1.42
Caracal	trophy	Caracaltrophy	3	3	South Africa	USA	Africa	Mammalia	LC	475	595	750	1700	1900	2000	2750.25	1452.89	1	1	unit	1.02
Caracal	skins	Caracalskins	2	2	South Africa	USA	Africa	Mammalia	LC	300	0	0	0	0	0	350	325	1	1	unit	1.1
Caribou	meats	Cariboumeats	8520	8520	Finland	USA	Europe	Mammalia	VU	13.9	0	0	0	0	49.99	59.99	41.2933	4	6	weight (/lb)	1
Caribou	trims	Cariboutrims	4	10	Germany	USA	Europe	Mammalia	VU	199.95	225	250	299.95	0	0	350	264.98	1	1	unit	1.02
Caribou	garment	Caribougarment	1	1	Spain	USA	Europe	Mammalia	VU	40	98	0	459	0	0	549	286.5	1	1	unit	1.02
Caribou	trims	Cariboutrims	6	10	Sweden	USA	Europe	Mammalia	VU	199.95	225	250	299.95	0	0	350	264.98	1	1	unit	1.02
Caribou	small leather product	Caribousmall leather product	1	1	United Kingdom	USA	Europe	Mammalia	VU	113	227	310	323	0	0	325	259.6	1	1	unit	1.02
Caribou	skull	Caribouskull	1	1	Canada	USA	N. America	Mammalia	VU	1625	0	0	0	0	0	1625	1625	1	1	unit	1.02
Caribou	horns	Caribouhorns	2	2	Canada	USA	N. America	Mammalia	VU	230	299.95	0	0	0	0	499.99	343.313	1	1	unit	1.02
Carnation Coral	live specimen	Carnation Corallive specimen	1	1	Indonesia	USA	Asia	Cnidaria	-	30	0	0	0	0	0	70	50	1	1	unit	1.02
Carnation Coral	coral (unworked)	Carnation Coralcoral (unworked)	1	1	Belgium	USA	Europe	Cnidaria	-	30	0	0	0	0	0	70	50	1	1	unit	1.02
Carp	whole animal (dead)	Carpwhole animal (dead)	10	10	China	USA	Asia	Fish	VU	2.6	5.09	6.24	9.6	12	0	29.95	10.9133	1	1	unit	1.30073
Catfish	live specimen	Catfishlive specimen	160	160	Malaysia	USA	Asia	Fish	-	7.99	39.99	99.99	189.99	459.99	499.99	799.99	299.704	1	1	unit	1.02
Cattle Egret	whole animal (dead)	Cattle Egretwhole animal (dead)	2	3	Indonesia	USA	Asia	Aves	LC	203.91	0	0	0	0	0	395	299.455	1	1	unit	1.30073
Cattle Egret	skull	Cattle Egretskull	6	6	Indonesia	USA	Asia	Aves	LC	75	0	0	0	0	0	75	75	1	1	unit	1.30073
Cattle Egret	whole animal (dead)	Cattle Egretwhole animal (dead)	1	3	Italy	USA	Europe	Aves	LC	203.91	0	0	0	0	0	395	299.455	1	1	unit	1.30073
Central Amer River Turtle	meats	Central Amer River Turtlemeats	2	2	Belize	USA	C. America	Herptiles	CR	28.17	40	0	0	0	0	69.99	46.0533	5	5	weight (/lb)	1
Central Amer River Turtle	eggs (dead)	Central Amer River Turtleeggs (dead)	9	9	Belize	USA	C. America	Herptiles	CR	5	0	0	0	0	0	5	5	1	1	unit	1.02
Chacma Baboon	trophy	Chacma Baboontrophy	2	2	Zimbabwe	USA	Africa	Mammalia	LC	1250	1275	1650	1975	0	0	1975	1625	1	1	unit	1.02
Chaffinch	whole animal (dead)	Chaffinchwhole animal (dead)	1	1	France	USA	Europe	Aves	LC	57	88	95	154	0	0	154	109.6	1	1	unit	1.02
Chamois	horn (whole)	Chamoishorn (whole)	1	1	Germany	USA	Europe	Mammalia	LC	91.48	0	0	0	0	123.24	176.78	130.5	1	1	unit	0.740791
Chec. Keelb. Water Snake	whole animal (dead)	Chec. Keelb. Water Snakewhole animal (dead)	8	10	Thailand	USA	Asia	Herptiles	LC	9.99	14.99	19.99	24.99	29.99	34.99	100	33.5629	1	1	unit	1.02
Chec. Keelb. Water Snake	whole animal (dead)	Chec. Keelb. Water Snakewhole animal (dead)	2	10	Vietnam	USA	Asia	Herptiles	LC	9.99	14.99	19.99	24.99	29.99	34.99	100	33.5629	1	1	unit	1.02
Chestnut-sided Warbler	feathers	Chestnut-sided Warblerfeathers	6	6	Costa Rica	USA	S. America	Aves	LC	105.924	0	0	0	0	0	105.924	105.924	1	1	unit	1
Chinese Ferret Badger	hair products	Chinese Ferret Badgerhair products	5520	5520	China	USA	Asia	Mammalia	LC	11.67	0	0	0	0	0	11.67	11.67	1	1	unit	1.02
Chinese Stripeneck Turtle	jewelries	Chinese Stripeneck Turtlejewelries	36	36	Hong Kong	USA	Asia	Herptiles	EN	450	500	0	0	0	0	550	500	1	1	unit	1.09
Chinese Stripeneck Turtle	whole animal (dead)	Chinese Stripeneck Turtlewhole animal (dead)	40	40	Hong Kong	USA	Asia	Herptiles	EN	75	0	0	0	0	0	75	75	1	1	unit	1
Chinese Stripeneck Turtle	medicinals	Chinese Stripeneck Turtlemedicinals	64	64	Taiwan	USA	Asia	Herptiles	EN	2	0	0	0	0	0	10	6	0.824	0.824	weight (/kg)	1.72
Chinese Sturgeon	live specimen	Chinese Sturgeonlive specimen	7	7	Korea	USA	Asia	Fish	CR	45	0	0	0	0	0	45	45	2	14	weight (/kg)	0.152372
Chocolate Chip Sea Cucumber	fins	Chocolate Chip Sea Cucumber fins	12	12	China	USA	Asia	Echinoderms	LC	132	0	0	0	0	0	358	245	0.38597	0.83	weight (/kg)	1.07
Chocolate Chip Sea Cucumber	whole animal (dead)	Chocolate Chip Sea Cucumber whole animal (dead)	9	9	China	USA	Asia	Echinoderms	LC	132	0	0	0	0	0	358	245	0.38597	0.83	weight (/kg)	1.07
Chocolate Sea Cucumber	whole animal (dead)	Chocolate Sea Cucumber whole animal (dead)	82	82	Mexico	USA	N. America	Echinoderms	LC	132	0	0	0	0	0	358	245	0.38597	0.83	weight (/kg)	1.07
Chusan Island Toad	medicinals	Chusan Island Toadmedicinals	5	23	China	USA	Asia	Herptiles	LC	12.38	15.98	24.38	32.98	35.38	0	49.98	28.5133	1	1	unit	1
Chusan Island Toad	medicinals	Chusan Island Toadmedicinals	18	23	Hong Kong	USA	Asia	Herptiles	LC	12.38	15.98	24.38	32.98	35.38	0	49.98	28.5133	1	1	unit	1
Cinnamon Teal	feathers	Cinnamon Teal feathers	2000	2000	Hong Kong	USA	Asia	Aves	LC	105.924	0	0	0	0	0	105.924	105.924	1	1	unit	1
Cinnamon Teal	trophy	Cinnamon Teal trophy	4	4	Argentina	USA	S. America	Aves	LC	360	0	0	0	0	0	1085	722.5	1	1	unit	1.02
Clay-colored Robin	feathers	Clay-colored Robinfeathers	82	82	Costa Rica	USA	S. America	Aves	LC	105.924	0	0	0	0	0	105.924	105.924	1	1	unit	1
Coatimundi	trophy	Coatimunditrophy	1	1	Mexico	USA	N. America	Mammalia	LC	107.15	0	0	0	0	1750	1895	1250.72	1	1	unit	1.02
Coatimundi	live specimen	Coatimundilive specimen	1	1	Mexico	USA	N. America	Mammalia	LC	700	800	0	0	0	0	1000	833.333	1	1	unit	1.02
Collared Anteater	live specimen	Collared Anteaterlive specimen	3	3	Guyana	USA	S. America	Mammalia	LC	3500	0	0	0	0	0	8000	5750	1	1	unit	1.02
Collared Peccary	shoes	Collared Peccaryshoes	48	48	Italy	USA	Europe	Mammalia	LC	517	751.44	0	0	0	0	770	679.48	1	1	unit	1.02
Collared Peccary	small leather product	Collared Peccarysmall leather product	20	20	Italy	USA	Europe	Mammalia	LC	149	235.95	249.95	330.95	436.95	0	459.95	310.458	1	1	unit	1.02
Collared Peccary	trophy	Collared Peccarytrophy	4	4	Mexico	USA	N. America	Mammalia	LC	390	395	595	660	695	0	1195	655	1	1	unit	1.02
Collared Peccary	skins	Collared Peccaryskins	1	1	Mexico	USA	N. America	Mammalia	LC	8	0	0	0	0	0	8	8	1	1	unit	2.14
Collared Peccary	skull	Collared Peccaryskull	1	1	Mexico	USA	N. America	Mammalia	LC	195	0	0	0	0	0	195	195	1	1	unit	1.02
Comb Duck	skins	Comb Duckskins	1	1	Tanzania	USA	Africa	Aves	LC	50	0	0	0	0	0	50	50	1	1	unit	1
Common Barn Owl	trophy	Common Barn Owltrophy	1	2	Indonesia	USA	Asia	Aves	LC	248	288	0	0	0	0	349.77	295.257	1	1	unit	1
Common Barn Owl	whole animal (dead)	Common Barn Owlwhole animal (dead)	1	1	France	USA	Europe	Aves	LC	248	288	0	0	0	0	349.77	295.257	1	1	unit	1
Common Barn Owl	trophy	Common Barn Owltrophy	1	2	Germany	USA	Europe	Aves	LC	248	288	0	0	0	0	349.77	295.257	1	1	unit	1
Common Barn Owl	feathers	Common Barn Owlfeathers	1	68	Canada	USA	N. America	Aves	LC	45	0	0	0	0	0	49	47	1	1	unit	1
Common Barn Owl	feathers	Common Barn Owlfeathers	17	68	Mexico	USA	N. America	Aves	LC	45	0	0	0	0	0	49	47	1	1	unit	1
Common Barn Owl	feathers	Common Barn Owlfeathers	50	68	Domincan Republic	USA	Caribbean	Aves	LC	45	0	0	0	0	0	49	47	1	1	unit	1
Common Brain Coral	shell	Common Brain Coralshell	1	1	Canada	USA	N. America	Cnidaria	DD-VU	8.95	35	84	92	95	0	95	68.325	1	1	unit	1.02
Common Buzzard	whole animal (dead)	Common Buzzardwhole animal (dead)	1	1	Netherlands	USA	Europe	Aves	LC	250	260	0	0	0	0	300	270	1	1	unit	1.30073
Common Dolphin	skull	Common Dolphinskull	1	1	Peru	USA	S. America	Mammalia	LC	238	0	0	0	0	0	238	238	1	1	unit	1.02
Common Eider	feathers	Common Eiderfeathers	5	5	Canada	USA	N. America	Aves	NT	465.35	0	0	0	0	0	964.24	714.795	1	1	weight (/kg)	1
Common Genet	trophy	Common Genettrophy	1	3	South Africa	USA	Africa	Mammalia	LC	121.49	0	0	0	0	0	875	498.245	1	1	unit	1.02
Common Genet	trophy	Common Genettrophy	2	3	Zimbabwe	USA	Africa	Mammalia	LC	121.49	0	0	0	0	0	875	498.245	1	1	unit	1.02
Common Iguana	meats	Common Iguanameats	135	4570	Thailand	USA	Asia	Herptiles	LC	49.99	0	0	0	0	0	49.99	49.99	1	1	unit	1.04
Common Iguana	whole animal (dead)	Common Iguanawhole animal (dead)	1	1	El Salvador	USA	C. America	Herptiles	LC	14.99	19.99	24.99	29.99	34.99	0	199.99	54.1567	1	1	unit	1.02
Common Iguana	eggs (dead)	Common Iguanaeggs (dead)	769	821	El Salvador	USA	C. America	Herptiles	LC	14.99	44.99	0	0	0	0	89.99	49.99	1	1	unit	1
Common Iguana	meats	Common Iguanameats	3	4570	El Salvador	USA	C. America	Herptiles	LC	49.99	0	0	0	0	0	49.99	49.99	1	1	unit	1.04
Common Iguana	meats	Common Iguanameats	4	4570	Honduras	USA	C. America	Herptiles	LC	49.99	0	0	0	0	0	49.99	49.99	1	1	unit	1.04
Common Iguana	live specimen	Common Iguanalive specimen	1	1	Canada	USA	N. America	Herptiles	LC	14.99	19.99	24.99	29.99	34.99	0	199.99	54.1567	1	1	unit	1.02
Common Iguana	meats	Common Iguanameats	4423	4570	Mexico	USA	N. America	Herptiles	LC	49.99	0	0	0	0	0	49.99	49.99	1	1	unit	1.04
Common Iguana	eggs (dead)	Common Iguanaeggs (dead)	52	821	Mexico	USA	N. America	Herptiles	LC	14.99	44.99	0	0	0	0	89.99	49.99	1	1	unit	1
Common Iguana	small leather product	Common Iguanasmall leather product	1	1	Mexico	USA	N. America	Herptiles	LC	220.99	308.24	335.34	347	0	0	558.91	354.096	1	1	unit	1.02
Common Iguana	meats	Common Iguanameats	5	4570	Jamaica	USA	Caribbean	Herptiles	LC	49.99	0	0	0	0	0	49.99	49.99	1	1	unit	1.04
Common Map Butterfly	whole animal (dead)	Common Map Butterflywhole animal (dead)	10	10	Thailand	USA	Asia	Insecta	-	19.67	0	0	0	0	0	98	58.835	1	1	unit	1.02
Common Octopus	meats	Common Octopusmeats	20	4156	Korea	USA	Asia	Fish	LC	12.15	0	0	0	0	0	12.15	12.15	4	50	weight (/kg)	1
Common Octopus	meats	Common Octopusmeats	4128	4156	Spain	USA	Europe	Fish	LC	12.15	0	0	0	0	0	12.15	12.15	4	50	weight (/kg)	1
Common Octopus	meats	Common Octopusmeats	8	4156	Mexico	USA	N. America	Fish	LC	12.15	0	0	0	0	0	12.15	12.15	4	50	weight (/kg)	1
Common Peafowl	feathers	Common Peafowlfeathers	243	243	India	USA	Asia	Aves	LC	1	0	0	0	0	0	5	3	1	1	unit	1.07949
Common Pheasant	feathers	Common Pheasantfeathers	2676	3884	China	USA	Asia	Aves	LC	0.5	1.5	2.299	2.8	3	3.3	9	3.19986	1	1	unit	1
Common Pheasant	garment	Common Pheasantgarment	1	1	France	USA	Europe	Aves	LC	12.47	16.94	19.66	30	536.94	895	3700	744.43	1	1	unit	1
Common Pheasant	feathers	Common Pheasantfeathers	1206	3884	Canada	USA	N. America	Aves	LC	0.5	1.5	2.299	2.8	3	3.3	9	3.19986	1	1	unit	1
Common Pheasant	feathers	Common Pheasantfeathers	2	3884	Mexico	USA	N. America	Aves	LC	0.5	1.5	2.299	2.8	3	3.3	9	3.19986	1	1	unit	1
Common Pipistrelle	whole animal (dead)	Common Pipistrellewhole animal (dead)	8	8	Vietnam	USA	Asia	Mammalia	LC	34.88	36.88	39.88	0	0	79.99	88.95	56.116	1	1	unit	1.02
Common Raccoon	trims	Common Raccoontrims	2	2	Canada	USA	N. America	Mammalia	LC	12.5	33	39.72	0	54	0	89	45.644	1	1	unit	1.02
Common Raccoon	skins	Common Raccoonskins	32	32	Canada	USA	N. America	Mammalia	LC	65	70	75	99.95	110	0	125	90.825	1	1	unit	1.02
Common Raccoon	skin pieces	Common Raccoonskin pieces	62	62	Canada	USA	N. America	Mammalia	LC	65	70	75	99.95	110	0	125	90.825	1	1	unit	1.02
Common Raccoon	whole animal (dead)	Common Raccoon whole animal (dead)	2	2	Mexico	USA	N. America	Mammalia	LC	418.5	475	485	495	715.5	742.5	787.5	588.429	1	1	unit	1.02
Common Raven	feathers	Common Raven feathers	1	1	Canada	USA	N. America	Aves	LC	3.47	4.5	12	0	0	0	25	11.2425	1	1	unit	1.02
Common Squid	meats	Common Squid meats	1	1	Korea	USA	Asia	Fish	DD	12.83	0	0	0	0	0	12.83	12.83	11	11	weight (/kg)	1
Common Tegu	small leather product	Common Tegusmall leather product	3	3	Italy	USA	Europe	Herptiles	LC	46.95	49	0	0	0	0	99	64.9833	1	1	unit	1.02
Common Tegu	shoes	Common Tegushoes	10	12	Switzerland	USA	Europe	Herptiles	LC	259.99	304.99	0	0	0	0	304.99	289.99	1	1	unit	1.02
Common Tegu	shoes	Common Tegushoes	2	12	Mexico	USA	N. America	Herptiles	LC	259.99	304.99	0	0	0	0	304.99	289.99	1	1	unit	1.02
Common Tiger Butterfly	whole animal (dead)	Common Tiger Butterflywhole animal (dead)	21	21	Thailand	USA	Asia	Insecta	-	1.5	3.48	0	0	0	0	4	2.99333	1	1	unit	1.02
Common Zebra	trophy	Common Zebratrophy	4	10	South Africa	USA	Africa	Mammalia	NT	1950	2100	2450	3895	4900	5395	13295.2	4855.04	1	1	unit	1.02
Common Zebra	rug	Common Zebrarug	1	2	South Africa	USA	Africa	Mammalia	NT	950	975	1250	0	0	1850	2500	1505	1	1	unit	1.02
Common Zebra	skins	Common Zebraskins	1	1	South Africa	USA	Africa	Mammalia	NT	590	750	0	0	0	0	895	745	1	1	unit	1.02
Common Zebra	large leather product	Common Zebralarge leather product	1	1	Tanzania	USA	Africa	Mammalia	NT	450	3250	0	0	0	0	7500	3733.33	1	1	unit	1.02
Common Zebra	trophy	Common Zebratrophy	1	10	Zimbabwe	USA	Africa	Mammalia	NT	1950	2100	2450	3895	4900	5395	13295.2	4855.04	1	1	unit	1.02
Common Zebra	trophy	Common Zebratrophy	5	10	Zimbabwe	USA	Africa	Mammalia	NT	1950	2100	2450	3895	4900	5395	13295.2	4855.04	1	1	unit	1.02
Common Zebra	small leather product	Common Zebrasmall leather product	1	1	United Arab Emirates	USA	Asia	Mammalia	NT	139.99	0	0	0	0	0	215	177.495	1	1	unit	1.02
Common Zebra	rug	Common Zebrarug	1	2	Canada	USA	N. America	Mammalia	NT	950	975	1250	0	0	1850	2500	1505	1	1	unit	1.02
Cooper's Hawk	feathers	Cooper's Hawkfeathers	1	1	Canada	USA	N. America	Aves	LC	200	0	0	0	0	0	200	200	1	1	unit	1.12
Coral	shell	Coralshell	4	4	Sudan	USA	Africa	Cnidaria	-	80	0	0	0	0	0	99.99	89.995	1	1	unit	1.09
Coral	jewelries	Coraljewelries	3	125	India	USA	Asia	Cnidaria	-	4.99	17.95	35	46	255.57	599	1121.73	297.177	1	1	unit	1
Coral	live specimen	Corallive specimen	3	12	Indonesia	USA	Asia	Cnidaria	-	80	0	0	0	0	0	99.99	89.995	1	1	unit	1.09
Coral	live specimen	Corallive specimen	9	12	Indonesia	USA	Asia	Cnidaria	-	80	0	0	0	0	0	99.99	89.995	1	1	unit	1.09
Coral	jewelries	Coraljewelries	122	125	Nepal	USA	Asia	Cnidaria	-	4.99	17.95	35	46	255.57	599	1121.73	297.177	1	1	unit	1
Coral	coral product	Coralcoral product	124	126	Nepal	USA	Asia	Cnidaria	-	4.99	17.95	35	46	255.57	599	1121.73	297.177	1	1	unit	1
Coral	coral product	Coralcoral product	2	126	Canada	USA	N. America	Cnidaria	-	4.99	17.95	35	46	255.57	599	1121.73	297.177	1	1	unit	1
Coral	scientific specimen	Coralscientific specimen	20	20	Australia	USA	Oceania	Cnidaria	-	80	0	0	0	0	0	99.99	89.995	1	1	unit	1.09
Costus	medicinals	Costusmedicinals	572	617	China	USA	Asia	Plant	CR	4.44	6.34	9.06	0	0	0	32.5	13.085	0.1	50	weight (/kg)	1
Costus	unspecified items	Costusunspecified items	31	31	China	USA	Asia	Plant	CR	4.44	6.34	9.06	0	0	0	32.5	13.085	0.1	50	weight (/kg)	1
Costus	medicinals	Costusmedicinals	20	617	Hong Kong	USA	Asia	Plant	CR	4.44	6.34	9.06	0	0	0	32.5	13.085	0.1	50	weight (/kg)	1
Costus	medicinals	Costusmedicinals	25	617	Vietnam	USA	Asia	Plant	CR	4.44	6.34	9.06	0	0	0	32.5	13.085	0.1	50	weight (/kg)	1
Coyote	skins	Coyoteskins	107	119	Canada	USA	N. America	Mammalia	LC	19	46	0	48.62	75	0	105	58.724	1	1	unit	1.07
Coyote	skin pieces	Coyoteskin pieces	17	19	Canada	USA	N. America	Mammalia	LC	48.62	0	0	0	0	0	62	55.31	1	1	unit	1.02
Coyote	garment	Coyotegarment	3	3	Canada	USA	N. America	Mammalia	LC	100	0	0	0	0	0	170	135	1	1	unit	1.02
Coyote	trophy	Coyotetrophy	1	1	Canada	USA	N. America	Mammalia	LC	800	899	0	0	0	1250	1290	1059.75	1	1	unit	1
Coyote	oils	Coyoteoils	19	19	Mexico	USA	N. America	Mammalia	LC	5	16	0	0	0	0	64	28.3333	1	1	unit	1
Coyote	hair products	Coyotehair products	1	1	Mexico	USA	N. America	Mammalia	LC	4	0	0	0	0	0	4	4	1	1	unit	1.07949
Coyote	skins	Coyoteskins	2	119	Mexico	USA	N. America	Mammalia	LC	19	46	0	48.62	75	0	105	58.724	1	1	unit	1.07
Coyote	skin pieces	Coyoteskin pieces	1	19	Mexico	USA	N. America	Mammalia	LC	48.62	0	0	0	0	0	62	55.31	1	1	unit	1.02
Coyote	skins	Coyoteskins	10	119	China	USA	Asia	Mammalia	LC	19	46	0	48.62	75	0	105	58.724	1	1	unit	1.07
Coyote	skin pieces	Coyoteskin pieces	1	19	China	USA	Asia	Mammalia	LC	48.62	0	0	0	0	0	62	55.31	1	1	unit	1.02
Crab-eating Macaque	scientific specimen	Crab-eating Macaquescientific specimen	29	2209	Singapore	USA	Asia	Mammalia	DD	450	0	0	0	0	0	450	450	1	1	unit	1
Crab-eating Macaque	scientific specimen	Crab-eating Macaquescientific specimen	108	2209	Spain	USA	Europe	Mammalia	DD	450	0	0	0	0	0	450	450	1	1	unit	1
Crab-eating Macaque	scientific specimen	Crab-eating Macaquescientific specimen	1091	2209	Switzerland	USA	Europe	Mammalia	DD	450	0	0	0	0	0	450	450	1	1	unit	1
Crab-eating Macaque	scientific specimen	Crab-eating Macaquescientific specimen	881	2209	China	USA	Asia	Mammalia	DD	450	0	0	0	0	0	450	450	1	1	unit	1
Crab-eating Macaque	scientific specimen	Crab-eating Macaquescientific specimen	52	2209	Korea	USA	Asia	Mammalia	DD	450	0	0	0	0	0	450	450	1	1	unit	1
Crab-eating Macaque	scientific specimen	Crab-eating Macaquescientific specimen	1	2209	Denmark	USA	Europe	Mammalia	DD	450	0	0	0	0	0	450	450	1	1	unit	1
Crab-eating Macaque	scientific specimen	Crab-eating Macaquescientific specimen	30	2209	France	USA	Europe	Mammalia	DD	450	0	0	0	0	0	450	450	1	1	unit	1
Crab-eating Macaque	scientific specimen	Crab-eating Macaquescientific specimen	2	2209	Germany	USA	Europe	Mammalia	DD	450	0	0	0	0	0	450	450	1	1	unit	1
Crab-eating Macaque	scientific specimen	Crab-eating Macaquescientific specimen	15	2209	Canada	USA	N. America	Mammalia	DD	450	0	0	0	0	0	450	450	1	1	unit	1
Crab-eating Macaque	skull	Crab-eating Macaque skull	5	5	Indonesia	USA	Asia	Mammalia	DD	160	0	0	0	0	0	160	160	1	1	unit	1.02
Crater Coral	live specimen	Crater Corallive specimen	25	25	Indonesia	USA	Asia	Cnidaria	NT	13.99	0	0	0	0	0	60.48	37.235	1	1	unit	1
Crested Chameleon	live specimen	Crested Chameleonlive specimen	44	44	Equatorial Guinea	USA	Africa	Herptiles	LC	200	0	0	0	0	0	400	300	1	1	unit	1
Crested Chameleon	dead specimen	Crested Chameleondead specimen	6	6	Equatorial Guinea	USA	Africa	Herptiles	LC	200	0	0	0	0	0	400	300	1	1	unit	1
Crested Porcupine	trophy	Crested Porcupinetrophy	1	2	South Africa	USA	Africa	Mammalia	LC	1250	1375	1475	1550	1650	1815	2695	1687.14	1	1	unit	1
Crested Porcupine	trophy	Crested Porcupinetrophy	1	2	Zimbabwe	USA	Africa	Mammalia	LC	1250	1375	1475	1550	1650	1815	2695	1687.14	1	1	unit	1
Crested Porcupine	hair products	Crested Porcupinehair products	3	4	Zimbabwe	USA	Africa	Mammalia	LC	9.5	0	0	0	0	0	9.5	9.5	1	1	unit	1
Crested Porcupine	hair products	Crested Porcupinehair products	1	4	Belgium	USA	Europe	Mammalia	LC	9.5	0	0	0	0	0	9.5	9.5	1	1	unit	1
Crested Porcupine	hairs	Crested Porcupinehairs	10	10	United Kingdom	USA	Europe	Mammalia	LC	1.5	2.13	2.735	3	0	0	6	3.073	1	1	unit	1
Crimson-breasted Gonolek	trophy	Crimson-breasted Gonolektrophy	1	1	Zimbabwe	USA	Africa	Aves	LC	162.56	195.07	236.94	0	0	0	243.83	209.6	1	1	unit	1
Crispy Crust Coral	live specimen	Crispy Crust Corallive specimen	3	4	Indonesia	USA	Asia	Cnidaria	-	29.95	39.95	49.95	0	0	0	59.95	44.95	1	1	unit	1
Crispy Crust Coral	live specimen	Crispy Crust Corallive specimen	1	4	Tonga	USA	Oceania	Cnidaria	-	29.95	39.95	49.95	0	0	0	59.95	44.95	1	1	unit	1
Crocus Clam	live specimen	Crocus Clamlive specimen	356	451	Vietnam	USA	Asia	Mollusc	LC	75.99	84.99	104.99	125.99	0	0	144.99	107.39	1	1	unit	1
Crocus Clam	live specimen	Crocus Clamlive specimen	95	451	Palau	USA	Oceania	Mollusc	LC	75.99	84.99	104.99	125.99	0	0	144.99	107.39	1	1	unit	1
Crystal Coral	live specimen	Crystal Corallive specimen	5	5	Indonesia	USA	Asia	Cnidaria	-	69.95	79.95	99.95	0	0	0	199.95	112.45	1	1	unit	1
Cururu Toad	live specimen	Cururu Toadlive specimen	31	31	Paraguay	USA	S. America	Herptiles	DD	29.99	0	0	0	0	0	29.99	29.99	1	1	unit	1
Daisy Coral	live specimen	Daisy Corallive specimen	3	3	Indonesia	USA	Asia	Cnidaria	NT	69.95	79.95	0	0	0	0	99.95	83.2833	1	1	unit	1
Dall Sheep	trophy	Dall Sheep trophy	1	1	Canada	USA	N. America	Mammalia	LC	895.5	1075	1125	1295	2601.28	3055.75	4307.6	2050.73	1	1	unit	1
Dark-eyed Junco	scientific specimen	Dark-eyed Junco scientific specimen	110	110	Mexico	USA	N. America	Aves	LC	353.457	0	0	0	0	0	353.457	353.457	1	1	unit	1
Desert Bighorn Sheep	trophy	Desert Bighorn Sheeptrophy	2	2	Mexico	USA	N. America	Mammalia	LC	2450	0	0	0	0	0	2450	2450	1	1	unit	1
Desert Cistanche	medicinals	Desert Cistanchemedicinals	720	1538	Vietnam	USA	Asia	Plant	-	11.79	15.95	20.95	29.95	34.58	64.99	99.95	39.7371	1	1	unit	1
Desert Cistanche	medicinals	Desert Cistanchemedicinals	361	1538	China	USA	Asia	Plant	-	11.79	15.95	20.95	29.95	34.58	64.99	99.95	39.7371	1	1	unit	1
Desert Cistanche	medicinals	Desert Cistanchemedicinals	457	1538	Hong Kong	USA	Asia	Plant	-	11.79	15.95	20.95	29.95	34.58	64.99	99.95	39.7371	1	1	unit	1
Desert Cistanche	unspecified items	Desert Cistanche unspecified items	10	10	China	USA	Asia	Plant	-	11.79	15.95	20.95	29.95	34.58	64.99	99.95	39.7371	1	1	unit	1
Desert Tortoise	live specimen	Desert Tortoiselive specimen	2	2	Mexico	USA	N. America	Herptiles	VU	149	0	0	0	0	0	349	249	1	1	unit	1.02
Desert Tortoise	shell	Desert Tortoiseshell	1	1	Mexico	USA	N. America	Herptiles	VU	50	100	150	0	0	0	495	198.75	1	1	unit	1.02
Dog-faced Water Snake	small leather product	Dog-faced Water Snakesmall leather product	1	1	Indonesia	USA	Asia	Herptiles	LC	55	57	0	0	0	0	100	70.6667	1	1	unit	1.02
Dog-faced Water Snake	shoes	Dog-faced Water Snakeshoes	548	548	Italy	USA	Europe	Herptiles	LC	166	0	0	0	0	0	935	550.5	1	1	unit	1.1
Domestic African Wild Ass	bone	Domestic African Wild Assbone	1	1	Peru	USA	S. America	Mammalia	-	10	0	0	0	0	0	112.84	61.42	1	1	unit	1
Domestic Guinea Pig	scientific specimen	Domestic Guinea Pigscientific specimen	3	3	Germany	USA	Europe	Mammalia	-	26	65	0	0	0	0	122	71	1	1	unit	1
Domestic Guinea Pig	meats	Domestic Guinea Pigmeats	11	11	Peru	USA	S. America	Mammalia	-	39.99	0	0	0	0	0	49.99	44.99	1	1	unit	1
Domestic Sheep	garment	Domestic Sheepgarment	176	176	Germany	USA	Europe	Mammalia	NA	6.2	7.9	16.62	90.9	210.48	316.02	717.31	195.061	1	1	unit	1
Domestic Yak	medicinals	Domestic Yakmedicinals	2250	2250	China	USA	Asia	Mammalia	-	10	16	19	25	0	0	36	21.2	1	1	unit	1
Donkey Dong Sea Cucumber	whole animal (dead)	Donkey Dong Sea Cucumberwhole animal (dead)	52	52	Nicaragua	USA	C. America	Echinoderms	LC	0.3	0.5	1	2.1	3.5	5.25	7	2.80714	1	1	unit	1
Dorcas Gazelle	trophy	Dorcas Gazelletrophy	1	1	France	USA	Europe	Mammalia	VU	250	0	0	0	0	0	250	250	1	1	unit	1
Double-banded Sandgrouse	trophy	Double-banded Sandgrousetrophy	1	1	Zimbabwe	USA	Africa	Aves	LC	295	0	0	0	0	0	650	472.5	1	1	unit	1
Double-crested Basil Lizard	live specimen	Double-crested Basil Lizardlive specimen	150	150	Nicaragua	USA	C. America	Herptiles	LC	24.99	34.99	69.99	0	0	0	199.99	82.49	1	1	unit	1
Dromeadary Pearly Mussel	shell products	Dromeadary Pearly Musselshell products	1	1	Germany	USA	Europe	Mollusc	CR	0.02	0	0	0	0	0	0.15	0.085	1	1	unit	27.1548
Dusky-capped Flycatcher	feathers	Dusky-capped Flycatcherfeathers	2	2	Costa Rica	USA	S. America	Aves	LC	105.924	0	0	0	0	0	105.924	105.924	1	1	unit	1
Dwarf Crocodile	small leather product	Dwarf Crocodilesmall leather product	1	86	Cameroon	USA	Africa	Mammalia	VU	1	0	0	300	500	700	800	460.2	1	1	unit	1.02
Dwarf Crocodile	small leather product	Dwarf Crocodilesmall leather product	85	86	Nigeria	USA	Africa	Mammalia	VU	1	0	0	300	500	700	800	460.2	1	1	unit	1.02
E. Rufous Mouse Lemur	scientific specimen	E. Rufous Mouse Lemurscientific specimen	1	1	France	USA	Europe	Mammalia	VU	98	0	0	0	0	0	98	98	1	1	unit	1
Earthworm	medicinals	Earthwormmedicinals	77	77	Taiwan	USA	Asia	Annelids	-	10	0	0	0	0	0	15	12.5	1	1	unit	1.09
Eastern Gray Kangaroo	meats	Eastern Gray Kangaroomeats	209	282	Morocco	USA	Africa	Mammalia	LC	8	0	0	0	0	0	30	19	10	12	weight (/kg)	1.46
Eastern Gray Kangaroo	meats	Eastern Gray Kangaroomeats	73	282	Australia	USA	Oceania	Mammalia	LC	8	0	0	0	0	0	30	19	10	12	weight (/kg)	1.46
Eastern Rosella	live specimen	Eastern Rosellalive specimen	2	2	Jamaica	USA	Caribbean	Aves	LC	60	80	150	0	0	0	300	147.5	1	1	unit	1.02
Eastern Woolly Lemur	scientific specimen	Eastern Woolly Lemurscientific specimen	1	1	France	USA	Europe	Mammalia	VU	80	0	101	129	1025	1200	2995	921.667	1	1	unit	1
Eland	trophy	Elandtrophy	1	2	South Africa	USA	Africa	Mammalia	-	220	450	690	828	995	1085	4250	1216.86	1	1	unit	1.02
Eland	trophy	Elandtrophy	1	2	Zimbabwe	USA	Africa	Mammalia	-	220	450	690	828	995	1085	4250	1216.86	1	1	unit	1.02
Elegant Coral	live specimen	Elegant Corallive specimen	4	4	Indonesia	USA	Asia	Cnidaria	VU	85	130	0	0	0	0	175	130	1	1	unit	1.02
Elk	bone carvings	Elkbone carvings	47	47	Pakistan	USA	Asia	Mammalia	LC	9.68	28.55	41.24	42.82	50.75	0	76.13	41.5283	1	1	unit	1.02
Elk	small leather product	Elksmall leather product	3	3	Pakistan	USA	Asia	Mammalia	LC	147	245	455	495	525	0	795	443.667	1	1	unit	0.103871
Elk	horn (whole)	Elkhorn (whole)	1	7	Belarus	USA	Europe	Mammalia	LC	50	0	0	0	0	0	50	50	20	20	weight(/lb)	1.1
Elk	meats	Elkmeats	6120	6141	Finland	USA	Europe	Mammalia	LC	6	7.99	9	15.95	0	22.95	24	14.315	1	10	weight(/lb)	1
Elk	horn (whole)	Elkhorn (whole)	1	7	Germany	USA	Europe	Mammalia	LC	50	0	0	0	0	0	50	50	20	20	weight(/lb)	1.1
Elk	hairs	Elkhairs	27	27	United Kingdom	USA	Europe	Mammalia	LC	2.95	0	0	0	0	0	2.95	2.95	1	1	unit	1.02
Elk	horn (whole)	Elkhorn (whole)	1	7	United Kingdom	USA	Europe	Mammalia	LC	50	0	0	0	0	0	50	50	20	20	weight(/lb)	1.1
Elk	horn carvings	Elkhorn carvings	2	3	United Kingdom	USA	Europe	Mammalia	LC	25.78	37.25	51.58	0	0	0	79.17	48.445	1	1	unit	0.740791
Elk	meats	Elkmeats	19	6141	Canada	USA	N. America	Mammalia	LC	6	7.99	9	15.95	0	22.95	24	14.315	1	10	weight(/lb)	1
Elk	horns	Elkhorns	280	280	Canada	USA	N. America	Mammalia	LC	50	0	0	0	0	0	50	50	20	20	weight(/lb)	1.1
Elk	horn carvings	Elkhorn carvings	1	3	Canada	USA	N. America	Mammalia	LC	25.78	37.25	51.58	0	0	0	79.17	48.445	1	1	unit	0.740791
Elk	skins	Elkskins	1	1	Canada	USA	N. America	Mammalia	LC	46	175	350	425	450	550	699.95	385.136	1	1	unit	1
Elk	bone	Elkbone	1	1	Canada	USA	N. America	Mammalia	LC	9.68	28.55	41.24	42.82	50.75	0	76.13	41.5283	1	1	unit	1.02
Elk	horn (whole)	Elkhorn (whole)	4	7	Mexico	USA	N. America	Mammalia	LC	50	0	0	0	0	0	50	50	20	20	weight(/lb)	1.1
Elk	meats	Elkmeats	2	6141	Mexico	USA	N. America	Mammalia	LC	6	7.99	9	15.95	0	22.95	24	14.315	1	10	weight(/lb)	1
Elk	teeth	Elkteeth	4	4	New Zealand	USA	Oceania	Mammalia	LC	3.5	15	29.95	35	49.95	69.95	89.95	41.9	1	1	unit	1.02
Emperor Scorpion	live specimen	Emperor Scorpionlive specimen	800	2800	Togo	USA	Africa	Insecta	-	34.99	49.99	0	0	0	0	49.99	44.99	1	1	unit	1.02
Emperor Scorpion	live specimen	Emperor Scorpionlive specimen	2000	2800	Ghana	USA	Africa	Insecta	-	34.99	49.99	0	0	0	0	49.99	44.99	1	1	unit	1.02
Eurasian Badger	hair products	Eurasian Badgerhair products	1404	1414	China	USA	Asia	Mammalia	LC	30	32.5	35	38	45	60	100	48.6429	1	1	unit	1.02
Eurasian Badger	hair products	Eurasian Badgerhair products	10	1414	Germany	USA	Europe	Mammalia	LC	30	32.5	35	38	45	60	100	48.6429	1	1	unit	1.02
Eurasian Badger	garment	Eurasian Badgergarment	1	1	Canada	USA	N. America	Mammalia	LC	21.44	28.66	64.48	186.26	346.12	0	637.63	214.098	1	1	unit	0.740791
Eurasian Blackbird	whole animal (dead)	Eurasian Blackbirdwhole animal (dead)	1	1	France	USA	Europe	Aves	LC	24	0	0	0	0	0	39	31.5	1	1	unit	1.30073
Eurasian Jay	whole animal (dead)	Eurasian Jaywhole animal (dead)	1	1	France	USA	Europe	Aves	LC	166.76	0	0	0	0	0	345.47	256.115	1	1	unit	0.740791
European Greenfinch	whole animal (dead)	European Greenfinchwhole animal (dead)	1	1	France	USA	Europe	Aves	LC	37	0	0	0	0	0	37	37	1	1	unit	1.30073
European Wild Hog	meats	European Wild Hogmeats	6120	6120	Finland	USA	Europe	Mammalia	LC	12	15	18	16.25	26.18	34.286	41.2	23.2737	0.75	5	weight(/lb)	1
Fallow Deer	horn (whole)	Fallow Deer horn (whole)	1	1	Germany	USA	Europe	Mammalia	LC	65	75	100	240	250	300	350	197.143	1	1	unit	1.02
Fallow Deer	horn carvings	Fallow Deer horn carvings	3	3	United Kingdom	USA	Europe	Mammalia	LC	65	75	100	240	250	300	350	197.143	1	1	unit	1.02
False Water Cobra	small leather product	False Water Cobrasmall leather product	46	46	Mexico	USA	N. America	Herptiles	-	65	0	0	0	0	0	95	80	1	1	unit	1.02
Ferruginous Hawk	feathers	Ferruginous Hawkfeathers	8	8	Colombia	USA	S. America	Aves	LC	200	0	0	0	0	0	200	200	1	1	unit	1.12
Fin Whale	meats	Fin Whalemeats	644	644	Japan	USA	Asia	Mammalia	VU	16.6	0	0	0	454.55	0	545.46	338.87	1	1	weight (/kg)	1.31
Fischer's Lovebird	whole animal (dead)	Fischer's Lovebirdwhole animal (dead)	1	1	China	USA	Asia	Aves	NT	76	92	0	0	0	0	250.46	139.487	1	1	unit	1.02
Fischer's Tree Boa	skin pieces	Fischer's Tree Boaskin pieces	1	1	Domincan Republic	USA	Caribbean	Herptiles	LC	9.99	11.95	58	0	0	0	114	48.485	1	1	unit	1
Fisher	garment	Fishergarment	1	1	Italy	USA	Europe	Mammalia	LC	33.4	39.11	43.92	50.43	57.96	0	920	190.803	1	1	unit	1.02
Fisher	skins	Fisherskins	1	1	Canada	USA	N. America	Mammalia	LC	75	99	125	135	0	0	199.95	126.79	1	1	unit	1.02
Fisher	trophy	Fishertrophy	1	1	Canada	USA	N. America	Mammalia	LC	575	650	0	0	0	0	895	706.667	1	1	unit	1.02
Fitch	hair products	Fitchhair products	14	14	United Kingdom	USA	Europe	Mammalia	LC	34.19	0	0	0	0	0	153.74	93.965	1	1	unit	1.02
Flap-necked Chameleon	live specimen	Flap-necked Chameleon live specimen	2	2	Mozambique	USA	Africa	Herptiles	LC	49.99	60	0	0	0	0	150	86.6633	1	1	unit	1.02
Florida Sea Cucumber	whole animal (dead)	Florida Sea Cucumberwhole animal (dead)	111	111	Mexico	USA	N. America	Echinoderms	LC	1	70	150	0	0	0	5000	1305.25	0.1	5	weight (/lb)	1.1
Fox Coral	live specimen	Fox Corallive specimen	3	3	Indonesia	USA	Asia	Cnidaria	-	79.99	0	0	0	0	0	124.99	102.49	1	1	unit	1.02
Frogspawn Coral	live specimen	Frogspawn Corallive specimen	3	3	Indonesia	USA	Asia	Cnidaria	-	79.99	139	229	399	0	0	549	279.198	1	1	unit	1.02
Fulvous Whistling Duck	whole animal (dead)	Fulvous Whistling Duckwhole animal (dead)	2	2	Argentina	USA	S. America	Aves	LC	259.89	0	0	0	0	0	750	504.945	1	1	unit	1.02
Gadwall	meats	Gadwallmeats	4	4	Canada	USA	N. America	Aves	LC	194	0	0	0	0	0	194	194	1	1	unit	1.02
Galapagos Hawk	scientific specimen	Galapagos Hawkscientific specimen	3	3	Ecuador	USA	S. America	Aves	VU	145	294.68	492.75	0	0	0	829	440.358	1	1	unit	1
Gemsbok	trophy	Gemsboktrophy	4	5	Namibia	USA	Africa	Mammalia	LC	700	825	975	1190	1330	0	4500	1586.67	1	1	unit	1
Gemsbok	skins	Gemsbokskins	1	1	Namibia	USA	Africa	Mammalia	LC	150	0	0	0	0	0	170	160	1	1	unit	1
Gemsbok	horn (whole)	Gemsbokhorn (whole)	2	13	Namibia	USA	Africa	Mammalia	LC	49.99	0	0	0	0	0	139.99	94.99	1	1	unit	1
Gemsbok	skull	Gemsbokskull	1	1	South Africa	USA	Africa	Mammalia	LC	49.99	0	0	0	0	0	139.99	94.99	1	1	unit	1
Gemsbok	horn (whole)	Gemsbokhorn (whole)	11	13	South Africa	USA	Africa	Mammalia	LC	49.99	0	0	0	0	0	139.99	94.99	1	1	unit	1
Gemsbok	trophy	Gemsboktrophy	1	5	South Africa	USA	Africa	Mammalia	LC	700	825	975	1190	1330	0	4500	1586.67	1	1	unit	1
Giant Abalone	shell products	Giant Abaloneshell products	1	1	Ireland	USA	Europe	Mollusc	-	4.5	5.5	6.5	7.59	8.29	12	15	8.48286	1	1	unit	1
Giant African Snail	shell	Giant African Snailshell	1	1	South Africa	USA	Africa	Mollusc	-	5	6	12	17	0	0	17	11.4	1	1	unit	1
Giant Anteater	small leather product	Giant Anteatersmall leather product	60	60	Mexico	USA	N. America	Mammalia	VU	14.34	0	0	0	0	0	139	76.67	1	1	unit	1.02
Giant Clam	shell	Giant Clamshell	1	1	Philippines	USA	Asia	Mollusc	VU	29.99	249.95	1150	1670	1800	9640	14400	4134.28	1	1	unit	1
Giant Girdled Lizard	live specimen	Giant Girdled Lizardlive specimen	30	30	South Africa	USA	Africa	Herptiles	VU	98.98	0	0	0	0	0	149.99	124.485	1	1	unit	1
Giant Kingfisher	trophy	Giant Kingfishertrophy	1	1	Ghana	USA	Africa	Aves	LC	400	0	0	0	0	0	500	450	1	1	unit	1.32649
Giant One-horned Chameleon	live specimen	Giant One-horned Chameleonlive specimen	10	10	Tanzania	USA	Africa	Herptiles	LC	129.99	159.99	0	0	0	0	300	196.66	1	1	unit	1
Gilded Flicker	claws	Gilded Flickerclaws	1	1	Thailand	USA	Asia	Aves	LC	24	0	0	0	0	0	24	24	1	1	unit	1
Giraffe	shoes	Giraffeshoes	2	2	Mexico	USA	N. America	Mammalia	VU	419.99	429.99	439.99	449.99	0	0	637	475.392	1	1	unit	1.02
Giraffe	trophy	Giraffe trophy	2	2	Zimbabwe	USA	Africa	Mammalia	VU	5516	5996.25	8075	8925	0	0	16243.7	8951.2	1	1	unit	1.02
Giraffe	bone	Giraffe bone	8	8	Zimbabwe	USA	Africa	Mammalia	VU	40	59.99	79.99	89.99	0	0	199.99	93.992	1	1	unit	1.02
Glaucous-winged Gull	wing	Glaucous-winged Gullwing	1	1	Canada	USA	N. America	Aves	LC	45	0	0	0	0	0	45	45	1	1	unit	1
Golden Eagle	feathers	Golden Eaglefeathers	2	13	Canada	USA	N. America	Aves	LC	250	0	0	0	0	0	1200	725	1	1	unit	1.31
Golden Eagle	feathers	Golden Eaglefeathers	6	13	Bolivia	USA	S. America	Aves	LC	250	0	0	0	0	0	1200	725	1	1	unit	1.31
Golden Eagle	feathers	Golden Eaglefeathers	5	13	Colombia	USA	S. America	Aves	LC	250	0	0	0	0	0	1200	725	1	1	unit	1.31
Golden Pheasant	feathers	Golden Pheasantfeathers	600	600	Canada	USA	N. America	Aves	LC	0.1999	0.329167	0.75	1.66583	1.723	2	17.475	3.44899	1	1	unit	1
Golden Pheasant	jewelries	Golden Pheasantjewelries	108	108	United Kingdom	USA	Europe	Aves	LC	8	15	18.98	23	25	37	77	29.14	1	1	unit	1.02
Golden Poison Frog	unspecified items	Golden Poison Frogunspecified items	1	1	France	USA	Europe	Herptiles	EN	79.99	0	0	0	0	0	99.99	89.99	1	1	unit	1
Golden-crowned Warbler	feathers	Golden-crowned Warblerfeathers	2	2	Costa Rica	USA	S. America	Aves	LC	105.924	0	0	0	0	0	105.924	105.924	1	1	unit	1
Golden-winged Warbler	feathers	Golden-winged Warblerfeathers	2	2	Costa Rica	USA	S. America	Aves	NT	105.924	0	0	0	0	0	105.924	105.924	1	1	unit	1
Gold-ringer Cowrie	shell products	Gold-ringer Cowrieshell products	90	90	Ghana	USA	Africa	Mollusc	-	4.5	10.61	12.45	13.93	21.65	25.13	26	16.3243	1	1	unit	1.02
Gouldian Finch	live specimen	Gouldian Finchlive specimen	10	10	Jamaica	USA	Caribbean	Aves	NT	139	169	173.99	0	0	0	199	170.248	1	1	unit	1.02
Graceful Chameleon	live specimen	Graceful Chameleonlive specimen	183	183	Benin	USA	Africa	Herptiles	LC	15	0	0	0	0	0	35	25	1	1	unit	1.02
Gray Four-eyed Opossum	live specimen	Gray Four-eyed Opossumlive specimen	10	10	Guyana	USA	S. America	Mammalia	LC	250	0	0	0	0	0	280	265	1	1	unit	1.02
Gray Mouse Lemur	scientific specimen	Gray Mouse Lemurscientific specimen	10	10	France	USA	Europe	Mammalia	LC	98	0	0	0	0	0	98	98	1	1	unit	1
Gray Squirrel	hair products	Gray Squirrel hair products	17100	17100	Japan	USA	Asia	Mammalia	LC	1.99	4.36	11.15	0	0	33.25	73.46	24.842	1	1	unit	1.02
Gray Wolves	skins	Gray Wolvesskins	1	32	China	USA	Asia	Mammalia	LC	229.95	329.95	369.95	429.95	449.95	0	469.95	379.95	1	1	unit	1.02
Gray Wolves	trophy	Gray Wolvestrophy	1	3	Macedonia	USA	Europe	Mammalia	LC	3320.25	3595	4595	4995	0	0	9495.25	5200.1	1	1	unit	1.02
Gray Wolves	whole animal (dead)	Gray Wolveswhole animal (dead)	15	15	Canada	USA	N. America	Mammalia	LC	3320.25	3595	4595	4995	0	0	9495.25	5200.1	1	1	unit	1.02
Gray Wolves	skins	Gray Wolvesskins	31	32	Canada	USA	N. America	Mammalia	LC	229.95	329.95	369.95	429.95	449.95	0	469.95	379.95	1	1	unit	1.02
Gray Wolves	trophy	Gray Wolvestrophy	2	3	Canada	USA	N. America	Mammalia	LC	3320.25	3595	4595	4995	0	0	9495.25	5200.1	1	1	unit	1.02
Gray Wolves	rug	Gray Wolvesrug	1	1	Canada	USA	N. America	Mammalia	LC	1450	0	0	0	0	0	2195	1822.5	1	1	unit	1.02
Great Black-backed Gull	whole animal (dead)	Great Black-backed Gullwhole animal (dead)	1	1	Canada	USA	N. America	Aves	LC	275	0	0	0	0	0	275	275	1	1	unit	1.30073
Great Blue Heron	feathers	Great Blue Heronfeathers	8	8	Mexico	USA	N. America	Aves	LC	350	0	0	0	0	0	350	350	1	1	unit	1.02
Great Hammerhead Shark	whole animal (dead)	Great Hammerhead Sharkwhole animal (dead)	1	1	Philippines	USA	Asia	Fish	CR	552	648	720	804	1080	1440	2800	1149.14	1	1	unit	1.02
Great Horned Owl	claws	Great Horned Owlclaws	1	1	Thailand	USA	Asia	Aves	LC	10	0	0	0	0	0	10	10	1	1	unit	1.02
Great Horned Owl	feathers	Great Horned Owlfeathers	1	25	Canada	USA	N. America	Aves	LC	49	0	0	0	0	0	49	49	1	1	unit	1
Great Horned Owl	feet	Great Horned Owlfeet	2	5	Canada	USA	N. America	Aves	LC	10	0	0	0	0	0	10	10	1	1	unit	1.02
Great Horned Owl	wings	Great Horned Owlwings	2	2	Mexico	USA	N. America	Aves	LC	13.6	0	0	0	0	0	224	118.8	1	1	unit	1
Great Horned Owl	feet	Great Horned Owlfeet	3	5	Mexico	USA	N. America	Aves	LC	10	0	0	0	0	0	10	10	1	1	unit	1.02
Great Horned Owl	tail	Great Horned Owltail	1	1	Mexico	USA	N. America	Aves	LC	13.6	0	0	0	0	0	224	118.8	1	1	unit	1
Great Horned Owl	feathers	Great Horned Owlfeathers	24	25	Bolivia	USA	S. America	Aves	LC	49	0	0	0	0	0	49	49	1	1	unit	1
Great Pearl Oyster	jewelries	Great Pearl Oysterjewelries	17	368	China	USA	Asia	Mollusc	-	100	0	0	0	0	0	10000	5050	1	1	unit	1.23
Great Pearl Oyster	shell products	Great Pearl Oystershell products	30	57	China	USA	Asia	Mollusc	-	10	24	70	264	0	0	434	160.4	1	1	unti	1.02
Great Pearl Oyster	jewelries	Great Pearl Oysterjewelries	250	368	Hong Kong	USA	Asia	Mollusc	-	100	0	0	0	0	0	10000	5050	1	1	unit	1.23
Great Pearl Oyster	jewelries	Great Pearl Oysterjewelries	5	368	Hong Kong	USA	Asia	Mollusc	-	100	0	0	0	0	0	10000	5050	1	1	unit	1.23
Great Pearl Oyster	jewelries	Great Pearl Oysterjewelries	2	368	Belize	USA	C. America	Mollusc	-	100	0	0	0	0	0	10000	5050	1	1	unit	1.23
Great Pearl Oyster	shell products	Great Pearl Oystershell products	2	57	France	USA	Europe	Mollusc	-	10	24	70	264	0	0	434	160.4	1	1	unti	1.02
Great Pearl Oyster	shell products	Great Pearl Oystershell products	25	57	Switzerland	USA	Europe	Mollusc	-	10	24	70	264	0	0	434	160.4	1	1	unti	1.02
Great Pearl Oyster	jewelries	Great Pearl Oysterjewelries	92	368	United Kingdom	USA	Europe	Mollusc	-	100	0	0	0	0	0	10000	5050	1	1	unit	1.23
Great Pearl Oyster	jewelries	Great Pearl Oysterjewelries	2	368	Canada	USA	N. America	Mollusc	-	100	0	0	0	0	0	10000	5050	1	1	unit	1.23
Greater Kudu	trophy	Greater Kudutrophy	1	6	Namibia	USA	Africa	Mammalia	LC	590	690	820	1200	1975	8900	16200	4339.29	1	1	unit	1.02
Greater Kudu	trophy	Greater Kudutrophy	3	6	South Africa	USA	Africa	Mammalia	LC	590	690	820	1200	1975	8900	16200	4339.29	1	1	unit	1.02
Greater Kudu	skins	Greater Kuduskins	1	1	South Africa	USA	Africa	Mammalia	LC	105	0	0	0	0	0	115	110	1	1	unit	1.02
Greater Kudu	horn (whole)	Greater Kuduhorn (whole)	12	12	South Africa	USA	Africa	Mammalia	LC	224.99	0	0	0	0	0	398.99	311.99	1	1	unit	1.04
Greater Kudu	skull	Greater Kuduskull	1	1	South Africa	USA	Africa	Mammalia	LC	224.99	0	0	0	0	0	399.99	312.49	1	1	unit	1.02
Greater Kudu	trophy	Greater Kudutrophy	1	6	Zambia	USA	Africa	Mammalia	LC	590	690	820	1200	1975	8900	16200	4339.29	1	1	unit	1.02
Greater Kudu	trophy	Greater Kudutrophy	1	6	Zimbabwe	USA	Africa	Mammalia	LC	590	690	820	1200	1975	8900	16200	4339.29	1	1	unit	1.02
Greater Kudu	horns	Greater Kuduhorns	1	1	Canada	USA	N. America	Mammalia	LC	31.99	37.99	44.99	110	139.99	0	175	89.9933	1	1	unit	1.02
Green Junglefowl	feathers	Green Junglefowlfeathers	1	1	China	USA	Asia	Aves	LC	25	0	0	0	0	0	45	35	1	1	unit	1.02
Green Sea Turtle	shell	Green Sea Turtleshell	10	12	Bahamas	USA	Caribbean	Herptiles	EN	0.34	0	0	0	0	0	200	100.17	1	1	unit	1.07
Green Sea Turtle	shell	Green Sea Turtleshell	1	12	Madagascar	USA	Africa	Herptiles	EN	0.34	0	0	0	0	0	200	100.17	1	1	unit	1.07
Green Sea Turtle	meats	Green Sea Turtlemeats	4	4	Nicaragua	USA	C. America	Herptiles	EN	1.48	4.44	5.92	0	0	0	9.99	5.4575	5	5	weight (/lb)	1.45423
Green Sea Turtle	skull	Green Sea Turtleskull	1	1	Colombia	USA	S. America	Herptiles	EN	152	0	0	0	0	0	152	152	1	1	unit	1
Green Sea Turtle	shell	Green Sea Turtleshell	1	12	Solomon Islands	USA	Oceania	Herptiles	EN	0.34	0	0	0	0	0	200	100.17	1	1	unit	1.07
Green Sea Turtle	carapace	Green Sea Turtlecarapace	2	2	Tonga	USA	Oceania	Herptiles	EN	20	48	99	120	195	0	249	121.833	1	1	unit	1.02
Green Spiny Lizard	live specimen	Green Spiny Lizardlive specimen	200	200	Nicaragua	USA	C. America	Herptiles	LC	19.99	24.99	0	0	0	0	34.99	26.6567	1	1	unit	1.02
Green Woodpecker	whole animal (dead)	Green Woodpeckerwhole animal (dead)	1	1	France	USA	Europe	Aves	LC	180	0	0	0	0	0	193.61	186.805	1	1	unit	1.02
Green-cheeked Parakeet	live specimen	Green-cheeked Parakeetlive specimen	1	3	Canada	USA	N. America	Aves	LC	149	0	0	0	0	0	350	249.5	1	1	unit	1.1
Green-cheeked Parakeet	live specimen	Green-cheeked Parakeetlive specimen	2	3	United States of America	USA	N. America	Aves	LC	149	0	0	0	0	0	350	249.5	1	1	unit	1.1
Green-crowned Brilliant	feathers	Green-crowned Brilliantfeathers	2	2	Costa Rica	USA	S. America	Aves	LC	350	0	0	0	0	0	350	350	1	1	unit	1.28785
Greenish Elaenia	feathers	Greenish Elaeniafeathers	4	4	Costa Rica	USA	S. America	Aves	LC	105.924	0	0	0	0	0	105.924	105.924	1	1	unit	1
Grey Go-away Bird	trophy	Grey Go-away Birdtrophy	4	4	Zimbabwe	USA	Africa	Aves	LC	450	0	0	0	0	0	450	450	1	1	unit	1.07949
Grey Heron	whole animal (dead)	Grey Heronwhole animal (dead)	1	1	Italy	USA	Europe	Aves	LC	370	0	0	0	0	0	370	370	1	1	unit	1.28785
Grey Heron	unspecified items	Grey Heron unspecified items	1	1	United Kingdom	USA	Europe	Aves	LC	370	0	0	0	0	0	370	370	1	1	unit	1.28785
Grey Parrot	live specimen	Grey Parrotlive specimen	1	4	Domincan Republic	USA	Caribbean	Aves	EN	1500	0	0	0	0	0	3500	2500	1	1	unit	1
Grey Parrot	feathers	Grey Parrotfeathers	1	36	Nigeria	USA	Africa	Aves	EN	2.2375	5.4875	0	0	0	0	9.9875	5.90417	1	1	unit	1
Grey Parrot	live specimen	Grey Parrotlive specimen	2	4	Canada	USA	N. America	Aves	EN	1500	0	0	0	0	0	3500	2500	1	1	unit	1
Grey Parrot	feathers	Grey Parrotfeathers	35	36	Canada	USA	N. America	Aves	EN	2.2375	5.4875	0	0	0	0	9.9875	5.90417	1	1	unit	1
Grey Parrot	live specimen	Grey Parrotlive specimen	1	4	Jamaica	USA	Caribbean	Aves	EN	1500	0	0	0	0	0	3500	2500	1	1	unit	1
Grey Patridge	meats	Grey Patridgemeats	8	8	Canada	USA	N. America	Aves	LC	3.25	5	5.5	0	0	0	19.75	8.375	1	1	unit	1.28785
Grivet Monkey	ders	Grivet Monkeyders	5	5	France	USA	Europe	Mammalia	LC	512	0	0	0	0	0	512	512	1	1	unit	1
Grivet Monkey	scientific specimen	Grivet Monkeyscientific specimen	40	40	United Kingdom	USA	Europe	Mammalia	LC	512	0	0	0	0	0	512	512	1	1	unit	1
Grizzly Bear	trophy	Grizzly Beartrophy	1	1	Russian Federation	USA	Asia	Mammalia	LC	4200	6455.25	10000	17337.5	18250	19795.5	24295.5	14333.4	1	1	unit	1
Grizzly Bear	claws	Grizzly Bearclaws	1	7	Russian Federation	USA	Asia	Mammalia	LC	79.95	150	350	425	699.95	799.95	899.95	486.4	1	1	unit	1.02
Grizzly Bear	extracts	Grizzly Bearextracts	840	840	Russian Federation	USA	Asia	Mammalia	LC	201.81	896.16	1491.88	1740.7	5045.25	25900.7	85232.7	17215.6	1	1	unit	1
Grizzly Bear	galls (bile)	Grizzly Beargalls (bile)	3	3	Vietnam	USA	Asia	Mammalia	LC	1	10	20	100	0	0	380	102.2	1	1	unit	0.821959
Grizzly Bear	meats	Grizzly Bearmeats	210	7135	Denmark	USA	Europe	Mammalia	LC	12.95	15.95	26.95	48.95	56.95	86.95	89.95	48.3786	0.375	7	weight (/lb)	1.02
Grizzly Bear	meats	Grizzly Bearmeats	6840	7135	Finland	USA	Europe	Mammalia	LC	12.95	15.95	26.95	48.95	56.95	86.95	89.95	48.3786	0.375	7	weight (/lb)	1.02
Grizzly Bear	whole animal (dead)	Grizzly Bearwhole animal (dead)	1	1	Germany	USA	Europe	Mammalia	LC	4200	6455.25	10000	17337.5	18250	19795.5	24295.5	14333.4	1	1	unit	1
Grizzly Bear	claws	Grizzly Bearclaws	2	7	Hungary	USA	Europe	Mammalia	LC	79.95	150	350	425	699.95	799.95	899.95	486.4	1	1	unit	1.02
Grizzly Bear	rug	Grizzly Bearrug	1	1	Canada	USA	N. America	Mammalia	LC	3250	7650	7750	7975	0	0	7975	6920	1	1	unit	1.02
Grizzly Bear	skins	Grizzly Bearskins	1	1	Canada	USA	N. America	Mammalia	LC	499.95	1750	3250	3495.95	0	0	3999.95	2599.17	1	1	unit	1.02
Grizzly Bear	meats	Grizzly Bearmeats	85	7135	Canada	USA	N. America	Mammalia	LC	12.95	15.95	26.95	48.95	56.95	86.95	89.95	48.3786	0.375	7	weight (/lb)	1.02
Grizzly Bear	claws	Grizzly Bearclaws	4	7	Canada	USA	N. America	Mammalia	LC	79.95	150	350	425	699.95	799.95	899.95	486.4	1	1	unit	1.02
Grizzly Bear	hairs	Grizzly Bearhairs	808	808	Canada	USA	N. America	Mammalia	LC	99.75	128.25	156.75	185.25	0	0	213.75	156.75	1	1	unit	1
Gyrfalcon	trophy	Gyrfalcontrophy	1	1	United Kingdom	USA	Europe	Aves	LC	2100	0	0	0	0	0	2200	2150	1	1	unit	1.30073
Hammer Shell	shell products	Hammer Shellshell products	400	400	Philippines	USA	Asia	Mollusc	-	4	6.75	7	0	0	0	17.5	8.8125	1	1	unit	1.02
Harbor Seal	scientific specimen	Harbor Sealscientific specimen	1	1	Sweden	USA	Europe	Mammalia	LC	13	0	0	0	0	190	310	171	1	1	unit	1
Hard Spiny-tailed Lizard	live specimen	Hard Spiny-tailed Lizardlive specimen	4	4	Pakistan	USA	Asia	Herptiles	LC-VU	39.99	69.99	99.99	124.99	149.99	299.99	1199.99	283.561	1	1	unit	1.02
Hardwick's Sea Snake	skin pieces	Hardwick's Sea Snakeskin pieces	6	6	Korea	USA	Asia	Herptiles	LC	9.99	0	0	0	0	0	9.99	9.99	1	1	unit	1.02
Hardwick's Sea Snake	large leather product	Hardwick's Sea Snakelarge leather product	6	6	Thailand	USA	Asia	Herptiles	LC	191	279	639	0	0	0	799	477	1	1	unit	1.02
Harp Seal	medicinals	Harp Sealmedicinals	2	12455	Hong Kong	USA	Asia	Mammalia	LC	13.6	25.8	0	0	0	0	26.38	21.9267	1	1	unit	0.769361
Harp Seal	oils	Harp Sealoils	1240	1240	Canada	USA	N. America	Mammalia	LC	13.6	25.8	0	0	0	0	26.38	21.9267	1	1	unit	0.769361
Harp Seal	medicinals	Harp Sealmedicinals	12453	12455	Canada	USA	N. America	Mammalia	LC	13.6	25.8	0	0	0	0	26.38	21.9267	1	1	unit	0.769361
Hartebeest	trophy	Hartebeest trophy	2	2	South Africa	USA	Africa	Mammalia	LC	320	450	625	775	975	1160	1750	865	1	1	unit	1.02
Hartmann's Mt. Zebra	trophy	Hartmann's Mt. Zebratrophy	5	5	Namibia	USA	Africa	Mammalia	VU	1175	0	0	0	0	0	1175	1175	1	1	unit	1.02
Hartmann's Mt. Zebra	rug	Hartmann's Mt. Zebrarug	1	1	Germany	USA	Europe	Mammalia	VU	1150	1375	1496	1600	0	0	1875	1499.2	1	1	unit	1.13685
Hawksbill Sea Turtle	carapace	Hawksbill Sea Turtlecarapace	1	2	Grenada	USA	Caribbean	Herptiles	CR	20	48	99	120	195	0	249	121.833	1	1	unit	1.02
Hawksbill Sea Turtle	jewelries	Hawksbill Sea Turtlejewelries	3	3	Vietnam	USA	Asia	Herptiles	CR	0.34	0	0	0	0	0	200	100.17	1	1	unit	1.07
Hawksbill Sea Turtle	whole animal (dead)	Hawksbill Sea Turtlewhole animal (dead)	1	1	United Kingdom	USA	Europe	Herptiles	CR	332	0	0	0	0	0	3950	2141	1	1	unit	1.02
Hawksbill Sea Turtle	scales	Hawksbill Sea Turtlescales	2	2	Mexico	USA	N. America	Herptiles	CR	2.37	0	0	0	0	0	6.77	4.57	1	1	weight (/lb)	1.07
Hawksbill Sea Turtle	carapace	Hawksbill Sea Turtlecarapace	1	2	Virgin Islands, British	USA	Caribbean	Herptiles	CR	20	48	99	120	195	0	249	121.833	1	1	unit	1.02
Helmeted Hornbill	feathers	Helmeted Hornbillfeathers	2	2	Thailand	USA	Asia	Aves	CR	15	0	0	0	0	0	15	15	1	1	unit	1.02
Helmeted Terrapin	live specimen	Helmeted Terrapinlive specimen	240	240	Benin	USA	Africa	Herptiles	LC	70	80	90	100	0	0	130	94	1	1	unit	1.02
Hippopotamus	ivory carving	Hippopotamusivory carving	12	47	South Africa	USA	Africa	Mammalia	VU	50	0	0	0	0	0	500	275	1	1	unit	1.09
Hippopotamus	tusk	Hippopotamustusk	1	1	South Africa	USA	Africa	Mammalia	VU	50	0	0	0	0	0	500	275	1	1	unit	1.09
Hippopotamus	trophy	Hippopotamustrophy	3	4	Zambia	USA	Africa	Mammalia	VU	3000	3600	3650	4250	0	0	4675	3835	1	1	unit	1.02
Hippopotamus	teeth	Hippopotamusteeth	12	12	Zambia	USA	Africa	Mammalia	VU	50	0	0	0	0	0	500	275	1	1	unit	1.09
Hippopotamus	small leather product	Hippopotamussmall leather product	5	6	Zambia	USA	Africa	Mammalia	VU	348	448	545	598	0	0	598	507.4	1	1	unit	1.02
Hippopotamus	feet	Hippopotamusfeet	4	4	Zimbabwe	USA	Africa	Mammalia	VU	740	0	0	0	0	0	1400	1070	1	1	unit	1.02
Hippopotamus	small leather product	Hippopotamussmall leather product	1	6	Zimbabwe	USA	Africa	Mammalia	VU	348	448	545	598	0	0	598	507.4	1	1	unit	1.02
Hippopotamus	trophy	Hippopotamustrophy	1	4	Zimbabwe	USA	Africa	Mammalia	VU	3000	3600	3650	4250	0	0	4675	3835	1	1	unit	1.02
Hippopotamus	ivory carving	Hippopotamusivory carving	34	47	Zimbabwe	USA	Africa	Mammalia	VU	50	0	0	0	0	0	500	275	1	1	unit	1.09
Hippopotamus	ivory carving	Hippopotamusivory carving	1	47	United Kingdom	USA	Europe	Mammalia	VU	50	0	0	0	0	0	500	275	1	1	unit	1.09
Hog Deer	trophy	Hog Deertrophy	1	1	Australia	USA	Oceania	Mammalia	EN	550	0	0	0	0	0	2500	1525	1	1	unit	0.675026
Home's Hinged Tortoise	carapace	Home's Hinged Tortoisecarapace	2	3	Cameroon	USA	Africa	Herptiles	VU	78	0	0	0	0	0	199	138.5	1	1	unit	1.02
Home's Hinged Tortoise	carapace	Home's Hinged Tortoisecarapace	1	3	Nigeria	USA	Africa	Herptiles	VU	78	0	0	0	0	0	199	138.5	1	1	unit	1.02
Home's Hinged Tortoise	live specimen	Home's Hinged Tortoiselive specimen	39	39	Togo	USA	Africa	Herptiles	VU	59	0	0	0	0	0	349.95	204.475	1	1	unit	1.02
Honey Badger	trophy	Honey Badgertrophy	1	3	South Africa	USA	Africa	Mammalia	LC	1950	2750	0	0	0	0	3950	2883.33	1	1	unit	1.02
Honey Badger	trophy	Honey Badgertrophy	2	3	Tanzania	USA	Africa	Mammalia	LC	1950	2750	0	0	0	0	3950	2883.33	1	1	unit	1.02
Horn Coral	live specimen	Horn Corallive specimen	9	9	Indonesia	USA	Asia	Cnidaria	LC-EN	29.95	39.95	49.95	59.95	0	0	68.99	49.758	1	1	unit	1
Hunan Softshell Turtle	medicinals	Hunan Softshell Turtlemedicinals	40	40	China	USA	Asia	Herptiles	-	4.26	4.54	0	0	0	42.61	56.81	27.055	4	5	weight (/kg)	1.22
Ibiza Wall Lizard	live specimen	Ibiza Wall Lizardlive specimen	3	3	Germany	USA	Europe	Herptiles	NT	25	0	0	0	0	0	25	25	1	1	unit	1
Impala	trophy	Impalatrophy	1	9	Namibia	USA	Africa	Mammalia	LC	1933.75	0	0	0	0	0	1933.75	1933.75	1	1	unit	1
Impala	trophy	Impalatrophy	5	9	South Africa	USA	Africa	Mammalia	LC	1933.75	0	0	0	0	0	1933.75	1933.75	1	1	unit	1
Impala	trophy	Impalatrophy	3	9	Zimbabwe	USA	Africa	Mammalia	LC	1933.75	0	0	0	0	0	1933.75	1933.75	1	1	unit	1
Impala	large leather product	Impalalarge leather product	1	1	Zimbabwe	USA	Africa	Mammalia	LC	554	0	0	0	0	0	554	554	1	1	unit	1
Inca Dove	feathers	Inca Dovefeathers	2	2	Mexico	USA	N. America	Aves	LC	7	10	26	0	0	0	33	19	1	1	unit	1
Inca Dove	skull	Inca Doveskull	1	1	Mexico	USA	N. America	Aves	LC	35	0	0	0	0	0	35	35	1	1	unit	1
Indonesia Cobra	skins	Indonesia Cobraskins	250	250	Indonesia	USA	Asia	Herptiles	LC	17.5	18.26	0	0	0	0	31.85	22.5367	1	1	unit	1
Indonesia Cobra	small leather product	Indonesia Cobrasmall leather product	44	64	Indonesia	USA	Asia	Herptiles	LC	65	0	0	0	0	0	95	80	1	1	unit	1.02
Indonesia Cobra	whole animal (dead)	Indonesia Cobrawhole animal (dead)	1	1	Indonesia	USA	Asia	Herptiles	LC	125	0	0	0	0	0	144	134.5	1	1	unit	1
Indonesia Cobra	small leather product	Indonesia Cobrasmall leather product	20	64	Switzerland	USA	Europe	Herptiles	LC	65	0	0	0	0	0	95	80	1	1	unit	1.02
Jaguar	teeth	Jaguarteeth	1	3	Colombia	USA	S. America	Mammalia	NT	200	0	0	0	0	0	200	200	1	1	unit	1.07
Jaguar	teeth	Jaguarteeth	2	3	Venezuela	USA	S. America	Mammalia	NT	200	0	0	0	0	0	200	200	1	1	unit	1.07
Java Sparrow	meats	Java Sparrowmeats	6	6	Vietnam	USA	Asia	Aves	EN	4.15	0	0	0	0	0	4.15	4.15	1	1	unit	1
Javan Rusa	trophy	Javan Rusatrophy	2	2	Australia	USA	Oceania	Mammalia	VU	775	0	0	0	0	0	890	832.5	1	1	unit	1
Kamchatka Abalone	shell products	Kamchatka Abaloneshell products	8	8	Switzerland	USA	Europe	Mollusc	EN	4.99	0	0	0	0	0	7.99	6.49	1	1	unit	1.02
Karung Snake	skin pieces	Karung Snakeskin pieces	12	13	Korea	USA	Asia	Herptiles	LC	22.49	0	0	0	0	0	22.49	22.49	1	1	unit	1.02
Karung Snake	small leather product	Karung Snakesmall leather product	9	9	Switzerland	USA	Europe	Herptiles	LC	15.53	60	165	0	0	923.79	1580.45	548.954	1	1	unit	1.02
Karung Snake	skin pieces	Karung Snakeskin pieces	1	13	Mexico	USA	N. America	Herptiles	LC	22.49	0	0	0	0	0	22.49	22.49	1	1	unit	1.02
Keel-billed Toucan	skull	Keel-billed Toucanskull	1	1	Honduras	USA	C. America	Aves	LC	149	0	0	0	0	0	149	149	1	1	unit	1.02
Keeled Box Turtle	live specimen	Keeled Box Turtlelive specimen	2	2	Vietnam	USA	Asia	Herptiles	EN	80	0	0	0	0	0	80	80	1	1	unit	1.23
Kentucky Warbler	feathers	Kentucky Warblerfeathers	2	2	Costa Rica	USA	S. America	Aves	LC	105.924	0	0	0	0	0	105.924	105.924	1	1	unit	1
Kenya Stumptail Chameleon	live specimen	Kenya Stumptail Chameleonlive specimen	200	200	Tanzania	USA	Africa	Herptiles	LC	79.99	0	0	0	0	0	79.99	79.99	1	1	unit	1.02
King Cobra	medicinals	King Cobramedicinals	50	50	Vietnam	USA	Asia	Herptiles	VU	300	502.84	1000	1750	2865.64	12500	20000	5559.78	1	1	unit	1
Kinkajou	live specimen	Kinkajoulive specimen	1	1	Guyana	USA	S. America	Mammalia	LC	3100	3200	0	0	0	0	3400	3233.33	1	1	unit	1.02
Klipspringer	trophy	Klipspringertrophy	1	2	South Africa	USA	Africa	Mammalia	LC	350	650	790	0	0	0	890	670	1	1	unit	1.02
Klipspringer	trophy	Klipspringertrophy	1	2	Zimbabwe	USA	Africa	Mammalia	LC	350	650	790	0	0	0	890	670	1	1	unit	1.02
Lady Amhert's Pheasant	feathers	Lady Amhert's Pheasantfeathers	600	600	China	USA	Asia	Aves	LC	0.225	0.857	5.468	8.32	9.2	11.6	64	14.2386	1	1	unit	1.02
Lake Trout	meats	Lake Troutmeats	1	1	Canada	USA	N. America	Fish	-	13.99	0	0	0	0	0	13.99	13.99	5	5	weight (/lb)	1.02
Large Helmet	shell	Large Helmetshell	1	13	Indonesia	USA	Asia	Mollusc	-	25.95	42	0	0	0	0	89.99	52.6467	1	1	unit	1.02
Large Helmet	shell	Large Helmetshell	12	13	Philippines	USA	Asia	Mollusc	-	25.95	42	0	0	0	0	89.99	52.6467	1	1	unit	1.02
Large Indian Civet	hair products	Large Indian Civethair products	189	189	Japan	USA	Asia	Mammalia	LC	22.5	84.6	143.1	262.8	417.6	744.3	1309.5	426.343	1	1	unit	1
Largetooth Sawfish	trophy	Largetooth Sawfishtrophy	1	1	France	USA	Europe	Fish	CR	380	550	600	675	1700	0	2200	1017.5	1	1	unit	1.02
Least Weasel	garment	Least Weaselgarment	1	1	Italy	USA	Europe	Mammalia	LC	24.95	125	155.32	165	347.33	0	2200	502.933	1	1	unit	1
Least Weasel	trims	Least Weaseltrims	2	2	Italy	USA	Europe	Mammalia	LC	16	19.99	24.95	29.8	0	0	43	26.748	1	1	unit	1
Least Weasel	hairs	Least Weaselhairs	936	936	United Kingdom	USA	Europe	Mammalia	LC	0.11	2.6	3.18	4.15	5.5	9.4	15.58	5.78857	1	1	unit	1
Least Weasel	hair products	Least Weaselhair products	10306	10567	United Kingdom	USA	Europe	Mammalia	LC	0.11	2.6	3.18	4.15	5.5	9.4	15.58	5.78857	1	1	unit	1
Least Weasel	hair products	Least Weaselhair products	261	10567	Canada	USA	N. America	Mammalia	LC	0.11	2.6	3.18	4.15	5.5	9.4	15.58	5.78857	1	1	unit	1
Lechwe	trophy	Lechwetrophy	2	2	South Africa	USA	Africa	Mammalia	NT	395	550	665	990	1230	1600	2085	1073.57	1	1	unit	1
Lechwe	rugs	Lechwerugs	2	2	South Africa	USA	Africa	Mammalia	NT	152.7	0	0	0	0	0	152.7	152.7	1	1	unit	1
Leopard	skin pieces	Leopardskin pieces	1	4	Cote D'lvoire	USA	Africa	Mammalia	VU	1020	0	0	0	0	0	2770	1895	1	1	unit	1.22
Leopard	teeth	Leopardteeth	1	1	Cote D'lvoire	USA	Africa	Mammalia	VU	14.5	0	0	0	0	0	14.5	14.5	1	1	unit	1
Leopard	skins	Leopardskins	1	2	Nigeria	USA	Africa	Mammalia	VU	100000	0	0	0	0	0	300000	200000	1	1	unit	1.17
Leopard	skin pieces	Leopardskin pieces	2	4	South Africa	USA	Africa	Mammalia	VU	1020	0	0	0	0	0	2770	1895	1	1	unit	1.22
Leopard	trophy	Leopardtrophy	1	5	Tanzania	USA	Africa	Mammalia	VU	1095	1315	2635	3275	0	0	7150	3094	1	1	unit	1.02
Leopard	trophy	Leopardtrophy	2	5	Zambia	USA	Africa	Mammalia	VU	1095	1315	2635	3275	0	0	7150	3094	1	1	unit	1.02
Leopard	skins	Leopardskins	1	2	Zambia	USA	Africa	Mammalia	VU	100000	0	0	0	0	0	300000	200000	1	1	unit	1.17
Leopard	trophy	Leopardtrophy	2	5	Zimbabwe	USA	Africa	Mammalia	VU	1095	1315	2635	3275	0	0	7150	3094	1	1	unit	1.02
Leopard	medicinals	Leopardmedicinals	307	308	China	USA	Asia	Mammalia	VU	35.32	0	0	0	0	0	36.46	35.89	1	1	unit	1
Leopard	medicinals	Leopardmedicinals	1	308	Hong Kong	USA	Asia	Mammalia	VU	35.32	0	0	0	0	0	36.46	35.89	1	1	unit	1
Leopard	skin pieces	Leopardskin pieces	1	4	Philippines	USA	Asia	Mammalia	VU	1020	0	0	0	0	0	2770	1895	1	1	unit	1.22
Leopard	garment	Leopardgarment	1	1	United Kingdom	USA	Europe	Mammalia	VU	299.31	0	0	1198.67	0	1774.57	2018.1	1322.66	1	1	unit	1
Leopard	hairs	Leopardhairs	1	1	United Kingdom	USA	Europe	Mammalia	VU	1020	0	0	0	0	0	2770	1895	1	1	unit	1.22
Leopard Cone Shell	jewelries	Leopard Cone Shelljewelries	7	7	United Kingdom	USA	Europe	Mollusc	LC	14	18.41	25	0	0	0	80.65	34.515	1	1	unit	1.02
Leopard Shark	live specimen	Leopard Sharklive specimen	2	2	Philippines	USA	Asia	Fish	LC	649.99	0	0	0	0	0	943.99	796.99	1	1	unit	1
Leopard Tortoise	carapace	Leopard Tortoisecarapace	1	1	South Africa	USA	Africa	Herptiles	LC	227.7	0	0	0	0	0	227.7	227.7	1	1	unit	1.02
Lesser Black-backed Gull	whole animal (dead)	Lesser Black-backed Gullwhole animal (dead)	1	1	Canada	USA	N. America	Aves	LC	114.53	0	0	0	0	0	195	154.765	1	1	unit	1.02
Lesser Goldfinch	feathers	Lesser Goldfinchfeathers	6	6	Costa Rica	USA	S. America	Aves	LC	25.93	35	0	0	0	0	80	46.9767	1	1	unit	1
Little Egret	whole animal (dead)	Little Egretwhole animal (dead)	1	1	China	USA	Asia	Aves	LC	295	0	0	0	0	0	295	295	1	1	unit	1.30073
Little Owl	whole animal (dead)	Little Owlwhole animal (dead)	1	1	Germany	USA	Europe	Aves	LC	90	200	255	0	0	0	1560	526.25	1	1	unit	1.42
Longtail Tuna	meats	Longtail Tunameats	1	1	Vietnam	USA	Asia	Fish	DD	1.3	0	0	0	0	0	1.9	1.6	1	1.5	weight (/kg)	1
Louisiana Waterthrush	feathers	Louisiana Waterthrushfeathers	2	2	Costa Rica	USA	S. America	Aves	LC	105.924	0	0	0	0	0	105.924	105.924	1	1	unit	1
Lowland Paca	live specimen	Lowland Pacalive specimen	4	4	Guyana	USA	S. America	Mammalia	LC	600	0	0	0	0	0	600	600	1	1	unit	1
Lumpsucker	caviar	Lumpsuckercaviar	21	21	Sweden	USA	Europe	Fish	NT	2	0	0	0	0	0	2.56857	2.28428	1.75	3.5	volume (/ounce)	1
Malayan Freshwater Turtle	live specimen	Malayan Freshwater Turtlelive specimen	1	1	Vietnam	USA	Asia	Herptiles	VU	64.99	0	0	0	0	0	64.99	64.99	1	1	unit	1
Mallard	feathers	Mallardfeathers	360	360	Sri Lanka	USA	Asia	Aves	LC	0.2	3	29.223	34.6	100	170	200	76.7176	0.5	1	weight (/kg)	1
Mallard	whole animal (dead)	Mallardwhole animal (dead)	3	3	Canada	USA	N. America	Aves	LC	49.99	0	0	0	0	0	49.99	49.99	1	1	unit	1
Mallard	meats	Mallardmeats	15	15	Canada	USA	N. America	Aves	LC	49.99	0	0	0	0	0	49.99	49.99	1	1	unit	1
Mallard	trophy	Mallardtrophy	10	10	Canada	USA	N. America	Aves	LC	325	345	0	0	0	525	765	490	1	1	unit	1
Mammal	horn carvings	Mammalhorn carvings	1	1	United Kingdom	USA	Europe	Mammalia	-	411.107	0	0	0	0	0	411.107	411.107	1	1	unit	1
Mangrove Snake	small leather product	Mangrove Snakesmall leather product	1	1	Mexico	USA	N. America	Herptiles	-	24.5	38	65	68	86	102	125	72.6429	1	1	unit	1
Masked Water Snake	shoes	Masked Water Snakeshoes	1	6	China	USA	Asia	Herptiles	LC	166	0	0	0	0	0	935	550.5	1	1	unit	1.1
Masked Water Snake	small leather product	Masked Water Snakesmall leather product	1	15	Hong Kong	USA	Asia	Herptiles	LC	55	57	0	0	0	0	100	70.6667	1	1	unit	1.02
Masked Water Snake	small leather product	Masked Water Snakesmall leather product	4	15	Indonesia	USA	Asia	Herptiles	LC	55	57	0	0	0	0	100	70.6667	1	1	unit	1.02
Masked Water Snake	shoes	Masked Water Snakeshoes	2	6	Denmark	USA	Europe	Herptiles	LC	166	0	0	0	0	0	935	550.5	1	1	unit	1.1
Masked Water Snake	shoes	Masked Water Snakeshoes	2	6	France	USA	Europe	Herptiles	LC	166	0	0	0	0	0	935	550.5	1	1	unit	1.1
Masked Water Snake	small leather product	Masked Water Snakesmall leather product	7	15	Italy	USA	Europe	Herptiles	LC	55	57	0	0	0	0	100	70.6667	1	1	unit	1.02
Masked Water Snake	shoes	Masked Water Snakeshoes	1	6	Italy	USA	Europe	Herptiles	LC	166	0	0	0	0	0	935	550.5	1	1	unit	1.1
Masked Water Snake	garment	Masked Water Snakegarment	3	3	United Kingdom	USA	Europe	Herptiles	LC	331.76	0	0	0	0	0	1650	990.88	1	1	unit	1.02
Masked Water Snake	small leather product	Masked Water Snakesmall leather product	1	15	United Kingdom	USA	Europe	Herptiles	LC	55	57	0	0	0	0	100	70.6667	1	1	unit	1.02
Masked Water Snake	small leather product	Masked Water Snakesmall leather product	2	15	Canada	USA	N. America	Herptiles	LC	55	57	0	0	0	0	100	70.6667	1	1	unit	1.02
Mata Mata	live specimen	Mata Matalive specimen	450	450	Colombia	USA	S. America	Herptiles	EN	274.99	299.99	499.99	0	0	0	999.99	518.74	1	1	unit	1
Medicinal Leech	meats	Medicinal Leechmeats	90	90	Hong Kong	USA	Asia	Annelids	NT	14.36	0	0	0	0	0	14.36	14.36	1	1	unit	1
Medicinal Leech	extracts	Medicinal Leechextracts	240	240	Russian Federation	USA	Asia	Annelids	NT	9.89	10.29	10.89	11.29	0	0	13.89	11.25	1	1	unit	1
Merlin	scientific specimen	Merlinscientific specimen	1	1	Bahamas	USA	Caribbean	Aves	LC	450	0	0	0	0	0	450	450	1	1	unit	1.28785
Merlin	trophy	Merlintrophy	1	1	United Kingdom	USA	Europe	Aves	LC	450	0	0	0	0	0	450	450	1	1	unit	1.28785
Mew Gull	whole animal (dead)	Mew Gullwhole animal (dead)	1	1	France	USA	Europe	Aves	LC	230	0	0	0	0	0	230	230	1	1	unit	1.1132
Mexican Spiny-tail Iguana	meats	Mexican Spiny-tail Iguanameats	3	3	Mexico	USA	N. America	Herptiles	-	19.99	29.99	39.99	59.99	79.99	119.88	259.99	87.1171	1	1	unit	1
Military Macaw	feathers	Military Macawfeathers	6	6	Mexico	USA	N. America	Aves	VU	3.73	0	5	7.31	39.99	44	54.7	25.7883	1	1	unit	1.02
Minke Whale	meats	Minke Whalemeats	100	108	Japan	USA	Asia	Mammalia	LC	3.2	0	0	0	0	0	19.2	11.2	1	1	weight (/kg)	1.42
Minke Whale	meats	Minke Whalemeats	1	108	Germany	USA	Europe	Mammalia	LC	3.2	0	0	0	0	0	19.2	11.2	1	1	weight (/kg)	1.42
Minke Whale	meats	Minke Whalemeats	6	108	Norway	USA	Europe	Mammalia	LC	3.2	0	0	0	0	0	19.2	11.2	1	1	weight (/kg)	1.42
Minke Whale	meats	Minke Whalemeats	1	108	United Kingdom	USA	Europe	Mammalia	LC	3.2	0	0	0	0	0	19.2	11.2	1	1	weight (/kg)	1.42
Mitten Crab	live specimen	Mitten Crab live specimen	12	12	China	USA	Asia	Insecta	-	1.5	7	0	0	0	0	50	19.5	1	1	unit	1.14
Money Cowrie	shell products	Money Cowrieshell products	1	1	Nigeria	USA	Africa	Mollusc	-	5	8.99	18.12	22.36	29.08	37.05	38.21	22.6871	1	1	unit	1
Money Cowrie	jewelries	Money Cowriejewelries	100	100	India	USA	Asia	Mollusc	-	5	8.99	18.12	22.36	29.08	37.05	38.21	22.6871	1	1	unit	1
Money Cowrie	shell	Money Cowrieshell	18	18	Guyana	USA	S. America	Mollusc	-	0.105	0	0	0	0	0	0.127	0.116	1	1	unit	1
Monitor	small leather product	Monitorsmall leather product	1	1	Nigeria	USA	Africa	Herptiles	LC-CR	30.9	36.34	0	0	115	250	575	201.448	1	1	unit	1
Monk Parakeet	live specimen	Monk Parakeetlive specimen	1	6	Cayman Islands	USA	Caribbean	Aves	LC	250	350	499	550	675	750	1200	610.571	1	1	unit	1
Monk Parakeet	live specimen	Monk Parakeetlive specimen	5	6	Mexico	USA	N. America	Aves	LC	250	350	499	550	675	750	1200	610.571	1	1	unit	1
Monk Parakeet	trophy	Monk Parakeettrophy	1	1	Argentina	USA	S. America	Aves	LC	630	0	0	0	0	0	650	640	1	1	unit	1
Monocellate Cobra	whole animal (dead)	Monocellate Cobrawhole animal (dead)	20	20	Lao People's Democratic Republic	USA	Asia	Herptiles	LC	249.99	0	0	0	0	0	249.99	249.99	1	1	unit	1
Monocellate Cobra	small leather product	Monocellate Cobra small leather product	1	1	Thailand	USA	Asia	Herptiles	LC	36.34	0	0	0	0	225	240	167.113	1	1	unit	1
Moose	horn carvings	Moosehorn carvings	3	4	France	USA	Europe	Mammalia	LC	650	1250	1900	1999	2180	0	3040	1836.5	1	1	unit	1
Moose	skin pieces	Mooseskin pieces	4	8	Norway	USA	Europe	Mammalia	LC	47	67	101	171	316	499.95	599.95	257.414	1	1	unit	1
Moose	horn (whole)	Moosehorn (whole)	12	12	Canada	USA	N. America	Mammalia	LC	300	495	1575	1855	2455	0	2695.5	1562.58	1	1	unit	1
Moose	horn carvings	Moosehorn carvings	1	4	Canada	USA	N. America	Mammalia	LC	650	1250	1900	1999	2180	0	3040	1836.5	1	1	unit	1
Moose	meats	Moosemeats	98	98	Canada	USA	N. America	Mammalia	LC	5	8	0	0	0	0	10	7.66667	500	500	weight (/lb)	1.02
Moose	skin pieces	Mooseskin pieces	4	8	Canada	USA	N. America	Mammalia	LC	47	67	101	171	316	499.95	599.95	257.414	1	1	unit	1
Morelet's Crocodile	skull	Morelet's Crocodileskull	1	1	Belize	USA	C. America	Herptiles	LC	177	201	303	0	0	581	606	373.6	1	1	unit	1
Moth	whole animal (dead)	Mothwhole animal (dead)	1	1	Ecuador	USA	S. America	Insecta	LC-CR	15	25	54.16	70	90	0	112	61.0267	1	1	unit	1
Mountain Chameleon	live specimen	Mountain Chameleonlive specimen	85	85	Equatorial Guinea	USA	Africa	Herptiles	EN	69.99	0	0	0	0	0	149.99	109.99	1	1	unit	1
Mourning Dove	claws	Mourning Doveclaws	1	1	Thailand	USA	Asia	Aves	LC	0.5	4.75	0	0	0	0	14.99	6.74667	1	1	unit	1
Mourning Warbler	feathers	Mourning Warblerfeathers	4	4	Costa Rica	USA	S. America	Aves	LC	105.924	0	0	0	0	0	105.924	105.924	1	1	unit	1
Mule Deer	horn (whole)	Mule Deerhorn (whole)	8	8	Mexico	USA	N. America	Mammalia	LC	175	199.95	250	350	500	999.95	1999.95	639.264	1	1	unit	1
Mule Deer	trophy	Mule Deertrophy	17	17	Mexico	USA	N. America	Mammalia	LC	279	1912.5	3375	4797	5809.5	8995	15975	5877.57	1	1	unit	1
Mule Deer	skull	Mule Deerskull	1	1	Mexico	USA	N. America	Mammalia	LC	395	462	0	0	0	0	1051.6	636.2	1	1	unit	1
Muscovy Duck	garment	Muscovy Duckgarment	38	43	France	USA	Europe	Aves	LC	3004.57	0	0	0	0	0	3004.57	3004.57	1	1	unit	1
Muscovy Duck	scientific specimen	Muscovy Duckscientific specimen	10824	10829	France	USA	Europe	Aves	LC	275	0	0	0	0	0	500	387.5	1	1	unit	1
Muscovy Duck	scientific specimen	Muscovy Duckscientific specimen	5	10829	Germany	USA	Europe	Aves	LC	275	0	0	0	0	0	500	387.5	1	1	unit	1
Muscovy Duck	garment	Muscovy Duckgarment	5	43	Italy	USA	Europe	Aves	LC	3004.57	0	0	0	0	0	3004.57	3004.57	1	1	unit	1
Mushroom Coral	live specimen	Mushroom Corallive specimen	27	27	Indonesia	USA	Asia	Cnidaria	NT	24.99	29.99	37.99	49.99	59.99	79.99	149.99	61.8471	1	1	unit	1
Mushroom Coral	coral (unworked)	Mushroom Coralcoral (unworked)	3	3	Belgium	USA	Europe	Cnidaria	NT	27	0	0	0	0	0	50	38.5	1	1	unit	1
Mustard Hill Coral	coral (unworked)	Mustard Hill Coralcoral (unworked)	16	16	Belize	USA	C. America	Cnidaria	LC	38.5	0	0	0	0	0	38.5	38.5	1	1	unit	1
N. American River Otter	skins	N. American River Otter skins	1	2	China	USA	Asia	Mammalia	LC	175	0	0	0	0	0	195	185	1	1	unit	1
N. American River Otter	skins	N. American River Otter skins	1	2	Canada	USA	N. America	Mammalia	LC	175	0	0	0	0	0	195	185	1	1	unit	1
N. American River Otter	teeth	N. American River Otter teeth	97	97	Canada	USA	N. America	Mammalia	LC	34.95	0	0	0	0	0	69	51.975	1	1	unit	1
n.a	live specimen	n.alive specimen	2	31	Jamaica	USA	Caribbean	-	-	1656.29	0	0	0	0	0	1656.29	1656.29	1	1	unit	1
n.a	live specimen	n.alive specimen	1	31	Mozambique	USA	Africa	-	-	1656.29	0	0	0	0	0	1656.29	1656.29	1	1	unit	1
n.a	meats	n.ameats	4	88	China	USA	Asia	-	-	457.202	0	0	0	0	0	457.202	457.202	1	1	unit	1
n.a	unspecified items	n.aunspecified items	32	32	China	USA	Asia	-	-	1533.04	0	0	0	0	0	1533.04	1533.04	1	1	unit	1
n.a	live specimen	n.alive specimen	15	31	Indonesia	USA	Asia	-	-	1656.29	0	0	0	0	0	1656.29	1656.29	1	1	unit	1
n.a	jewelries	n.ajewelries	280	280	Indonesia	USA	Asia	-	-	1223.78	0	0	0	0	0	1223.78	1223.78	1	1	unit	1
n.a	skeleton	n.askeleton	1	1	Indonesia	USA	Asia	-	-	1190.8	0	0	0	0	0	1190.8	1190.8	1	1	unit	1
n.a	meats	n.ameats	84	88	Japan	USA	Asia	-	-	457.202	0	0	0	0	0	457.202	457.202	1	1	unit	1
n.a	medicinals	n.amedicinals	20	20	Taiwan	USA	Asia	-	-	902.002	0	0	0	0	0	902.002	902.002	1	1	unit	1
n.a	whole animal (dead)	n.awhole animal (dead)	24	24	Vietnam	USA	Asia	-	-	3281.7	0	0	0	0	0	3281.7	3281.7	1	1	unit	1
n.a	coral (unworked)	n.acoral (unworked)	1	1	Belgium	USA	Europe	-	-	81.8367	0	0	0	0	0	81.8367	81.8367	1	1	unit	1
n.a	live specimen	n.alive specimen	10	31	Netherlands	USA	Europe	-	-	1656.29	0	0	0	0	0	1656.29	1656.29	1	1	unit	1
n.a	trophy	n.atrophy	1	1	Turkey	USA	Europe	-	-	109484	0	0	0	0	0	109484	109484	1	1	unit	1
n.a	feathers	n.afeathers	4	4	Costa Rica	USA	S. America	-	-	105.924	0	0	0	0	0	105.924	105.924	1	1	unit	1
n.a	live specimen	n.alive specimen	3	31	Venezuela	USA	S. America	-	-	1656.29	0	0	0	0	0	1656.29	1656.29	1	1	unit	1
n.a (Daboia russelii)	skins	n.a (Daboia russelii)skins	1	1	Singapore	USA	Asia	Herptiles	LC	19.99	0	0	0	0	0	19.99	19.99	1	1	unit	1
n.a (Daboia russelii)	scientific specimen	n.a (Daboia russelii)scientific specimen	2	2	France	USA	Europe	Herptiles	LC	140	525	0	0	0	0	840	501.667	1	1	unit	1
n.a (Gastrodia elata)	medicinals	n.a (Gastrodia elata)medicinals	264	1528	Cambodia	USA	Asia	Plant	VU	11.74	19.95	27.9	75.9	85.95	90	151.8	66.1771	1	1	unit	1
n.a (Gastrodia elata)	medicinals	n.a (Gastrodia elata)medicinals	544	1528	China	USA	Asia	Plant	VU	11.74	19.95	27.9	75.9	85.95	90	151.8	66.1771	1	1	unit	1
n.a (Gastrodia elata)	medicinals	n.a (Gastrodia elata)medicinals	120	1528	Vietnam	USA	Asia	Plant	VU	11.74	19.95	27.9	75.9	85.95	90	151.8	66.1771	1	1	unit	1
n.a (Gastrodia elata)	medicinals	n.a (Gastrodia elata)medicinals	600	1528	Vietnam	USA	Asia	Plant	VU	11.74	19.95	27.9	75.9	85.95	90	151.8	66.1771	1	1	unit	1
New Guinea Crocodile	small leather product	New Guinea Crocodilesmall leather product	1	1	Italy	USA	Europe	Herptiles	LC	22.95	111.59	525	975	0	1500	2000	855.757	1	1	unit	1
New Guinea Crocodile	shoes	New Guinea Crocodileshoes	12	12	Italy	USA	Europe	Herptiles	LC	650	660	0	0	0	0	699	669.667	1	1	unit	1
Nile Crocodile	trophy	Nile Crocodiletrophy	1	4	South Africa	USA	Africa	Herptiles	LC	248	0	0	1942.39	0	0	8500	3563.46	1	1	unit	1
Nile Crocodile	skull	Nile Crocodileskull	3	3	South Africa	USA	Africa	Herptiles	LC	303	590	0	0	0	0	770	554.333	1	1	unit	1
Nile Crocodile	skin pieces	Nile Crocodileskin pieces	462	462	South Africa	USA	Africa	Herptiles	LC	369	490	550	650	0	822.64	870.1	625.29	1	1	unit	1
Nile Crocodile	small leather product	Nile Crocodilesmall leather product	20	67	South Africa	USA	Africa	Herptiles	LC	22.95	111.59	525	975	0	1500	2000	855.757	1	1	unit	1
Nile Crocodile	trims	Nile Crocodiletrims	6	9	South Africa	USA	Africa	Herptiles	LC	369	490	550	650	0	822.64	870.1	625.29	1	1	unit	1
Nile Crocodile	large leather product	Nile Crocodilelarge leather product	3	4	South Africa	USA	Africa	Herptiles	LC	6000	6250	0	0	0	0	9000	7083.33	1	1	unit	1
Nile Crocodile	large leather product	Nile Crocodilelarge leather product	1	4	Sudan	USA	Africa	Herptiles	LC	6000	6250	0	0	0	0	9000	7083.33	1	1	unit	1
Nile Crocodile	skins	Nile Crocodileskins	2	3	Sudan	USA	Africa	Herptiles	LC	369	490	550	650	0	822.64	870.1	625.29	1	1	unit	1
Nile Crocodile	skins	Nile Crocodileskins	1	3	Zambia	USA	Africa	Herptiles	LC	369	490	550	650	0	822.64	870.1	625.29	1	1	unit	1
Nile Crocodile	small leather product	Nile Crocodilesmall leather product	6	67	Zambia	USA	Africa	Herptiles	LC	22.95	111.59	525	975	0	1500	2000	855.757	1	1	unit	1
Nile Crocodile	trophy	Nile Crocodiletrophy	1	4	Zambia	USA	Africa	Herptiles	LC	248	0	0	1942.39	0	0	8500	3563.46	1	1	unit	1
Nile Crocodile	trims	Nile Crocodiletrims	1	9	Zimbabwe	USA	Africa	Herptiles	LC	369	490	550	650	0	822.64	870.1	625.29	1	1	unit	1
Nile Crocodile	teeth	Nile Crocodileteeth	1	1	Zimbabwe	USA	Africa	Herptiles	LC	18	0	0	0	0	0	18	18	1	1	unit	1
Nile Crocodile	trophy	Nile Crocodiletrophy	2	4	Zimbabwe	USA	Africa	Herptiles	LC	248	0	0	1942.39	0	0	8500	3563.46	1	1	unit	1
Nile Crocodile	small leather product	Nile Crocodilesmall leather product	6	67	Zimbabwe	USA	Africa	Herptiles	LC	22.95	111.59	525	975	0	1500	2000	855.757	1	1	unit	1
Nile Crocodile	small leather product	Nile Crocodilesmall leather product	1	67	Japan	USA	Asia	Herptiles	LC	22.95	111.59	525	975	0	1500	2000	855.757	1	1	unit	1
Nile Crocodile	small leather product	Nile Crocodilesmall leather product	4	67	Korea	USA	Asia	Herptiles	LC	22.95	111.59	525	975	0	1500	2000	855.757	1	1	unit	1
Nile Crocodile	small leather product	Nile Crocodilesmall leather product	1	67	Thailand	USA	Asia	Herptiles	LC	22.95	111.59	525	975	0	1500	2000	855.757	1	1	unit	1
Nile Crocodile	small leather product	Nile Crocodilesmall leather product	5	67	France	USA	Europe	Herptiles	LC	22.95	111.59	525	975	0	1500	2000	855.757	1	1	unit	1
Nile Crocodile	small leather product	Nile Crocodilesmall leather product	8	67	Italy	USA	Europe	Herptiles	LC	22.95	111.59	525	975	0	1500	2000	855.757	1	1	unit	1
Nile Crocodile	shoes	Nile Crocodileshoes	22	36	Italy	USA	Europe	Herptiles	LC	799	0	0	0	0	2062.77	2695	1852.26	1	1	unit	1
Nile Crocodile	trims	Nile Crocodiletrims	2	9	Italy	USA	Europe	Herptiles	LC	369	490	550	650	0	822.64	870.1	625.29	1	1	unit	1
Nile Crocodile	small leather product	Nile Crocodilesmall leather product	6	67	Switzerland	USA	Europe	Herptiles	LC	22.95	111.59	525	975	0	1500	2000	855.757	1	1	unit	1
Nile Crocodile	small leather product	Nile Crocodilesmall leather product	1	67	Turkey	USA	Europe	Herptiles	LC	22.95	111.59	525	975	0	1500	2000	855.757	1	1	unit	1
Nile Crocodile	small leather product	Nile Crocodilesmall leather product	3	67	United Kingdom	USA	Europe	Herptiles	LC	22.95	111.59	525	975	0	1500	2000	855.757	1	1	unit	1
Nile Crocodile	small leather product	Nile Crocodilesmall leather product	1	67	Chile	USA	S. America	Herptiles	LC	22.95	111.59	525	975	0	1500	2000	855.757	1	1	unit	1
Nile Crocodile	small leather product	Nile Crocodilesmall leather product	5	67	Colombia	USA	S. America	Herptiles	LC	22.95	111.59	525	975	0	1500	2000	855.757	1	1	unit	1
Nile Crocodile	shoes	Nile Crocodileshoes	12	36	United Kingdom	USA	Europe	Herptiles	LC	799	0	0	0	0	2062.77	2695	1852.26	1	1	unit	1
Nile Crocodile	shoes	Nile Crocodileshoes	2	36	Mexico	USA	N. America	Herptiles	LC	799	0	0	0	0	2062.77	2695	1852.26	1	1	unit	1
Nile Monitor	live specimen	Nile Monitorlive specimen	330	330	Benin	USA	Africa	Herptiles	-	25	0	0	0	40	0	70	45	1	1	unit	1
Nile Monitor	small leather product	Nile Monitorsmall leather product	94	141	France	USA	Europe	Herptiles	-	30.9	36.34	0	0	115	250	575	201.448	1	1	unit	1.02
Nile Monitor	small leather product	Nile Monitorsmall leather product	1	141	Ireland	USA	Europe	Herptiles	-	30.9	36.34	0	0	115	250	575	201.448	1	1	unit	1.02
Nile Monitor	small leather product	Nile Monitorsmall leather product	24	141	Italy	USA	Europe	Herptiles	-	30.9	36.34	0	0	115	250	575	201.448	1	1	unit	1.02
Nile Monitor	skin pieces	Nile Monitorskin pieces	25	25	Italy	USA	Europe	Herptiles	-	5.95	24.95	65	0	0	0	108.48	51.095	1	1	unit	1
Nile Monitor	small leather product	Nile Monitorsmall leather product	21	141	Switzerland	USA	Europe	Herptiles	-	30.9	36.34	0	0	115	250	575	201.448	1	1	unit	1.02
Nile Monitor	small leather product	Nile Monitorsmall leather product	1	141	United Kingdom	USA	Europe	Herptiles	-	30.9	36.34	0	0	115	250	575	201.448	1	1	unit	1.02
Nine-banded Armadillo	skins	Nine-banded Armadilloskins	4	4	Guatemala	USA	C. America	Mammalia	LC	55	0	0	0	0	0	55	55	1	1	unit	1
North American Lynx	whole animal (dead)	North American Lynxwhole animal (dead)	5	5	Canada	USA	N. America	Mammalia	LC	1199	1900	0	0	0	0	2750	1949.67	1	1	unit	1
North American Lynx	skins	North American Lynxskins	27	27	Canada	USA	N. America	Mammalia	LC	75	0	0	0	0	0	200	137.5	1	1	unit	0.942844
North American Lynx	trophy	North American Lynxtrophy	2	2	Canada	USA	N. America	Mammalia	LC	1199	1900	0	0	0	0	2750	1949.67	1	1	unit	1
Northern Cardinal	feathers	Northern Cardinalfeathers	23	23	Mexico	USA	N. America	Aves	LC	105.924	0	0	0	0	0	105.924	105.924	1	1	unit	1
Northern Flicker	feathers	Northern Flickerfeathers	3	3	Canada	USA	N. America	Aves	LC	5	0	0	0	0	0	23	14	1	1	unit	1
Northern Fur Seal	medicinals	Northern Fur Sealmedicinals	830	830	Vietnam	USA	Asia	Mammalia	VU	13.6	25.8	0	0	0	0	26.38	21.9267	1	1	unit	0.754275
Northern Harrier	feet	Northern Harrierfeet	1	1	Mexico	USA	N. America	Aves	LC	240	0	0	0	0	0	275	257.5	1	1	unit	1
Northern Pike	meats	Northern Pikemeats	21	21	Canada	USA	N. America	Fish	LC	62.4	0	0	0	0	0	62.4	62.4	1	1	unit	1.28785
Northern Pintail	meats	Northern Pintailmeats	6	6	Canada	USA	N. America	Aves	LC	264	0	0	0	0	0	264	264	1	1	unit	1
Northern Pintail	trophy	Northern Pintailtrophy	1	1	Canada	USA	N. America	Aves	LC	57	0	0	0	0	0	1975	1016	1	1	unit	1
Northern Savanna Monitor	live specimen	Northern Savanna Monitorlive specimen	1270	1270	Benin	USA	Africa	Herptiles	LC	30	0	0	0	100	0	195	108.333	1	1	unit	1
Northern Shortfin Squid	meats	Northern Shortfin Squidmeats	119092	119092	Canada	USA	N. America	Fish	LC	908	0	0	0	0	0	908	908	1	1	weight (/tonnes)	1.14
Northern Shoveler	trophy	Northern Shovelertrophy	1	1	Argentina	USA	S. America	Aves	LC	420	0	0	0	0	0	420	420	1	1	unit	1
Northern Sportive Lemur	scientific specimen	Northern Sportive Lemurscientific specimen	1	1	France	USA	Europe	Mammalia	CR	80	0	101	129	1025	1200	2995	921.667	1	1	unit	1
Northern Waterthrush	feathers	Northern Waterthrushfeathers	2	2	Costa Rica	USA	S. America	Aves	LC	105.924	0	0	0	0	0	105.924	105.924	1	1	unit	1
Nyala	trophy	Nyalatrophy	3	3	South Africa	USA	Africa	Mammalia	LC	3295	0	0	0	0	0	3295	3295	1	1	unit	1
Ocelot	skins	Ocelotskins	1	1	Nicaragua	USA	C. America	Mammalia	LC	800	0	0	0	0	0	2800	1800	1	1	unit	0.0430739
Ocelot	garment	Ocelotgarment	1	1	Germany	USA	Europe	Mammalia	LC	40000	0	0	0	0	0	40000	40000	1	1	unit	1.46
Okinawa Bl-br Leaf Turtle	live specimen	Okinawa Bl-br Leaf Turtlelive specimen	2	2	Germany	USA	Europe	Herptiles	EN	1427	0	0	0	0	0	5159	3293	1	1	unit	1.14
Olive Baboon	trophy	Olive Baboontrophy	2	2	Ethiopia	USA	Africa	Mammalia	LC	1250	0	0	0	0	0	1700	1475	1	1	unit	1
Olive Baboon	scientific specimen	Olive Baboonscientific specimen	122	122	Saudi Arabia	USA	Asia	Mammalia	LC	1250	0	0	0	0	0	1700	1475	1	1	unit	1
Olive-sided Flycatcher	feathers	Olive-sided Flycatcherfeathers	4	4	Costa Rica	USA	S. America	Aves	NT	105.924	0	0	0	0	0	105.924	105.924	1	1	unit	1
Orange-billed Nightingale-thrush	feathers	Orange-billed Nightingale-thrushfeathers	18	18	Costa Rica	USA	S. America	Aves	LC	105.924	0	0	0	0	0	105.924	105.924	1	1	unit	1
Orange-fronted Parakeet	live specimen	Orange-fronted Parakeetlive specimen	3	3	Mexico	USA	N. America	Aves	LC	425	0	0	0	0	0	425	425	1	1	unit	1
Organ-pipe Coral	coral (unworked)	Organ-pipe Coralcoral (unworked)	4	4	Belgium	USA	Europe	Cnidaria	NT	55	0	0	0	0	0	75	65	1	1	unit	1
Organ-pipe Coral	shell products	Organ-pipe Coralshell products	1	1	Colombia	USA	S. America	Cnidaria	NT	520.89	0	0	0	0	0	520.89	520.89	1	1	unit	1
Oriental Rat Snake	skin pieces	Oriental Rat Snakeskin pieces	10	10	China	USA	Asia	Herptiles	-	32	0	0	0	0	0	32	32	1	1	unit	1
Oriental Rat Snake	large leather product	Oriental Rat Snakelarge leather product	12	12	Indonesia	USA	Asia	Herptiles	-	25	76.32	337.48	644.66	0	0	1266.06	469.904	1	1	unit	1
Oriental Rat Snake	small leather product	Oriental Rat Snakesmall leather product	1	2	France	USA	Europe	Herptiles	-	23.49	0	0	0	0	0	34.99	29.24	1	1	unit	1
Oriental Rat Snake	small leather product	Oriental Rat Snakesmall leather product	1	2	Italy	USA	Europe	Herptiles	-	23.49	0	0	0	0	0	34.99	29.24	1	1	unit	1
Oriental Rat Snake	shoes	Oriental Rat Snakeshoes	2	2	Mexico	USA	N. America	Herptiles	-	157	0	0	0	0	1269	1359	928.333	1	1	unit	1
Otter Clam	jewelries	Otter Clamjewelries	6	6	India	USA	Asia	Mollusc	-	8.8	0	0	0	0	0	8.8	8.8	1	1	unit	1
Oyster	shell products	Oystershell products	1	1629	Bahamas	usa	Caribbean	Mollusc	-	0.5	1	3.7	30	67.14	0	5134	872.723	1	1	unit	1
Oyster	shell	Oystershell	1	54	Bahamas	USA	Caribbean	Mollusc	-	0.5	1	3.7	30	67.14	0	5134	872.723	1	1	unit	1
Oyster	jewelries	Oysterjewelries	218	315	China	USA	Asia	Mollusc	-	50	300	500	2000	10000	25000	100000	19692.9	1	1	unit	1
Oyster	shell products	Oystershell products	251	1629	China	USA	Asia	Mollusc	-	0.5	1	3.7	30	67.14	0	5134	872.723	1	1	unit	1
Oyster	shell products	Oystershell products	30	1629	Hong Kong	USA	Asia	Mollusc	-	0.5	1	3.7	30	67.14	0	5134	872.723	1	1	unit	1
Oyster	jewelries	Oysterjewelries	69	315	Hong Kong	USA	Asia	Mollusc	-	50	300	500	2000	10000	25000	100000	19692.9	1	1	unit	1
Oyster	shell products	Oystershell products	1	1629	India	USA	Asia	Mollusc	-	0.5	1	3.7	30	67.14	0	5134	872.723	1	1	unit	1
Oyster	shell products	Oystershell products	70	1629	Indonesia	USA	Asia	Mollusc	-	0.5	1	3.7	30	67.14	0	5134	872.723	1	1	unit	1
Oyster	jewelries	Oysterjewelries	5	315	Malaysia	USA	Asia	Mollusc	-	50	300	500	2000	10000	25000	100000	19692.9	1	1	unit	1
Oyster	shell products	Oystershell products	366	1629	Philippines	USA	Asia	Mollusc	-	0.5	1	3.7	30	67.14	0	5134	872.723	1	1	unit	1
Oyster	garment	Oystergarment	2	2	France	USA	Europe	Mollusc	-	26.71	240	6990	16420	22200	35950	39950	17396.7	1	1	unit	1
Oyster	jewelries	Oysterjewelries	2	315	France	USA	Europe	Mollusc	-	50	300	500	2000	10000	25000	100000	19692.9	1	1	unit	1
Oyster	extracts	Oysterextracts	235	235	France	USA	Europe	Mollusc	-	50	300	500	2000	10000	25000	100000	19692.9	1	1	unit	1
Oyster	shell products	Oystershell products	1	1629	Germany	USA	Europe	Mollusc	-	0.5	1	3.7	30	67.14	0	5134	872.723	1	1	unit	1
Oyster	shell	Oystershell	2	54	Germany	USA	Europe	Mollusc	-	0.5	1	3.7	30	67.14	0	5134	872.723	1	1	unit	1
Oyster	shell	Oystershell	3	54	Spain	USA	Europe	Mollusc	-	0.5	1	3.7	30	67.14	0	5134	872.723	1	1	unit	1
Oyster	shell products	Oystershell products	53	1629	Switzerland	USA	Europe	Mollusc	-	0.5	1	3.7	30	67.14	0	5134	872.723	1	1	unit	1
Oyster	shell products	Oystershell products	60	1629	United Kingdom	USA	Europe	Mollusc	-	0.5	1	3.7	30	67.14	0	5134	872.723	1	1	unit	1
Oyster	shell	Oystershell	45	54	United Kingdom	USA	Europe	Mollusc	-	0.5	1	3.7	30	67.14	0	5134	872.723	1	1	unit	1
Oyster	jewelries	Oysterjewelries	20	315	United Kingdom	USA	Europe	Mollusc	-	50	300	500	2000	10000	25000	100000	19692.9	1	1	unit	1
Oyster	shell products	Oystershell products	792	1629	Canada	USA	N. America	Mollusc	-	0.5	1	3.7	30	67.14	0	5134	872.723	1	1	unit	1
Oyster	shell	Oystershell	3	54	Saint Kitts and Nevis	USA	Caribbean	Mollusc	-	0.5	1	3.7	30	67.14	0	5134	872.723	1	1	unit	1
Oyster	jewelries	Oysterjewelries	1	315	Brazil	USA	S. America	Mollusc	-	50	300	500	2000	10000	25000	100000	19692.9	1	1	unit	1
Oyster	shell products	Oystershell products	4	1629	Costa Rica	USA	S. America	Mollusc	-	0.5	1	3.7	30	67.14	0	5134	872.723	1	1	unit	1
Pacific Black Duck	trophy	Pacific Black Ducktrophy	1	1	New Zealand	USA	Oceania	Aves	LC	350	0	0	0	0	0	350	350	1	1	unit	1
Pacific Loon	skull	Pacific Loonskull	1	1	Canada	USA	N. America	Aves	LC	28000	0	0	0	0	0	28000	28000	1	1	unit	1
Pacific Parrotlet	live specimen	Pacific Parrotletlive specimen	1	1	Canada	USA	N. America	Aves	LC	161.99	199.99	264.99	329.99	350	400	450	308.137	1	1	unit	1
Paint-belly Monkey Frog	live specimen	Paint-belly Monkey Froglive specimen	432	432	Paraguay	USA	S. America	Herptiles	LC	69.99	0	0	0	0	0	69.99	69.99	1	1	unit	1
Painted Wood Turtle	live specimen	Painted Wood Turtlelive specimen	100	100	Nicaragua	USA	C. America	Herptiles	-	119	129	179	0	0	0	199	156.5	1	1	unit	1.02
Pale-edged Stingray	skin pieces	Pale-edged Stingrayskin pieces	1	1	Italy	USA	Europe	Fish	EN	45	65	75	100	0	0	125	82	1	1	unit	1.02
Pale-edged Stingray	shoes	Pale-edged Stingrayshoes	2	2	Mexico	USA	N. America	Fish	EN	150	295	345	400	500	0	800	415	1	1	unit	1.02
Pale-edged Stingray	small leather product	Pale-edged Stingraysmall leather product	1	1	Mexico	USA	N. America	Fish	EN	20	50	105	125	140	170	425	147.857	1	1	unit	1.02
Pampas Fox	skin pieces	Pampas Foxskin pieces	12	12	Italy	USA	Europe	Mammalia	LC	15	0	0	0	0	0	20	17.5	1	1	unit	1.055
Pancake Tortoise	live specimen	Pancake Tortoiselive specimen	90	90	Tanzania	USA	Africa	Herptiles	CR	319	349	495	595	0	0	895	530.6	1	1	unit	1.02
Papuan Hornbill	bone	Papuan Hornbillbone	1	1	Indonesia	USA	Asia	Aves	LC	199	0	0	0	0	0	225	212	1	1	unit	1.02
Patagonian Squid	whole animal (dead)	Patagonian Squidwhole animal (dead)	81	81	Canada	USA	N. America	Fish	LC	2.35	0	0	0	0	0	2.35	2.35	20	20	weight (/kg)	1
Pearl Bubble Coral	live specimen	Pearl Bubble Corallive specimen	4	4	Indonesia	USA	Asia	Cnidaria	VU	39.95	49.95	59.95	0	0	0	79.95	57.45	1	1	unit	1.02
Persian Sturgeon	caviar	Persian Sturgeoncaviar	600	600	Iran	USA	Asia	Fish	CR	30.98	61.95	190.75	1907.5	2695	2940	3815	1663.03	1	1	unit	1
Philippine Flying Lemur	skeleton	Philippine Flying Lemurskeleton	2	2	Indonesia	USA	Asia	Mammalia	LC	990	0	0	0	0	0	990	990	1	1	unit	1.02
Pied Crow	trophy	Pied Crowtrophy	1	1	Ghana	USA	Africa	Aves	LC	99	0	0	0	0	0	173.77	136.385	1	1	unit	1.30073
Pied Kingfisher	trophy	Pied Kingfishertrophy	1	1	Ghana	USA	Africa	Aves	LC	397	0	0	0	0	0	397	397	1	1	unit	1.02
Piping Hornbill	trophy	Piping Hornbilltrophy	1	1	Ghana	USA	Africa	Aves	LC	15000	0	0	0	0	0	35000	25000	1	1	unit	1.13685
Plain Chachalaca	feathers	Plain Chachalacafeathers	12	12	Mexico	USA	N. America	Aves	LC	105.924	0	0	0	0	0	105.924	105.924	1	1	unit	1
Porbeagle Shark	scientific specimen	Porbeagle Sharkscientific specimen	1	1	Germany	USA	Europe	Fish	VU	50	0	0	0	0	0	50	50	1	1	unit	1
Potto	scientific specimen	Pottoscientific specimen	1	1	France	USA	Europe	Mammalia	CR	45	75	77.8	0	0	0	87.4	71.3	1	1	unit	1
Prehensile-tailed Porcupine	live specimen	Prehensile-tailed Porcupinelive specimen	2	2	Guyana	USA	S. America	Mammalia	LC	960	0	0	0	0	0	1800	1380	1	1	unit	1
Prevost's Squirrel	dead specimen	Prevost's Squirreldead specimen	21	21	Indonesia	USA	Asia	Mammalia	LC	1000	0	0	0	0	0	1000	1000	1	1	unit	1
Puff Adder	small leather product	Puff Addersmall leather product	8	8	Nigeria	USA	Africa	Herptiles	LC	21.83	45.11	0	0	0	189	229.95	121.472	1	1	unit	1
Purple Heron	trophy	Purple Herontrophy	1	1	Ghana	USA	Africa	Aves	LC	345	0	0	0	0	0	523	434	1	1	unit	1
Purple Sea Urchin	eggs (dead)	Purple Sea Urchineggs (dead)	4	4	Canada	USA	N. America	Echinoderms	-	15	20	0	25	30	40	50	30	1	1	unit	1
Python	small leather product	Pythonsmall leather product	439	2890	Indonesia	USA	Asia	Herptiles	LC	30	70	130	225.89	460	950	14569.7	2347.94	1	1	unit	1
Python	small leather product	Pythonsmall leather product	3	2890	Korea	USA	Asia	Herptiles	LC	30	70	130	225.89	460	950	14569.7	2347.94	1	1	unit	1
Python	garment	Pythongarment	1	1	France	USA	Europe	Herptiles	LC	130	823.95	0	0	0	12666.4	13857.3	6869.41	1	1	unit	1
Python	small leather product	Pythonsmall leather product	3	2890	Italy	USA	Europe	Herptiles	LC	30	70	130	225.89	460	950	14569.7	2347.94	1	1	unit	1
Python	small leather product	Pythonsmall leather product	2440	2890	Spain	USA	Europe	Herptiles	LC	30	70	130	225.89	460	950	14569.7	2347.94	1	1	unit	1
Python	shoes	Pythonshoes	154	154	United Kingdom	USA	Europe	Herptiles	LC	79.99	205	410	650	898	940	1995	739.713	1	1	unit	1
Python	small leather product	Pythonsmall leather product	5	2890	Brazil	USA	S. America	Herptiles	LC	30	70	130	225.89	460	950	14569.7	2347.94	1	1	unit	1
Queen Conch	shell	Queen Conchshell	2	12252	Antigua and Barbuda	USA	Caribbean	Mollusc	-	5	0	0	0	0	0	15	10	1	1	unit	1.48
Queen Conch	shell	Queen Conchshell	12098	12252	Bahamas	USA	Caribbean	Mollusc	-	5	0	0	0	0	0	15	10	1	1	unit	1.48
Queen Conch	meats	Queen Conchmeats	5476	6890	Bahamas	USA	Caribbean	Mollusc	-	2.65	3.5	0	6.29	0	8.8	15	7.248	0.072	0.183	weight (/kg)	1.48
Queen Conch	jewelries	Queen Conchjewelries	1	2125	Bahamas	USA	Caribbean	Mollusc	-	14.7	22.5	28.69	39.99	79.69	145.49	264.99	85.15	1	1	unit	1
Queen Conch	shell	Queen Conchshell	7	12252	Cayman Islands	USA	Caribbean	Mollusc	-	5	0	0	0	0	0	15	10	1	1	unit	1.48
Queen Conch	shell	Queen Conchshell	42	12252	Domincan Republic	USA	Caribbean	Mollusc	-	5	0	0	0	0	0	15	10	1	1	unit	1.48
Queen Conch	meats	Queen Conchmeats	250	6890	Domincan Republic	USA	Caribbean	Mollusc	-	2.65	3.5	0	6.29	0	8.8	15	7.248	0.072	0.183	weight (/kg)	1.48
Queen Conch	shell products	Queen Conchshell products	10	6495	Bahamas	USA	Caribbean	Mollusc	-	9.45	20.69	25	30	50	66.41	175	53.7929	1	1	unit	1
Queen Conch	meats	Queen Conchmeats	7	6890	Grenada	USA	Caribbean	Mollusc	-	2.65	3.5	0	6.29	0	8.8	15	7.248	0.072	0.183	weight (/kg)	1.48
Queen Conch	shell	Queen Conchshell	10	12252	Haiti	USA	Caribbean	Mollusc	-	5	0	0	0	0	0	15	10	1	1	unit	1.48
Queen Conch	meats	Queen Conchmeats	238	6890	Haiti	USA	Caribbean	Mollusc	-	2.65	3.5	0	6.29	0	8.8	15	7.248	0.072	0.183	weight (/kg)	1.48
Queen Conch	shell products	Queen Conchshell products	469	6495	Hong Kong	USA	Asia	Mollusc	-	9.45	20.69	25	30	50	66.41	175	53.7929	1	1	unit	1
Queen Conch	shell	Queen Conchshell	42	12252	Jamaica	USA	Caribbean	Mollusc	-	5	0	0	0	0	0	15	10	1	1	unit	1.48
Queen Conch	meats	Queen Conchmeats	10	6890	Jamaica	USA	Caribbean	Mollusc	-	2.65	3.5	0	6.29	0	8.8	15	7.248	0.072	0.183	weight (/kg)	1.48
Queen Conch	shell products	Queen Conchshell products	15	6495	Thailand	USA	Asia	Mollusc	-	9.45	20.69	25	30	50	66.41	175	53.7929	1	1	unit	1
Queen Conch	shell products	Queen Conchshell products	6000	6495	Belize	USA	C. America	Mollusc	-	9.45	20.69	25	30	50	66.41	175	53.7929	1	1	unit	1
Queen Conch	shell	Queen Conchshell	1	12252	Saint Kitts and Nevis	USA	Caribbean	Mollusc	-	5	0	0	0	0	0	15	10	1	1	unit	1.48
Queen Conch	meats	Queen Conchmeats	75	6890	Bahrain	USA	Asia	Mollusc	-	2.65	3.5	0	6.29	0	8.8	15	7.248	0.072	0.183	weight (/kg)	1.48
Queen Conch	shell products	Queen Conchshell products	1	6495	Mexico	USA	N. America	Mollusc	-	9.45	20.69	25	30	50	66.41	175	53.7929	1	1	unit	1
Queen Conch	scientific specimen	Queen Conchscientific specimen	1	1	Belize	USA	C. America	Mollusc	-	5	0	0	0	0	0	15	10	1	1	unit	1.48
Queen Conch	shell	Queen Conchshell	18	12252	Panama	USA	C. America	Mollusc	-	5	0	0	0	0	0	15	10	1	1	unit	1.48
Queen Conch	shell	Queen Conchshell	8	12252	Italy	USA	Europe	Mollusc	-	5	0	0	0	0	0	15	10	1	1	unit	1.48
Queen Conch	jewelries	Queen Conchjewelries	2124	2125	Italy	USA	Europe	Mollusc	-	14.7	22.5	28.69	39.99	79.69	145.49	264.99	85.15	1	1	unit	1
Queen Conch	shell	Queen Conchshell	17	12252	Mexico	USA	N. America	Mollusc	-	5	0	0	0	0	0	15	10	1	1	unit	1.48
Queen Conch	whole animal (dead)	Queen Conchwhole animal (dead)	1	1	Mexico	USA	N. America	Mollusc	-	6.5	0	0	0	0	0	6.5	6.5	1	1	unit	1
Queen Conch	meats	Queen Conchmeats	1	6890	Mexico	USA	N. America	Mollusc	-	2.65	3.5	0	6.29	0	8.8	15	7.248	0.072	0.183	weight (/kg)	1.48
Queen Conch	shell	Queen Conchshell	7	12252	Saint Lucia	USA	Caribbean	Mollusc	-	5	0	0	0	0	0	15	10	1	1	unit	1.48
Queen Conch	meats	Queen Conchmeats	418	6890	Saint Vincent and the Grenadines	USA	Caribbean	Mollusc	-	2.65	3.5	0	6.29	0	8.8	15	7.248	0.072	0.183	weight (/kg)	1.48
Queen Conch	meats	Queen Conchmeats	52	6890	Turks and Caicos Islands	USA	Caribbean	Mollusc	-	2.65	3.5	0	6.29	0	8.8	15	7.248	0.072	0.183	weight (/kg)	1.48
Queen Conch	meats	Queen Conchmeats	363	6890	Virgin Islands, British	USA	Caribbean	Mollusc	-	2.65	3.5	0	6.29	0	8.8	15	7.248	0.072	0.183	weight (/kg)	1.48
Raccoon Dog	garment	Raccoon Doggarment	62	71	China	USA	Asia	Mammalia	LC	30	50	70	100	0	0	300	110	1	1	unit	1
Raccoon Dog	garment	Raccoon Doggarment	6	71	Saudi Arabia	USA	Asia	Mammalia	LC	30	50	70	100	0	0	300	110	1	1	unit	1
Raccoon Dog	garment	Raccoon Doggarment	2	71	France	USA	Europe	Mammalia	LC	30	50	70	100	0	0	300	110	1	1	unit	1
Raccoon Dog	garment	Raccoon Doggarment	1	71	Germany	USA	Europe	Mammalia	LC	30	50	70	100	0	0	300	110	1	1	unit	1
Raccoon Dog	cloths	Raccoon Dogcloths	4	4	Poland	USA	Europe	Mammalia	LC	30	50	70	100	0	0	300	110	1	1	unit	1
Radiated Rat Snake	shoes	Radiated Rat Snakeshoes	14	16	China	USA	Asia	Herptiles	-	157	0	0	0	0	1269	1359	928.333	1	1	unit	1
Radiated Rat Snake	small leather product	Radiated Rat Snakesmall leather product	109	118	China	USA	Asia	Herptiles	-	23.49	0	0	0	0	0	34.99	29.24	1	1	unit	1
Radiated Rat Snake	skin pieces	Radiated Rat Snakeskin pieces	114	126	Korea	USA	Asia	Herptiles	-	32	0	0	0	0	0	32	32	1	1	unit	1
Radiated Rat Snake	skin pieces	Radiated Rat Snakeskin pieces	12	126	Italy	USA	Europe	Herptiles	-	32	0	0	0	0	0	32	32	1	1	unit	1
Radiated Rat Snake	shoes	Radiated Rat Snakeshoes	2	16	Italy	USA	Europe	Herptiles	-	157	0	0	0	0	1269	1359	928.333	1	1	unit	1
Radiated Rat Snake	small leather product	Radiated Rat Snakesmall leather product	9	118	Italy	USA	Europe	Herptiles	-	23.49	0	0	0	0	0	34.99	29.24	1	1	unit	1
Rajah Brooke Birdw Butterfly	whole animal (dead)	Rajah Brooke Birdw Butterflywhole animal (dead)	5	7	Thailand	USA	Asia	Insecta	LC	11	18	0	0	0	0	77	35.3333	1	1	unit	1
Rajah Brooke Birdw Butterfly	whole animal (dead)	Rajah Brooke Birdw Butterflywhole animal (dead)	2	7	United Kingdom	USA	Europe	Insecta	LC	11	18	0	0	0	0	77	35.3333	1	1	unit	1
Ray	jewelries	Rayjewelries	2	2	Thailand	USA	Asia	Fish	-	20	38.21	60	100	149.99	299.99	2250	416.884	1	1	unit	1
Ray	shoes	Rayshoes	2	2	Mexico	USA	N. America	Fish	-	150	295	345	400	500	0	800	415	1	1	unit	1
Red Coral	jewelries	Red Coraljewelries	8	33	Hong Kong	USA	Asia	Cnidaria	EN	20	35.99	50	90.72	109.75	625.22	1500	347.383	1	1	unit	1
Red Coral	shell products	Red Coralshell products	35	36	Hong Kong	USA	Asia	Cnidaria	EN	20	35.99	50	90.72	109.75	625.22	1500	347.383	1	1	unit	1
Red Coral	jewelries	Red Coraljewelries	16	33	Japan	USA	Asia	Cnidaria	EN	20	35.99	50	90.72	109.75	625.22	1500	347.383	1	1	unit	1
Red Coral	coral product	Red Coralcoral product	1	402	Japan	USA	Asia	Cnidaria	EN	20	35.99	50	90.72	109.75	625.22	1500	347.383	1	1	unit	1
Red Coral	coral product	Red Coralcoral product	115	402	Singapore	USA	Asia	Cnidaria	EN	20	35.99	50	90.72	109.75	625.22	1500	347.383	1	1	unit	1
Red Coral	coral product	Red Coralcoral product	286	402	Taiwan	USA	Asia	Cnidaria	EN	20	35.99	50	90.72	109.75	625.22	1500	347.383	1	1	unit	1
Red Coral	jewelries	Red Coraljewelries	9	33	United Kingdom	USA	Europe	Cnidaria	EN	20	35.99	50	90.72	109.75	625.22	1500	347.383	1	1	unit	1
Red Coral	shell products	Red Coralshell products	1	36	United Kingdom	USA	Europe	Cnidaria	EN	20	35.99	50	90.72	109.75	625.22	1500	347.383	1	1	unit	1
Red Fox	garment	Red Foxgarment	1	10	Australia	USA	Oceania	Mammalia	LC	65	0	0	0	0	0	350	207.5	1	1	unit	1
Red Fox	trims	Red Foxtrims	1	1	Iran	USA	Asia	Mammalia	LC	10	0	0	0	0	0	15	12.5	1	1	unit	1.02
Red Fox	garment	Red Foxgarment	5	10	France	USA	Europe	Mammalia	LC	65	0	0	0	0	0	350	207.5	1	1	unit	1
Red Fox	garment	Red Foxgarment	1	10	Germany	USA	Europe	Mammalia	LC	65	0	0	0	0	0	350	207.5	1	1	unit	1
Red Fox	garment	Red Foxgarment	2	10	Italy	USA	Europe	Mammalia	LC	65	0	0	0	0	0	350	207.5	1	1	unit	1
Red Fox	garment	Red Foxgarment	1	10	Poland	USA	Europe	Mammalia	LC	65	0	0	0	0	0	350	207.5	1	1	unit	1
Red Fox	skin pieces	Red Foxskin pieces	17	17	Canada	USA	N. America	Mammalia	LC	10	0	0	0	0	0	15	12.5	1	1	unit	1
Red Fox	tail	Red Foxtail	1	1	Mexico	USA	N. America	Mammalia	LC	10	13	15	20	24	27	99	29.7143	1	1	unit	1.28785
Red Kangaroo	shoes	Red Kangarooshoes	2	2	Mexico	USA	N. America	Mammalia	LC	29.9	39.8	171.23	205.48	0	0	205.48	130.378	1	1	unit	1.02
Red Panda	live specimen	Red Panda live specimen	1	1	Canada	USA	N. America	Mammalia	EN	2000	3500	0	0	0	22000	40000	16875	1	1	unit	0.15522
Red Precious Coral	coral product	Red Precious Coralcoral product	228	398	China	USA	Asia	Cnidaria	EN	1000	0	0	0	0	0	1000	1000	100	100	weight (/g)	1.40376
Red Precious Coral	coral product	Red Precious Coralcoral product	158	398	Hong Kong	USA	Asia	Cnidaria	EN	1000	0	0	0	0	0	1000	1000	100	100	weight (/g)	1.40376
Red Precious Coral	coral product	Red Precious Coralcoral product	6	398	Korea	USA	Asia	Cnidaria	EN	1000	0	0	0	0	0	1000	1000	100	100	weight (/g)	1.40376
Red Precious Coral	coral product	Red Precious Coralcoral product	1	398	Philippines	USA	Asia	Cnidaria	EN	1000	0	0	0	0	0	1000	1000	100	100	weight (/g)	1.40376
Red Precious Coral	coral product	Red Precious Coralcoral product	1	398	France	USA	Europe	Cnidaria	EN	1000	0	0	0	0	0	1000	1000	100	100	weight (/g)	1.40376
Red Precious Coral	coral product	Red Precious Coralcoral product	4	398	Canada	USA	N. America	Cnidaria	EN	1000	0	0	0	0	0	1000	1000	100	100	weight (/g)	1.40376
Red-and-green Macaw	feathers	Red-and-green Macawfeathers	14	14	Mexico	USA	N. America	Aves	LC	3.73	0	5	7.31	39.99	44	54.7	25.7883	1	1	unit	1.02
Red-billed Hornbill	trophy	Red-billed Hornbilltrophy	1	1	Zimbabwe	USA	Africa	Aves	LC	375	0	0	0	0	0	771.96	573.48	1	1	unit	1.02
Red-breasted parakeet	live specimen	Red-breasted parakeetlive specimen	1	1	Canada	USA	N. America	Aves	NT	200	0	0	250	0	0	300	250	1	1	unit	1.02
Redclaw Scorpion	live specimen	Redclaw Scorpionlive specimen	179	179	Tanzania	USA	Africa	Insecta	-	14.99	0	0	0	0	0	19.99	17.49	1	1	unit	1.02
Red-crowned Amazon	feathers	Red-crowned Amazonfeathers	2	2	Mexico	USA	N. America	Aves	EN	0.8	1.14	0	0	0	20	30	12.985	1	1	unit	1.02
Red-fronted Parrot	live specimen	Red-fronted Parrotlive specimen	1	1	Canada	USA	N. America	Aves	LC	2500	3200	3850	0	0	0	4000	3387.5	1	1	unit	1.02
Red-legged Honeycreeper	whole animal (dead)	Red-legged Honeycreeperwhole animal (dead)	1	1	United Kingdom	USA	Europe	Aves	LC	289.5	0	0	0	0	0	430.99	360.245	1	1	unit	1.02
Red-lored Amazon	live specimen	Red-lored Amazonlive specimen	1	1	Canada	USA	N. America	Aves	LC	475	1100	1600	2200	2239	2800	2850	1894.86	1	1	unit	1.02
Red-masked Parakeet	live specimen	Red-masked Parakeetlive specimen	2	2	Jamaica	USA	Caribbean	Aves	NT	450	550	0	0	0	0	1100	700	1	1	unit	1.02
Red-rumped Agouti	live specimen	Red-rumped Agoutilive specimen	7	7	Guyana	USA	S. America	Mammalia	LC	150	0	0	0	0	0	1000	575	1	1	unit	1.02
Red-tailed Hawk	feathers	Red-tailed Hawkfeathers	12	39	Canada	USA	N. America	Aves	LC	200	0	0	0	0	0	200	200	1	1	unit	1.12
Red-tailed Hawk	feet	Red-tailed Hawkfeet	1	2	Canada	USA	N. America	Aves	LC	26	0	0	0	0	0	26	26	1	1	unit	1
Red-tailed Hawk	feathers	Red-tailed Hawkfeathers	3	39	Mexico	USA	N. America	Aves	LC	200	0	0	0	0	0	200	200	1	1	unit	1.12
Red-tailed Hawk	wing	Red-tailed Hawkwing	1	1	Mexico	USA	N. America	Aves	LC	400	0	0	0	0	0	400	400	1	1	unit	1.12
Red-tailed Hawk	feet	Red-tailed Hawkfeet	1	2	Mexico	USA	N. America	Aves	LC	26	0	0	0	0	0	26	26	1	1	unit	1
Red-tailed Hawk	feathers	Red-tailed Hawkfeathers	24	39	Bolivia	USA	S. America	Aves	LC	200	0	0	0	0	0	200	200	1	1	unit	1.12
Reedbuck	trophy	Reedbucktrophy	2	2	South Africa	USA	Africa	Mammalia	EN	195	280	350	390	450	495	750	415.714	1	1	unit	1.02
Reeve's Pheasant	feathers	Reeve's Pheasantfeathers	600	600	China	USA	Asia	Aves	VU	0.675	1.7	2.8	3	0	0	33	8.235	1	1	unit	1.02
Reeve's Turtle	medicinals	Reeve's Turtlemedicinals	3001	3757	China	USA	Asia	Herptiles	EN	2	0	0	0	0	0	10	6	4	5	weight (/kg)	1.72
Reeve's Turtle	medicinals	Reeve's Turtlemedicinals	5	3757	Hong Kong	USA	Asia	Herptiles	EN	2	0	0	0	0	0	10	6	4	5	weight (/kg)	1.72
Reeve's Turtle	medicinals	Reeve's Turtlemedicinals	751	3757	Vietnam	USA	Asia	Herptiles	EN	2	0	0	0	0	0	10	6	4	5	weight (/kg)	1.72
Reticulated Python	skins	Reticulated Pythonskins	2	2	Thailand	USA	Asia	Herptiles	LC	185	200	225	245	275	320	660	301.429	1	1	unit	1
Reticulated Python	small leather product	Reticulated Pythonsmall leather product	56	387	China	USA	Asia	Herptiles	LC	800	1100	1249	1299	0	1700	1900	1341.33	1	1	unit	1
Reticulated Python	shoes	Reticulated Pythonshoes	17	338	China	USA	Asia	Herptiles	LC	79.99	205	410	650	898	940	1995	739.713	1	1	unit	1
Reticulated Python	large leather product	Reticulated Pythonlarge leather product	2	280	Hong Kong	USA	Asia	Herptiles	LC	2499	3250	3750	4250	4750	0	6000	4083.17	1	1	unit	1
Reticulated Python	small leather product	Reticulated Pythonsmall leather product	3	387	Hong Kong	USA	Asia	Herptiles	LC	800	1100	1249	1299	0	1700	1900	1341.33	1	1	unit	1
Reticulated Python	garment	Reticulated Pythongarment	3	31	Hong Kong	USA	Asia	Herptiles	LC	11500	0	0	0	0	0	11500	11500	1	1	unit	1.1
Reticulated Python	trims	Reticulated Pythontrims	3	23	Hong Kong	USA	Asia	Herptiles	LC	2.5	0	0	3.5	0	0	5.6	3.86667	8.1	11.1	weight (/kg)	1.09
Reticulated Python	small leather product	Reticulated Pythonsmall leather product	216	387	Indonesia	USA	Asia	Herptiles	LC	800	1100	1249	1299	0	1700	1900	1341.33	1	1	unit	1
Reticulated Python	large leather product	Reticulated Pythonlarge leather product	255	280	Indonesia	USA	Asia	Herptiles	LC	2499	3250	3750	4250	4750	0	6000	4083.17	1	1	unit	1
Reticulated Python	shoes	Reticulated Pythonshoes	128	338	Indonesia	USA	Asia	Herptiles	LC	79.99	205	410	650	898	940	1995	739.713	1	1	unit	1
Reticulated Python	large leather product	Reticulated Pythonlarge leather product	20	280	Korea	USA	Asia	Herptiles	LC	2499	3250	3750	4250	4750	0	6000	4083.17	1	1	unit	1
Reticulated Python	small leather product	Reticulated Pythonsmall leather product	8	387	Korea	USA	Asia	Herptiles	LC	800	1100	1249	1299	0	1700	1900	1341.33	1	1	unit	1
Reticulated Python	large leather product	Reticulated Pythonlarge leather product	1	280	Singapore	USA	Asia	Herptiles	LC	2499	3250	3750	4250	4750	0	6000	4083.17	1	1	unit	1
Reticulated Python	small leather product	Reticulated Pythonsmall leather product	2	387	Singapore	USA	Asia	Herptiles	LC	800	1100	1249	1299	0	1700	1900	1341.33	1	1	unit	1
Reticulated Python	jewelries	Reticulated Pythonjewelries	4	7	Thailand	USA	Asia	Herptiles	LC	10	12	22	0	0	0	40	21	1	1	unit	1
Reticulated Python	small leather product	Reticulated Pythonsmall leather product	2	387	Thailand	USA	Asia	Herptiles	LC	800	1100	1249	1299	0	1700	1900	1341.33	1	1	unit	1
Reticulated Python	shoes	Reticulated Pythonshoes	48	338	United Arab Emirates	USA	Asia	Herptiles	LC	79.99	205	410	650	898	940	1995	739.713	1	1	unit	1
Reticulated Python	small leather product	Reticulated Pythonsmall leather product	2	387	United Arab Emirates	USA	Asia	Herptiles	LC	800	1100	1249	1299	0	1700	1900	1341.33	1	1	unit	1
Reticulated Python	shoes	Reticulated Pythonshoes	2	338	United Arab Emirates	USA	Asia	Herptiles	LC	79.99	205	410	650	898	940	1995	739.713	1	1	unit	1
Reticulated Python	trims	Reticulated Pythontrims	4	23	Belgium	USA	Europe	Herptiles	LC	2.5	0	0	3.5	0	0	5.6	3.86667	8.1	11.1	weight (/kg)	1.09
Reticulated Python	shoes	Reticulated Pythonshoes	2	338	Denmark	USA	Europe	Herptiles	LC	79.99	205	410	650	898	940	1995	739.713	1	1	unit	1
Reticulated Python	small leather product	Reticulated Pythonsmall leather product	14	387	France	USA	Europe	Herptiles	LC	800	1100	1249	1299	0	1700	1900	1341.33	1	1	unit	1
Reticulated Python	shoes	Reticulated Pythonshoes	18	338	France	USA	Europe	Herptiles	LC	79.99	205	410	650	898	940	1995	739.713	1	1	unit	1
Reticulated Python	small leather product	Reticulated Pythonsmall leather product	16	387	Italy	USA	Europe	Herptiles	LC	800	1100	1249	1299	0	1700	1900	1341.33	1	1	unit	1
Reticulated Python	shoes	Reticulated Pythonshoes	25	338	Italy	USA	Europe	Herptiles	LC	79.99	205	410	650	898	940	1995	739.713	1	1	unit	1
Reticulated Python	large leather product	Reticulated Pythonlarge leather product	2	280	Italy	USA	Europe	Herptiles	LC	2499	3250	3750	4250	4750	0	6000	4083.17	1	1	unit	1
Reticulated Python	garment	Reticulated Pythongarment	5	31	Italy	USA	Europe	Herptiles	LC	11500	0	0	0	0	0	11500	11500	1	1	unit	1.1
Reticulated Python	small leather product	Reticulated Pythonsmall leather product	6	387	Netherlands	USA	Europe	Herptiles	LC	800	1100	1249	1299	0	1700	1900	1341.33	1	1	unit	1
Reticulated Python	shoes	Reticulated Pythonshoes	10	338	Spain	USA	Europe	Herptiles	LC	79.99	205	410	650	898	940	1995	739.713	1	1	unit	1
Reticulated Python	shoes	Reticulated Pythonshoes	16	338	Switzerland	USA	Europe	Herptiles	LC	79.99	205	410	650	898	940	1995	739.713	1	1	unit	1
Reticulated Python	small leather product	Reticulated Pythonsmall leather product	11	387	Switzerland	USA	Europe	Herptiles	LC	800	1100	1249	1299	0	1700	1900	1341.33	1	1	unit	1
Reticulated Python	shoes	Reticulated Pythonshoes	2	338	Switzerland	USA	Europe	Herptiles	LC	79.99	205	410	650	898	940	1995	739.713	1	1	unit	1
Reticulated Python	garment	Reticulated Pythongarment	18	31	Switzerland	USA	Europe	Herptiles	LC	11500	0	0	0	0	0	11500	11500	1	1	unit	1.1
Reticulated Python	garment	Reticulated Pythongarment	3	31	Turkey	USA	Europe	Herptiles	LC	11500	0	0	0	0	0	11500	11500	1	1	unit	1.1
Reticulated Python	small leather product	Reticulated Pythonsmall leather product	9	387	Turkey	USA	Europe	Herptiles	LC	800	1100	1249	1299	0	1700	1900	1341.33	1	1	unit	1
Reticulated Python	shoes	Reticulated Pythonshoes	4	338	United Kingdom	USA	Europe	Herptiles	LC	79.99	205	410	650	898	940	1995	739.713	1	1	unit	1
Reticulated Python	garment	Reticulated Pythongarment	2	31	United Kingdom	USA	Europe	Herptiles	LC	11500	0	0	0	0	0	11500	11500	1	1	unit	1.1
Reticulated Python	small leather product	Reticulated Pythonsmall leather product	26	387	United Kingdom	USA	Europe	Herptiles	LC	800	1100	1249	1299	0	1700	1900	1341.33	1	1	unit	1
Reticulated Python	skin pieces	Reticulated Pythonskin pieces	1	5	United Kingdom	USA	Europe	Herptiles	LC	185	200	225	245	275	320	660	301.429	1	1	unit	1
Reticulated Python	shoes	Reticulated Pythonshoes	66	338	Mexico	USA	N. America	Herptiles	LC	79.99	205	410	650	898	940	1995	739.713	1	1	unit	1
Reticulated Python	small leather product	Reticulated Pythonsmall leather product	15	387	Mexico	USA	N. America	Herptiles	LC	800	1100	1249	1299	0	1700	1900	1341.33	1	1	unit	1
Reticulated Python	jewelries	Reticulated Pythonjewelries	3	7	Brazil	USA	S. America	Herptiles	LC	10	12	22	0	0	0	40	21	1	1	unit	1
Reticulated Python	small leather product	Reticulated Pythonsmall leather product	1	387	Colombia	USA	S. America	Herptiles	LC	800	1100	1249	1299	0	1700	1900	1341.33	1	1	unit	1
Reticulated Python	unspecified items	Reticulated Pythonunspecified items	24	24	Colombia	USA	S. America	Herptiles	LC	2739.59	0	0	0	0	0	2739.59	2739.59	1	1	unit	1
Reticulated Python	skin pieces	Reticulated Pythonskin pieces	4	5	Colombia	USA	S. America	Herptiles	LC	185	200	225	245	275	320	660	301.429	1	1	unit	1
Reticulated Python	trims	Reticulated Pythontrims	16	23	Colombia	USA	S. America	Herptiles	LC	2.5	0	0	3.5	0	0	5.6	3.86667	8.1	11.1	weight (/kg)	1.09
Rhesus Macaque	medicinals	Rhesus Macaquemedicinals	1	1	China	USA	Asia	Mammalia	LC	6000	0	0	0	0	0	14000	10000	1	1	unit	1.46
Rhesus Macaque	scientific specimen	Rhesus Macaquescientific specimen	43	43	Canada	USA	N. America	Mammalia	LC	6000	0	0	0	0	0	14000	10000	1	1	unit	1.46
Ring-billed Gull	feathers	Ring-billed Gullfeathers	5	5	Canada	USA	N. America	Aves	LC	15	0	0	0	0	0	29.26	22.13	1	1	unit	1
Ringed Hognose Snake	live specimen	Ringed Hognose Snakelive specimen	7	7	Paraguay	USA	S. America	Herptiles	LC	125	150	175	200	450	850	1000	421.429	1	1	unit	1
Ringed Seal	skins	Ringed Sealskins	1	1	Iceland	USA	Europe	Mammalia	LC	47	57	0	0	0	0	64	56	1	1	unit	1.07949
Ringed Seal	small leather product	Ringed Sealsmall leather product	2	2	United Kingdom	USA	Europe	Mammalia	LC	175	229	235	269	0	0	363	254.2	1	1	unit	1.07949
Roan Antelope	trophy	Roan Antelopetrophy	1	1	Benin	USA	Africa	Mammalia	LC	390	550	828	1090	1990	0	2850	1283	1	1	unit	1
Robust Ivory Bush Coral	jewelries	Robust Ivory Bush Coraljewelries	7	7	Mexico	USA	N. America	Cnidaria	VU	2.99	5.14	0	0	0	0	25	11.0433	1	1	unit	1
Rock Dove	feathers	Rock Dove feathers	22	22	Canada	USA	N. America	Aves	LC	4	0	0	0	0	0	15	9.5	1	1	unit	1
Roe Deer	trophy	Roe Deertrophy	12	37	Germany	USA	Europe	Mammalia	LC	250	390	495	500	550	0	625	468.333	1	1	unit	1
Roe Deer	horn (whole)	Roe Deerhorn (whole)	13	14	Germany	USA	Europe	Mammalia	LC	321.2	347.6	0	0	0	0	347.6	338.8	1	1	unit	1
Roe Deer	bone carvings	Roe Deerbone carvings	3	3	Germany	USA	Europe	Mammalia	LC	56.45	105.85	117.61	119.96	0	0	155.25	111.024	1	1	unit	0.713816
Roe Deer	horn carvings	Roe Deerhorn carvings	11	11	United Kingdom	USA	Europe	Mammalia	LC	23.16	27.79	30.1	32.42	0	0	48.63	32.42	1	1	unit	1
Roe Deer	trophy	Roe Deertrophy	25	37	United Kingdom	USA	Europe	Mammalia	LC	250	390	495	500	550	0	625	468.333	1	1	unit	1
Roe Deer	horn (whole)	Roe Deerhorn (whole)	1	14	United States of America	USA	N. America	Mammalia	LC	321.2	347.6	0	0	0	0	347.6	338.8	1	1	unit	1
Rose-ringed Parakeet	live specimen	Rose-ringed Parakeetlive specimen	2	2	Senegal	USA	Africa	Aves	LC	374.99	494.99	595	700	795	1000	1600	794.283	1	1	unit	1.02
Rough-legged Hawk	feet	Rough-legged Hawkfeet	1	1	Canada	USA	N. America	Aves	LC	26	0	0	0	0	0	26	26	1	1	unit	1
Royal Antelope	trophy	Royal Antelopetrophy	1	1	Ghana	USA	Africa	Mammalia	LC	725	0	0	0	0	1695	2335	1585	1	1	unit	1
Ruddy Ground-dove	feathers	Ruddy Ground-dovefeathers	4	4	Costa Rica	USA	S. America	Aves	LC	7	10	26	0	0	0	33	19	1	1	unit	1
Ruffed Grouse	trophy	Ruffed Grousetrophy	1	1	Canada	USA	N. America	Aves	LC	415	0	0	0	0	0	495	455	1	1	unit	1
Ruffed Grouse	meats	Ruffed Grouse meats	4	4	Canada	USA	N. America	Aves	LC	5.5	9.95	10	12	0	0	29.21	13.332	1	1	unit	1
Rufous-capped Warbler	feathers	Rufous-capped Warblerfeathers	16	16	Costa Rica	USA	S. America	Aves	LC	105.924	0	0	0	0	0	105.924	105.924	1	1	unit	1
Russian Sturgeon	caviar	Russian Sturgeoncaviar	180	1880	Kazakhstan	USA	Asia	Fish	CR	300	0	0	0	0	0	800	550	1	1	unit	1.23
Russian Sturgeon	caviar	Russian Sturgeoncaviar	1500	1880	Belgium	USA	Europe	Fish	CR	300	0	0	0	0	0	800	550	1	1	unit	1.23
Russian Sturgeon	caviar	Russian Sturgeoncaviar	200	1880	Netherlands	USA	Europe	Fish	CR	300	0	0	0	0	0	800	550	1	1	unit	1.23
Rusty-barred Owl	feathers	Rusty-barred Owlfeathers	4	4	Mexico	USA	N. America	Aves	NT	45	0	0	0	0	0	45	45	1	1	unit	1
S. American Gray Fox	trims	S. American Gray Foxtrims	2	2	Spain	USA	Europe	Mammalia	LC	64.95	69.95	75	90	0	0	198.75	99.73	1	1	unit	1
Sable	hair products	Sablehair products	57	57	China	USA	Asia	Mammalia	LC	0.45	2.1	9.88	17.91	25.17	48.86	65.99	24.3371	1	1	unit	1
Sable	garment	Sablegarment	1	1	Italy	USA	Europe	Mammalia	LC	45	325	600	1750	3900	9230	12023.8	3981.96	1	1	unit	1
Sable Antelope	trophy	Sable Antelopetrophy	1	2	South Africa	USA	Africa	Mammalia	LC	950	1020	1400	2200	3900	4200	4225	2556.43	1	1	unit	1
Sable Antelope	trophy	Sable Antelopetrophy	1	2	Zimbabwe	USA	Africa	Mammalia	LC	950	1020	1400	2200	3900	4200	4225	2556.43	1	1	unit	1
Sacred Chank	shell	Sacred Chank shell	12	12	India	USA	Asia	Mollusc	-	69.99	99.99	150	180	350	500	600	278.569	1	1	unit	1
Saiga Antelope	medicinals	Saiga Antelopemedicinals	423	476	China	USA	Asia	Mammalia	CR	200	0	0	0	0	0	280	240	1	1	unit	1.14
Saiga Antelope	medicinals	Saiga Antelopemedicinals	13	476	Hong Kong	USA	Asia	Mammalia	CR	200	0	0	0	0	0	280	240	1	1	unit	1.14
Saiga Antelope	medicinals	Saiga Antelopemedicinals	10	476	Korea	USA	Asia	Mammalia	CR	200	0	0	0	0	0	280	240	1	1	unit	1.14
Saiga Antelope	medicinals	Saiga Antelopemedicinals	20	476	Singapore	USA	Asia	Mammalia	CR	200	0	0	0	0	0	280	240	1	1	unit	1.14
Saiga Antelope	medicinals	Saiga Antelopemedicinals	10	476	United States of America	USA	N. America	Mammalia	CR	200	0	0	0	0	0	280	240	1	1	unit	1.14
Salmon-crested Cockatoo	feathers	Salmon-crested Cockatoofeathers	7	7	Mexico	USA	N. America	Aves	VU	12.95	0	0	0	0	0	63.68	38.315	1	1	unit	1
Saltwater Crocodile	meats	Saltwater Crocodilemeats	50	705	Australia	USA	Oceania	Herptiles	LC	100	0	0	0	0	0	100	100	1	1	unit	0.688262
Saltwater Crocodile	meats	Saltwater Crocodilemeats	50	705	Australia	USA	Oceania	Herptiles	LC	100	0	0	0	0	0	100	100	1	1	unit	0.688262
Saltwater Crocodile	meats	Saltwater Crocodilemeats	50	705	Australia	USA	Oceania	Herptiles	LC	100	0	0	0	0	0	100	100	1	1	unit	0.688262
Saltwater Crocodile	meats	Saltwater Crocodilemeats	50	705	Australia	USA	Oceania	Herptiles	LC	100	0	0	0	0	0	100	100	1	1	unit	0.688262
Saltwater Crocodile	meats	Saltwater Crocodilemeats	450	705	Morocco	USA	Africa	Herptiles	LC	100	0	0	0	0	0	100	100	1	1	unit	0.688262
Saltwater Crocodile	small leather product	Saltwater Crocodilesmall leather product	5	38	Japan	USA	Asia	Herptiles	LC	40	85	220	340	360	490	760	327.857	1	1	unit	0.66179
Saltwater Crocodile	shoes	Saltwater Crocodileshoes	2	2	Thailand	USA	Asia	Herptiles	LC	650	660	0	0	0	0	699	669.667	1	1	unit	1
Saltwater Crocodile	small leather product	Saltwater Crocodilesmall leather product	6	38	Vietnam	USA	Asia	Herptiles	LC	40	85	220	340	360	490	760	327.857	1	1	unit	0.66179
Saltwater Crocodile	whole animal (dead)	Saltwater Crocodilewhole animal (dead)	1	1	Vietnam	USA	Asia	Herptiles	LC	3000	0	0	0	0	0	3000	3000	1	1	unit	0.66179
Saltwater Crocodile	large leather product	Saltwater Crocodilelarge leather product	2	7	Vietnam	USA	Asia	Herptiles	LC	5400	6000	0	0	0	0	15000	8800	1	1	unit	1
Saltwater Crocodile	medicinals	Saltwater Crocodilemedicinals	13	13	Vietnam	USA	Asia	Herptiles	LC	65	68	77	0	0	0	82.3	73.075	1	1	unit	1
Saltwater Crocodile	small leather product	Saltwater Crocodilesmall leather product	17	38	France	USA	Europe	Herptiles	LC	40	85	220	340	360	490	760	327.857	1	1	unit	0.66179
Saltwater Crocodile	large leather product	Saltwater Crocodilelarge leather product	1	7	France	USA	Europe	Herptiles	LC	5400	6000	0	0	0	0	15000	8800	1	1	unit	1
Saltwater Crocodile	small leather product	Saltwater Crocodilesmall leather product	5	38	Italy	USA	Europe	Herptiles	LC	40	85	220	340	360	490	760	327.857	1	1	unit	0.66179
Saltwater Crocodile	large leather product	Saltwater Crocodilelarge leather product	3	7	Switzerland	USA	Europe	Herptiles	LC	5400	6000	0	0	0	0	15000	8800	1	1	unit	1
Saltwater Crocodile	small leather product	Saltwater Crocodilesmall leather product	1	38	Switzerland	USA	Europe	Herptiles	LC	40	85	220	340	360	490	760	327.857	1	1	unit	0.66179
Saltwater Crocodile	large leather product	Saltwater Crocodilelarge leather product	1	7	Canada	USA	N. America	Herptiles	LC	5400	6000	0	0	0	0	15000	8800	1	1	unit	1
Saltwater Crocodile	meats	Saltwater Crocodilemeats	50	705	Australia	USA	Oceania	Herptiles	LC	100	0	0	0	0	0	100	100	1	1	unit	0.688262
Saltwater Crocodile	meats	Saltwater Crocodilemeats	5	705	Australia	USA	Oceania	Herptiles	LC	100	0	0	0	0	0	100	100	1	1	unit	0.688262
Saltwater Crocodile	teeth	Saltwater Crocodileteeth	4	9	Australia	USA	Oceania	Herptiles	LC	23	0	0	0	0	0	53	38	1	1	unit	0.675026
Saltwater Crocodile	small leather product	Saltwater Crocodilesmall leather product	1	38	Australia	USA	Oceania	Herptiles	LC	40	85	220	340	360	490	760	327.857	1	1	unit	0.66179
Saltwater Crocodile	teeth	Saltwater Crocodileteeth	5	9	Australia	USA	Oceania	Herptiles	LC	23	0	0	0	0	0	53	38	1	1	unit	0.675026
Saltwater Crocodile	small leather product	Saltwater Crocodilesmall leather product	3	38	Australia	USA	Oceania	Herptiles	LC	40	85	220	340	360	490	760	327.857	1	1	unit	0.66179
Saltwater Crocodile	trophy	Saltwater Crocodiletrophy	1	1	Australia	USA	Oceania	Herptiles	LC	228.05	0	0	0	0	0	372.34	300.195	1	1	unit	1
Sambar Deer	trophy	Sambar Deertrophy	1	1	Australia	USA	Oceania	Mammalia	VU	860	0	0	0	0	0	950	905	1	1	unit	1
Santa Fe Frog	live specimen	Santa Fe Froglive specimen	24	24	Paraguay	USA	S. America	Herptiles	NT	300	0	0	0	0	0	600	450	1	1	unit	1.28
Scaled Quail	trophy	Scaled Quailtrophy	2	2	Mexico	USA	N. America	Aves	LC	295	325	340	0	0	0	375	333.75	1	1	unit	1
Scaly Clam	shell	Scaly Clamshell	1	23	Cambodia	USA	Asia	Mollusc	NT	3	5	0	0	0	0	8	5.33333	1	1	unit	1.68
Scaly Clam	shell	Scaly Clamshell	14	23	Philippines	USA	Asia	Mollusc	NT	3	5	0	0	0	0	8	5.33333	1	1	unit	1.68
Scaly Clam	live specimen	Scaly Clamlive specimen	80	125	Vietnam	USA	Asia	Mollusc	NT	69.99	84.99	98.99	0	0	0	124.99	94.74	1	1	unit	1
Scaly Clam	shell	Scaly Clamshell	8	23	Vietnam	USA	Asia	Mollusc	NT	3	5	0	0	0	0	8	5.33333	1	1	unit	1.68
Scaly Clam	live specimen	Scaly Clamlive specimen	45	125	Palau	USA	Oceania	Mollusc	NT	69.99	84.99	98.99	0	0	0	124.99	94.74	1	1	unit	1
Scarlet Macaw	live specimen	Scarlet Macawlive specimen	1	1	Germany	USA	Europe	Aves	LC	1500	2000	2800	4000	0	0	4195	2899	1	1	unit	1
Scarlet Macaw	feathers	Scarlet Macawfeathers	2	19	United Kingdom	USA	Europe	Aves	LC	20.99	28.99	32.99	38.99	99.99	0	125.99	57.99	1	1	unit	1
Scarlet Macaw	feathers	Scarlet Macawfeathers	3	19	Mexico	USA	N. America	Aves	LC	20.99	28.99	32.99	38.99	99.99	0	125.99	57.99	1	1	unit	1
Scarlet Macaw	feathers	Scarlet Macawfeathers	14	19	Bolivia	USA	S. America	Aves	LC	20.99	28.99	32.99	38.99	99.99	0	125.99	57.99	1	1	unit	1
Scorpion	whole animal (dead)	Scorpionwhole animal (dead)	1	1	Philippines	USA	Asia	Insecta	LC-CR	13.99	15.99	18.99	24.99	29.99	34.99	49.99	26.99	1	1	unit	1
Sea Cucumber	meats	Sea Cucumbermeats	46	46	Hong Kong	USA	Asia	Echinoderms	EN	40	50	0	0	0	3000	3500	1647.5	0.1	5	weight (/kg)	1.02
Sea Cucumber	whole animal (dead)	Sea Cucumberwhole animal (dead)	1066	1208	Canada	USA	N. America	Echinoderms	EN	40	50	0	0	0	3000	3500	1647.5	0.1	5	weight (/kg)	1.02
Sea Cucumber	skins	Sea Cucumberskins	65	65	Canada	USA	N. America	Echinoderms	EN	18.99	39.95	64.98	82.99	106.99	175	208.99	99.6986	1	1	unit	1
Sea Cucumber	whole animal (dead)	Sea Cucumberwhole animal (dead)	102	1208	Mexico	USA	N. America	Echinoderms	EN	40	50	0	0	0	3000	3500	1647.5	0.1	5	weight (/kg)	1.02
Sea Cucumber	whole animal (dead)	Sea Cucumberwhole animal (dead)	40	1208	Ecuador	USA	S. America	Echinoderms	EN	40	50	0	0	0	3000	3500	1647.5	0.1	5	weight (/kg)	1.02
Sea Fan	coral product	Sea Fancoral product	1313	1313	China	USA	Asia	Cnidaria	-	9.95	16.95	19.99	22	0	27.99	28.5	20.8967	1	1	unit	1
Sea Fan	jewelries	Sea Fanjewelries	137	137	Thailand	USA	Asia	Cnidaria	-	26	46	76	88	98	0	148	80.3333	1	1	unit	1
Sei Whale	meats	Sei Whalemeats	200	200	Japan	USA	Asia	Mammalia	EN	68	0	0	0	0	0	368	218	15	15	weight (/kg)	1.46
Senegal Chameleon	live specimen	Senegal Chameleonlive specimen	300	302	Benin	USA	Africa	Herptiles	LC	20	0	0	0	35	0	40	31.6667	1	1	unit	1
Senegal Chameleon	live specimen	Senegal Chameleonlive specimen	2	302	Togo	USA	Africa	Herptiles	LC	20	0	0	0	35	0	40	31.6667	1	1	unit	1
Senegal Parrot	live specimen	Senegal Parrot live specimen	1	1	Canada	USA	N. America	Aves	LC	200	500	750	1100	1200	0	1500	875	1	1	unit	1.02
Sharp-tailed Grouse	trophy	Sharp-tailed Grousetrophy	2	2	Canada	USA	N. America	Aves	LC	270	425	495	0	0	695	705	518	1	1	unit	1
Shell	shell	Shellshell	1	1	Jamaica	USA	Caribbean	Mollusc	-	9.87	18.49	35.99	99.99	109	239.99	299.99	116.189	1	1	unit	1
Shell	jewelries	Shelljewelries	15	15	Germany	USA	Europe	Mollusc	-	10	54	85	145	165	320	565	192	1	1	unit	1.02
Shell	shell products	Shellshell products	18	18	Italy	USA	Europe	Mollusc	-	9.87	18.49	35.99	99.99	109	239.99	299.99	116.189	1	1	unit	1
Short-beaked Echidna	live specimen	Short-beaked Echidnalive specimen	4	4	Indonesia	USA	Asia	Mammalia	LC	2500	0	0	0	0	0	2500	2500	1	1	unit	1.02
Short-eared Owl	trophy	Short-eared Owltrophy	1	1	Germany	USA	Europe	Aves	LC	220	240	0	0	0	0	400	286.667	1	1	unit	1
Short-tailed Python	trims	Short-tailed Pythontrims	1	4	Australia	USA	Oceania	Herptiles	LC	125	0	0	0	0	0	150	137.5	1	1	unit	1
Short-tailed Python	large leather product	Short-tailed Pythonlarge leather product	195	195	Indonesia	USA	Asia	Herptiles	LC	787.5	0	0	0	0	1283	1575	1215.17	1	1	unit	1.07949
Short-tailed Python	small leather product	Short-tailed Pythonsmall leather product	1	1	France	USA	Europe	Herptiles	LC	117	138	0	0	0	0	1563.44	606.147	1	1	unit	1.07949
Short-tailed Python	shoes	Short-tailed Pythonshoes	2	2	France	USA	Europe	Herptiles	LC	327.45	497.16	630	0	0	0	770	556.153	1	1	unit	1.07949
Short-tailed Python	trims	Short-tailed Pythontrims	3	4	Colombia	USA	S. America	Herptiles	LC	125	0	0	0	0	0	150	137.5	1	1	unit	1
Siamese Crocodile	whole animal (dead)	Siamese Crocodilewhole animal (dead)	1	1	Cambodia	USA	Asia	Herptiles	CR	63.99	0	0	0	0	0	64.99	64.49	1	1	unit	1.07949
Siamese Crocodile	medicinals	Siamese Crocodilemedicinals	5	335	China	USA	Asia	Herptiles	CR	15.78	16.57	0	0	0	0	1262.47	431.607	1	1	unit	1.07
Siamese Crocodile	skins	Siamese Crocodileskins	1	1	Hong Kong	USA	Asia	Herptiles	CR	369	490	550	650	0	822.64	870.1	625.29	1	1	unit	1
Siamese Crocodile	large leather product	Siamese Crocodilelarge leather product	1	4	Singapore	USA	Asia	Herptiles	CR	450	850	1420	1800	2400	2600	3200	1817.14	1	1	unit	1
Siamese Crocodile	small leather product	Siamese Crocodilesmall leather product	8	21	Singapore	USA	Asia	Herptiles	CR	95	169	180	260	350	430	1020	357.714	1	1	unit	1
Siamese Crocodile	large leather product	Siamese Crocodilelarge leather product	3	4	Thailand	USA	Asia	Herptiles	CR	450	850	1420	1800	2400	2600	3200	1817.14	1	1	unit	1
Siamese Crocodile	small leather product	Siamese Crocodilesmall leather product	4	21	Thailand	USA	Asia	Herptiles	CR	95	169	180	260	350	430	1020	357.714	1	1	unit	1
Siamese Crocodile	medicinals	Siamese Crocodilemedicinals	330	335	Thailand	USA	Asia	Herptiles	CR	15.78	16.57	0	0	0	0	1262.47	431.607	1	1	unit	1.07
Siamese Crocodile	skull	Siamese Crocodileskull	2	2	Thailand	USA	Asia	Herptiles	CR	30	0	0	0	0	0	30	30	1	1	unit	1.30073
Siamese Crocodile	shoes	Siamese Crocodileshoes	4	4	Thailand	USA	Asia	Herptiles	CR	650	660	0	0	0	0	690	666.667	1	1	unit	1
Siamese Crocodile	small leather product	Siamese Crocodilesmall leather product	2	21	Vietnam	USA	Asia	Herptiles	CR	95	169	180	260	350	430	1020	357.714	1	1	unit	1
Siamese Crocodile	small leather product	Siamese Crocodilesmall leather product	7	21	Italy	USA	Europe	Herptiles	CR	95	169	180	260	350	430	1020	357.714	1	1	unit	1
Siamese Fighting Fish	live specimen	Siamese Fighting Fishlive specimen	42	50	Thailand	USA	Asia	Fish	VU	3.6	4.96	5.99	7	18	19.9	22.99	11.7771	1	1	unit	1.28785
Siamese Fighting Fish	live specimen	Siamese Fighting Fishlive specimen	8	50	United States of America	USA	N. America	Fish	VU	3.6	4.96	5.99	7	18	19.9	22.99	11.7771	1	1	unit	1.28785
Siberian Sturgeon	meats	Siberian Sturgeonmeats	59	59	Armenia	USA	Asia	Fish	EN	3	4	0	0	0	8	11	6.5	1	2	weight (/kg)	1
Siberian Sturgeon	caviar	Siberian Sturgeoncaviar	550	1820	Russian Federation	USA	Asia	Fish	EN	35.91	85.74	167.98	332.45	743.64	1450.88	2898.26	816.409	1	1	unit	1
Siberian Sturgeon	caviar	Siberian Sturgeoncaviar	3	1820	Finland	USA	Europe	Fish	EN	35.91	85.74	167.98	332.45	743.64	1450.88	2898.26	816.409	1	1	unit	1
Siberian Sturgeon	caviar	Siberian Sturgeoncaviar	952	1820	France	USA	Europe	Fish	EN	35.91	85.74	167.98	332.45	743.64	1450.88	2898.26	816.409	1	1	unit	1
Siberian Sturgeon	extracts	Siberian Sturgeonextracts	235	311	France	USA	Europe	Fish	EN	35.91	85.74	167.98	332.45	743.64	1450.88	2898.26	816.409	1	1	unit	1
Siberian Sturgeon	extracts	Siberian Sturgeonextracts	76	311	Germany	USA	Europe	Fish	EN	35.91	85.74	167.98	332.45	743.64	1450.88	2898.26	816.409	1	1	unit	1
Siberian Sturgeon	caviar	Siberian Sturgeoncaviar	125	1820	Germany	USA	Europe	Fish	EN	35.91	85.74	167.98	332.45	743.64	1450.88	2898.26	816.409	1	1	unit	1
Siberian Sturgeon	caviar	Siberian Sturgeoncaviar	90	1820	Latvia	USA	Europe	Fish	EN	35.91	85.74	167.98	332.45	743.64	1450.88	2898.26	816.409	1	1	unit	1
Siberian Sturgeon	caviar	Siberian Sturgeoncaviar	100	1820	Mexico	USA	N. America	Fish	EN	35.91	85.74	167.98	332.45	743.64	1450.88	2898.26	816.409	1	1	unit	1
Siberian Weasel	hair products	Siberian Weaselhair products	1456	19821	China	USA	Asia	Mammalia	LC	0.11	2.6	3.18	4.15	5.5	9.4	15.58	5.78857	1	1	unit	1
Siberian Weasel	hair products	Siberian Weaselhair products	6202	19821	Hong Kong	USA	Asia	Mammalia	LC	0.11	2.6	3.18	4.15	5.5	9.4	15.58	5.78857	1	1	unit	1
Siberian Weasel	garment	Siberian Weaselgarment	60	64	Hong Kong	USA	Asia	Mammalia	LC	24.95	125	155.32	165	347.33	0	2200	502.933	1	1	unit	1
Siberian Weasel	hair products	Siberian Weaselhair products	802	19821	Korea	USA	Asia	Mammalia	LC	0.11	2.6	3.18	4.15	5.5	9.4	15.58	5.78857	1	1	unit	1
Siberian Weasel	hair products	Siberian Weaselhair products	7848	19821	Germany	USA	Europe	Mammalia	LC	0.11	2.6	3.18	4.15	5.5	9.4	15.58	5.78857	1	1	unit	1
Siberian Weasel	hairs	Siberian Weaselhairs	1	1	Germany	USA	Europe	Mammalia	LC	0.11	2.6	3.18	4.15	5.5	9.4	15.58	5.78857	1	1	unit	1
Siberian Weasel	extracts	Siberian Weaselextracts	76	76	Germany	USA	Europe	Mammalia	LC	0.11	2.6	3.18	4.15	5.5	9.4	15.58	5.78857	1	1	unit	1
Siberian Weasel	garment	Siberian Weaselgarment	4	64	Italy	USA	Europe	Mammalia	LC	24.95	125	155.32	165	347.33	0	2200	502.933	1	1	unit	1
Siberian Weasel	hair products	Siberian Weaselhair products	3513	19821	United Kingdom	USA	Europe	Mammalia	LC	0.11	2.6	3.18	4.15	5.5	9.4	15.58	5.78857	1	1	unit	1
Six-banded Armadillo	live specimen	Six-banded Armadillolive specimen	10	10	Guyana	USA	S. America	Mammalia	LC	2600	2700	0	0	0	0	2900	2733.33	1	1	unit	1
Six-tubercled Amaz Turtle	carapace	Six-tubercled Amaz Turtlecarapace	1	1	Peru	USA	S. America	Herptiles	VU	20	48	99	120	195	0	249	121.833	1	1	unit	1
Slate-throated Redstart	feathers	Slate-throated Redstartfeathers	28	28	Costa Rica	USA	S. America	Aves	LC	105.924	0	0	0	0	0	105.924	105.924	1	1	unit	1
Slender Seahorse	live specimen	Slender Seahorselive specimen	2	127	Sri Lanka	USA	Asia	Fish	NT	149.99	150	199.99	0	0	0	210	177.495	1	1	unit	1
Slender Seahorse	live specimen	Slender Seahorselive specimen	125	127	Brazil	USA	S. America	Fish	NT	149.99	150	199.99	0	0	0	210	177.495	1	1	unit	1
Slider	live specimen	Sliderlive specimen	2	5	Domincan Republic	USA	Caribbean	Herptiles	LC	6.95	10.7	26.95	251.95	329.95	895.95	9995	1645.35	1	1	unit	1
Slider	live specimen	Sliderlive specimen	2	5	China	USA	Asia	Herptiles	LC	6.95	10.7	26.95	251.95	329.95	895.95	9995	1645.35	1	1	unit	1
Slider	whole animal (dead)	Sliderwhole animal (dead)	1	1	Honduras	USA	C. America	Herptiles	LC	6.95	10.7	26.95	251.95	329.95	895.95	9995	1645.35	1	1	unit	1
Slider	live specimen	Sliderlive specimen	1	5	Spain	USA	Europe	Herptiles	LC	6.95	10.7	26.95	251.95	329.95	895.95	9995	1645.35	1	1	unit	1
Slider	ders	Sliderders	9	9	Canada	USA	N. America	Herptiles	LC	24.33	0	0	0	0	0	29.99	27.16	1	1	unit	1
Small Giant Clam	shell	Small Giant Clamshell	1	1	Indonesia	USA	Asia	Mollusc	NT	18.4	25.95	34.95	250	0	0	500	165.86	1	1	unit	1.62
Small Giant Clam	live specimen	Small Giant Clamlive specimen	161	192	Vietnam	USA	Asia	Mollusc	NT	50	79	165	0	0	238.54	295.54	165.616	1	1	unit	1.02
Small Giant Clam	live specimen	Small Giant Clamlive specimen	1	192	Palau	USA	Oceania	Mollusc	NT	50	79	165	0	0	238.54	295.54	165.616	1	1	unit	1.02
Small Giant Clam	live specimen	Small Giant Clamlive specimen	30	192	Vanuatu	USA	Oceania	Mollusc	NT	50	79	165	0	0	238.54	295.54	165.616	1	1	unit	1.02
Smooth Dogfish	whole animal (dead)	Smooth Dogfishwhole animal (dead)	1	1	Philippines	USA	Asia	Fish	NT	145.256	0	0	0	0	0	145.256	145.256	1	1	unit	1
Snow Goose	whole animal (dead)	Snow Goosewhole animal (dead)	3	3	Canada	USA	N. America	Aves	LC	550	0	0	0	0	0	550	550	1	1	unit	1
Sooty Tern	scientific specimen	Sooty Ternscientific specimen	2	2	Marshall Islands	USA	Oceania	Aves	LC	74	0	0	0	0	0	108	91	1	1	unit	1
South African Fur Seal	medicinals	South African Fur Sealmedicinals	21	21	Vietnam	USA	Asia	Mammalia	LC	13.6	25.8	0	0	0	0	26.38	21.9267	1	1	unit	0.769361
South African Fur Seal	small leather product	South African Fur Sealsmall leather product	4	4	Italy	USA	Europe	Mammalia	LC	12	30	70	85	95	145	175	87.4286	1	1	unit	1.02
South African Ostrich	leather product	South African Ostrichleather product	1	1	Australia	USA	Oceania	Aves	LC	220	660	0	3000	3900	4750	6250	3130	1	1	unit	0.740791
South China Sika Deer	medicinals	South China Sika Deermedicinals	11	11	Vietnam	USA	Asia	Mammalia	LC	19.99	35.99	0	0	0	0	149.99	68.6567	1	1	unit	1
South China Sika Deer	horn (whole)	South China Sika Deerhorn (whole)	1	7	Germany	USA	Europe	Mammalia	LC	120	0	0	0	0	0	126	123	1	1	unit	1
South China Sika Deer	horn (whole)	South China Sika Deerhorn (whole)	6	7	United States of America	USA	N. America	Mammalia	LC	120	0	0	0	0	0	126	123	1	1	unit	1
Southern African Ostrich	small leather product	Southern African Ostrichsmall leather product	1	105	Kenya	USA	Africa	Aves	LC	59.95	99	119.95	129	149	239	249	149.271	1	1	unit	1
Southern African Ostrich	skins	Southern African Ostrichskins	10	10	Namibia	USA	Africa	Aves	LC	168.37	0	0	0	0	0	450	309.185	1	1	unit	1.02
Southern African Ostrich	eggs (dead)	Southern African Ostricheggs (dead)	4	9	South Africa	USA	Africa	Aves	LC	25	49	71	0	129.99	189	336.58	133.428	1	1	unit	1.02
Southern African Ostrich	small leather product	Southern African Ostrichsmall leather product	18	105	South Africa	USA	Africa	Aves	LC	59.95	99	119.95	129	149	239	249	149.271	1	1	unit	1
Southern African Ostrich	large leather product	Southern African Ostrichlarge leather product	9	13	South Africa	USA	Africa	Aves	LC	220	660	0	3000	3900	4750	6250	3130	1	1	unit	0.740791
Southern African Ostrich	trims	Southern African Ostrichtrims	1	5	South Africa	USA	Africa	Aves	LC	168.37	0	0	0	0	0	450	309.185	1	1	unit	1.02
Southern African Ostrich	eggs (dead)	Southern African Ostricheggs (dead)	5	9	Zimbabwe	USA	Africa	Aves	LC	25	49	71	0	129.99	189	336.58	133.428	1	1	unit	1.02
Southern African Ostrich	feathers	Southern African Ostrichfeathers	1	35	China	USA	Asia	Aves	LC	0.15	1.31	4.95	5.07	0	0	6.4	3.576	1	1	unit	1
Southern African Ostrich	small leather product	Southern African Ostrichsmall leather product	2	105	Hong Kong	USA	Asia	Aves	LC	59.95	99	119.95	129	149	239	249	149.271	1	1	unit	1
Southern African Ostrich	small leather product	Southern African Ostrichsmall leather product	2	105	India	USA	Asia	Aves	LC	59.95	99	119.95	129	149	239	249	149.271	1	1	unit	1
Southern African Ostrich	trims	Southern African Ostrichtrims	1	5	Japan	USA	Asia	Aves	LC	168.37	0	0	0	0	0	450	309.185	1	1	unit	1.02
Southern African Ostrich	small leather product	Southern African Ostrichsmall leather product	1	105	Japan	USA	Asia	Aves	LC	59.95	99	119.95	129	149	239	249	149.271	1	1	unit	1
Southern African Ostrich	large leather product	Southern African Ostrichlarge leather product	3	13	Korea	USA	Asia	Aves	LC	220	660	0	3000	3900	4750	6250	3130	1	1	unit	0.740791
Southern African Ostrich	oils	Southern African Ostrichoils	160	160	Saudi Arabia	USA	Asia	Aves	LC	9.61	29.9	83.35	0	0	199.95	199.99	104.56	1	1	unit	1.02
Southern African Ostrich	trims	Southern African Ostrichtrims	1	5	Saudi Arabia	USA	Asia	Aves	LC	168.37	0	0	0	0	0	450	309.185	1	1	unit	1.02
Southern African Ostrich	shoes	Southern African Ostrichshoes	44	346	United Arab Emirates	USA	Asia	Aves	LC	198	270	298	360	595	870	1845	633.714	1	1	unit	1.02
Southern African Ostrich	small leather product	Southern African Ostrichsmall leather product	45	105	France	USA	Europe	Aves	LC	59.95	99	119.95	129	149	239	249	149.271	1	1	unit	1
Southern African Ostrich	garment	Southern African Ostrichgarment	1	1	France	USA	Europe	Aves	LC	19.99	33.6	40.27	1375	0	14500	15000	5161.48	1	1	unit	1.02
Southern African Ostrich	trims	Southern African Ostrichtrims	2	5	Italy	USA	Europe	Aves	LC	168.37	0	0	0	0	0	450	309.185	1	1	unit	1.02
Southern African Ostrich	small leather product	Southern African Ostrichsmall leather product	5	105	Italy	USA	Europe	Aves	LC	59.95	99	119.95	129	149	239	249	149.271	1	1	unit	1
Southern African Ostrich	large leather product	Southern African Ostrichlarge leather product	1	13	Italy	USA	Europe	Aves	LC	220	660	0	3000	3900	4750	6250	3130	1	1	unit	0.740791
Southern African Ostrich	shoes	Southern African Ostrichshoes	10	346	Italy	USA	Europe	Aves	LC	198	270	298	360	595	870	1845	633.714	1	1	unit	1.02
Southern African Ostrich	feathers	Southern African Ostrichfeathers	1	35	Netherlands	USA	Europe	Aves	LC	0.15	1.31	4.95	5.07	0	0	6.4	3.576	1	1	unit	1
Southern African Ostrich	feathers	Southern African Ostrichfeathers	31	35	United Kingdom	USA	Europe	Aves	LC	0.15	1.31	4.95	5.07	0	0	6.4	3.576	1	1	unit	1
Southern African Ostrich	small leather product	Southern African Ostrichsmall leather product	4	105	Canada	USA	N. America	Aves	LC	59.95	99	119.95	129	149	239	249	149.271	1	1	unit	1
Southern African Ostrich	shoes	Southern African Ostrichshoes	292	346	Mexico	USA	N. America	Aves	LC	198	270	298	360	595	870	1845	633.714	1	1	unit	1.02
Southern African Ostrich	small leather product	Southern African Ostrichsmall leather product	27	105	Mexico	USA	N. America	Aves	LC	59.95	99	119.95	129	149	239	249	149.271	1	1	unit	1
Southern African Ostrich	skin pieces	Southern African Ostrichskin pieces	9	9	Mexico	USA	N. America	Aves	LC	168.37	0	0	0	0	0	450	309.185	1	1	unit	1.02
Southern African Ostrich	feathers	Southern African Ostrichfeathers	2	35	Colombia	USA	S. America	Aves	LC	0.15	1.31	4.95	5.07	0	0	6.4	3.576	1	1	unit	1
Southern Flying Squirrel	live specimen	Southern Flying Squirrellive specimen	200	200	Korea	USA	Asia	Mammalia	LC	450	0	0	0	0	0	600	525	1	1	unit	1.02
Southern Giant Clam	live specimen	Southern Giant Clamlive specimen	106	106	Palau	USA	Oceania	Mollusc	VU	39.99	47.99	60	150	0	0	729.99	205.594	1	1	unit	1.02
Southern Savanna Monitor	skin pieces	Southern Savanna Monitorskin pieces	1	1	Cote D'lvoire	USA	Africa	Herptiles	LC	5.95	24.95	65	0	0	0	108.48	51.095	1	1	unit	1.02
Sperm Whale	teeth	Sperm Whaleteeth	5	7	Fiji	USA	Oceania	Mammalia	VU	60	0	0	300	0	0	625	328.333	1	1	unit	1.02
Sperm Whale	ivory carving	Sperm Whaleivory carving	2	2	United Kingdom	USA	Europe	Mammalia	VU	212.5	425	722.5	1147.5	2252.5	4420	10625	2829.29	1	1	unit	1.02
Sperm Whale	trims	Sperm Whaletrims	1	1	United Kingdom	USA	Europe	Mammalia	VU	438.235	0	0	0	0	0	438.235	438.235	1	1	unit	1
Sperm Whale	carving	Sperm Whalecarving	1	1	United Kingdom	USA	Europe	Mammalia	VU	212.5	425	722.5	1147.5	2252.5	4420	10625	2829.29	1	1	unit	1
Sperm Whale	teeth	Sperm Whaleteeth	2	7	Canada	USA	N. America	Mammalia	VU	60	0	0	300	0	0	625	328.333	1	1	unit	1.02
Sperm Whale	extracts	Sperm Whaleextracts	4	4	Mexico	USA	N. America	Mammalia	VU	66.39	81	128	165	179	314	82530	11923.3	1	1	unit	1.13685
Spider	live specimen	Spiderlive specimen	88	88	Tanzania	USA	Africa	Insecta	DD-LC	9.99	14.99	29.99	59.99	89.99	124.99	149.99	68.5614	1	1	unit	1
Spiny Soft-shell Turtle	live specimen	Spiny Soft-shell Turtlelive specimen	1	1	Mexico	USA	N. America	Herptiles	LC	24.99	29.99	75	0	0	0	99	57.245	1	1	unit	1
Spotted Hyaena	trophy	Spotted Hyaenatrophy	1	1	Zimbabwe	USA	Africa	Mammalia	LC	1200	1675	1950	0	0	3795	4795	2683	1	1	unit	1
Spotted Sand Boa	scientific specimen	Spotted Sand Boascientific specimen	6	6	Greece	USA	Europe	Herptiles	LC	40	150	300	450	600	750	900	455.714	1	1	unit	1
Spotted Seal	trims	Spotted Sealtrims	1	1	Russian Federation	USA	Asia	Mammalia	LC	159	0	0	0	0	189	199	182.333	1	1	unit	0.769361
Spotted Wolffish	small leather product	Spotted Wolffishsmall leather product	1	1	Italy	USA	Europe	Fish	NT	129	0	0	149	0	0	169	149	1	1	unit	1.02
Springbok	trophy	Springboktrophy	5	12	Namibia	USA	Africa	Mammalia	LC	690	825	990	1596	1975.5	0	1995	1345.25	1	1	unit	1.02
Springbok	skins	Springbokskins	3	3	South Africa	USA	Africa	Mammalia	LC	49	0	0	0	0	0	49	49	1	1	unit	1.02
Springbok	skull	Springbokskull	3	3	South Africa	USA	Africa	Mammalia	LC	29.99	35	51.99	49.99	0	0	59.99	45.392	1	1	unit	1.02
Springbok	trophy	Springboktrophy	6	12	South Africa	USA	Africa	Mammalia	LC	690	825	990	1596	1975.5	0	1995	1345.25	1	1	unit	1.02
Springbok	horn (whole)	Springbokhorn (whole)	2	2	South Africa	USA	Africa	Mammalia	LC	4.5	5.5	6.5	19.99	24.99	34.99	49.99	20.9229	1	1	unit	1.02
Springbok	trophy	Springboktrophy	1	12	Germany	USA	Europe	Mammalia	LC	690	825	990	1596	1975.5	0	1995	1345.25	1	1	unit	1.02
Spruce Grouse	trophy	Spruce Grousetrophy	1	1	Canada	USA	N. America	Aves	LC	49.95	0	0	0	0	0	145	97.475	1	1	unit	1.02
Spur-thighed Tortoise	live specimen	Spur-thighed Tortoiselive specimen	1	5	Jordan	USA	Asia	Herptiles	VU	70	90	125	150	250	0	400	180.833	1	1	unit	1.30073
Spur-thighed Tortoise	live specimen	Spur-thighed Tortoiselive specimen	4	5	Macedonia	USA	Europe	Herptiles	VU	70	90	125	150	250	0	400	180.833	1	1	unit	1.30073
Square-marked Toad	live specimen	Square-marked Toadlive specimen	1	1	Tanzania	USA	Africa	Herptiles	LC	40	0	0	0	0	0	40	40	1	1	unit	1.02
Staghorn Coral	live specimen	Staghorn Corallive specimen	89	89	Indonesia	USA	Asia	Cnidaria	NT-CR	30	40	65	100	125	175	205	105.714	1	1	unit	1.02
Steenbok	trophy	Steenboktrophy	1	2	South Africa	USA	Africa	Mammalia	LC	271.95	310.45	327.15	0	0	0	592	375.387	1	1	unit	1.02
Steenbok	trophy	Steenboktrophy	1	2	Zimbabwe	USA	Africa	Mammalia	LC	271.95	310.45	327.15	0	0	0	592	375.387	1	1	unit	1.02
Stellate Sturgeon	caviar	Stellate Sturgeoncaviar	1	1	Netherlands	USA	Europe	Fish	CR	47	59.39	77.88	109.52	283.42	311.21	360.34	178.394	1	1	unit	1.02
Steller's Jay	feathers	Steller's Jayfeathers	3	3	Canada	USA	N. America	Aves	LC	5.45	12.26	0	0	0	0	29.96	15.89	1	1	unit	1
Sterlet	caviar	Sterletcaviar	90	90	Latvia	USA	Europe	Fish	VU	27.41	99.13	170.84	338.19	433.81	845	1686.5	514.411	1	1	unit	1
Sternf Stripe-side Chameleon	live specimen	Sternf Stripe-side Chameleonlive specimen	6	6	Tanzania	USA	Africa	Herptiles	LC	39.99	0	0	0	0	0	39.99	39.99	1	1	unit	1.02
Sternf Stripe-side Chameleon	whole animal (dead)	Sternf Stripe-side Chameleonwhole animal (dead)	1	1	Tanzania	USA	Africa	Herptiles	LC	39.99	0	0	0	0	0	39.99	39.99	1	1	unit	1.02
Stingray	trims	Stingraytrims	4	4	Philippines	USA	Asia	Fish	-	45	65	75	100	0	0	125	82	1	1	unit	1.02
Stingray	small leather product	Stingraysmall leather product	1	1	Spain	USA	Europe	Fish	-	20	50	105	125	140	170	425	147.857	1	1	unit	1.02
Stingray	shoes	Stingrayshoes	1	1	Mexico	USA	N. America	Fish	-	150	295	345	400	500	0	800	415	1	1	unit	1.02
Stripe-tailed Rat Snake	small leather product	Stripe-tailed Rat Snakesmall leather product	4	4	Italy	USA	Europe	Herptiles	-	23.49	0	0	0	0	0	34.99	29.24	1	1	unit	1.02
Stumptail Chameleon	live specimen	Stumptail Chameleonlive specimen	86	86	Tanzania	USA	Africa	Herptiles	EN	50	80	100	0	0	0	200	107.5	1	1	unit	1.02
Sugar glider	live specimen	Sugar gliderlive specimen	8	8	Canada	USA	N. America	Mammalia	LC	199	299	399	499	0	0	599	399	1	1	unit	1.02
Sulawesi Forest Turtle	live specimen	Sulawesi Forest Turtlelive specimen	5	5	Hong Kong	USA	Asia	Herptiles	CR	1624	0	0	0	0	0	7183	4403.5	1	1	unit	1.1
Sulphur-crested Cockatoo	feathers	Sulphur-crested Cockatoofeathers	1	1	Mexico	USA	N. America	Aves	LC	3.2	0	0	0	0	0	8	5.6	1	1	unit	1.02
Sumatran Serow	horn (whole)	Sumatran Serowhorn (whole)	2	2	Lao People's Democratic Republic	USA	Asia	Mammalia	VU	8	0	0	0	0	0	8	8	1	1	unit	1.92
Summer Tanager	feathers	Summer Tanagerfeathers	6	6	Costa Rica	USA	S. America	Aves	LC	29.95	0	0	0	0	0	29.95	29.95	1	1	unit	1
Sun Bear	claws	Sun Bearclaws	2	2	Thailand	USA	Asia	Mammalia	VU	2.5	0	0	0	0	0	2.5	2.5	1	1	unit	1.02
Swainson's Spurfowl	trophy	Swainson's Spurfowltrophy	1	1	Zimbabwe	USA	Africa	Aves	LC	475	0	0	0	0	0	525	500	1	1	unit	1.02
Swainson's Thrush	feathers	Swainson's Thrushfeathers	2	2	Costa Rica	USA	S. America	Aves	LC	0.22	0	0	0.55	0	0	11.79	4.18667	1	1	unit	1
Swallowtail Butterfly	whole animal (dead)	Swallowtail Butterflywhole animal (dead)	25	25	Thailand	USA	Asia	Insecta	DD-VU	20.99	0	0	0	0	0	20.99	20.99	1	1	unit	1.02
Taiwan Abalone	shell products	Taiwan Abalone shell products	216	216	China	USA	Asia	Mollusc	-	1	3.95	5.95	8.5	9.95	0	10.95	6.71667	1	1	unit	1.02
Taiwan Stink Snake	shoes	Taiwan Stink Snakeshoes	3	7	China	USA	Asia	Herptiles	-	350	611	0	0	0	0	965	642	1	1	unit	1.02
Taiwan Stink Snake	small leather product	Taiwan Stink Snakesmall leather product	20	23	China	USA	Asia	Herptiles	-	590	1395	1581.24	0	0	0	1966.55	1383.2	1	1	unit	1.02
Taiwan Stink Snake	skins	Taiwan Stink Snakeskins	49	49	China	USA	Asia	Herptiles	-	11.38	0	0	0	0	76	80	55.7933	1	1	unit	1.02
Taiwan Stink Snake	large leather product	Taiwan Stink Snakelarge leather product	1	1	Belgium	USA	Europe	Herptiles	-	1262	1581.24	1802	0	0	0	2650	1823.81	1	1	unit	1.02
Taiwan Stink Snake	small leather product	Taiwan Stink Snakesmall leather product	2	23	Italy	USA	Europe	Herptiles	-	590	1395	1581.24	0	0	0	1966.55	1383.2	1	1	unit	1.02
Taiwan Stink Snake	shoes	Taiwan Stink Snakeshoes	4	7	Italy	USA	Europe	Herptiles	-	350	611	0	0	0	0	965	642	1	1	unit	1.02
Taiwan Stink Snake	small leather product	Taiwan Stink Snakesmall leather product	1	23	United Kingdom	USA	Europe	Herptiles	-	590	1395	1581.24	0	0	0	1966.55	1383.2	1	1	unit	1.02
Tanzania Stumptail Chameleon	live specimen	Tanzania Stumptail Chameleonlive specimen	200	200	Tanzania	USA	Africa	Herptiles	LC	60	0	0	0	0	0	60	60	1	1	unit	1.1132
Tartaruga	carapace	Tartarugacarapace	2	2	United Kingdom	USA	Europe	Herptiles	VU	20	48	99	120	195	0	249	121.833	1	1	unit	1
Tartaruga	eggs (dead)	Tartarugaeggs (dead)	36	36	Peru	USA	S. America	Herptiles	VU	0.5	0	0	0	0	0	0.5	0.5	1	1	unit	1.02
Tawny Owl	whole animal (dead)	Tawny Owlwhole animal (dead)	1	1	France	USA	Europe	Aves	LC	169	199	225	300	410	430	525.52	322.646	1	1	unit	1
Tennessee Warbler	feathers	Tennessee Warblerfeathers	20	20	Costa Rica	USA	S. America	Aves	LC	105.924	0	0	0	0	0	105.924	105.924	1	1	unit	1
Three-spot Seahorse	whole animal (dead)	Three-spot Seahorsewhole animal (dead)	20	20	China	USA	Asia	Fish	VU	1630	0	0	0	0	0	1630	1630	1	1	unit	1.02
Tidewater Goby	scientific specimen	Tidewater Gobyscientific specimen	2	2	Austria	USA	Europe	Fish	NT	10.99	24.99	48.99	58.99	72.99	120.99	199.99	76.8471	1	1	unit	1
Tiger	teeth	Tigerteeth	1	7	Cambodia	USA	Asia	Mammalia	EN	430	0	0	0	0	0	21000	10715	1	1	unit	1.07
Tiger	medicinals	Tigermedicinals	590	1434	China	USA	Asia	Mammalia	EN	140	170	320	370	0	1400	3700	1016.67	1	1	unit	1
Tiger	medicinals	Tigermedicinals	24	1434	Myanmar	USA	Asia	Mammalia	EN	140	170	320	370	0	1400	3700	1016.67	1	1	unit	1
Tiger	teeth	Tigerteeth	3	7	Thailand	USA	Asia	Mammalia	EN	430	0	0	0	0	0	21000	10715	1	1	unit	1.07
Tiger	skin pieces	Tigerskin pieces	1	1	Thailand	USA	Asia	Mammalia	EN	6703.7	0	0	0	0	0	6703.7	6703.7	1	1	unit	1.09
Tiger	medicinals	Tigermedicinals	816	1434	Vietnam	USA	Asia	Mammalia	EN	140	170	320	370	0	1400	3700	1016.67	1	1	unit	1
Tiger	claws	Tigerclaws	3	3	Vietnam	USA	Asia	Mammalia	EN	20	150	209	450	529	0	4800	1026.33	1	1	unit	0.708215
Tiger	teeth	Tigerteeth	2	7	Vietnam	USA	Asia	Mammalia	EN	430	0	0	0	0	0	21000	10715	1	1	unit	1.07
Tiger	trophy	Tigertrophy	1	1	United Kingdom	USA	Europe	Mammalia	EN	700000	0	0	0	0	0	700000	700000	1	1	unit	1.17
Tiger	teeth	Tigerteeth	1	7	United Kingdom	USA	Europe	Mammalia	EN	430	0	0	0	0	0	21000	10715	1	1	unit	1.07
Tiger	bone	Tigerbone	1	1	United Kingdom	USA	Europe	Mammalia	EN	140	0	0	0	0	0	370	255	10	10	weight (/kg)	1
Tiger	medicinals	Tigermedicinals	3	1434	Canada	USA	N. America	Mammalia	EN	140	170	320	370	0	1400	3700	1016.67	1	1	unit	1
Tiger	medicinals	Tigermedicinals	1	1434	Mexico	USA	N. America	Mammalia	EN	140	170	320	370	0	1400	3700	1016.67	1	1	unit	1
Tiger Barb	live specimen	Tiger Barblive specimen	3	3	Canada	USA	N. America	Fish	-	1.79	2.99	4.49	7.99	8.66	0	8.99	5.81833	1	1	unit	1.02
Tiger Cowrie	shell	Tiger Cowrieshell	5	5	Philippines	USA	Asia	Cnidaria	-	1.9	2.95	5.39	6.95	0	0	7	4.838	1	1	unit	1.02
Tokay Gecko	whole animal (dead)	Tokay Geckowhole animal (dead)	633	811	Hong Kong	USA	Asia	Herptiles	LC	3.59	8.64	0	0	0	0	9.95	7.39333	0.3	0.3	weight (/kg)	1.17
Tokay Gecko	whole animal (dead)	Tokay Geckowhole animal (dead)	8	811	Lao People's Democratic Republic	USA	Asia	Herptiles	LC	3.59	8.64	0	0	0	0	9.95	7.39333	0.3	0.3	weight (/kg)	1.17
Tokay Gecko	medicinals	Tokay Geckomedicinals	2	2	Vietnam	USA	Asia	Herptiles	LC	3.59	8.64	0	0	0	0	9.95	7.39333	0.3	0.3	weight (/kg)	1.17
Tokay Gecko	whole animal (dead)	Tokay Geckowhole animal (dead)	170	811	Vietnam	USA	Asia	Herptiles	LC	3.59	8.64	0	0	0	0	9.95	7.39333	0.3	0.3	weight (/kg)	1.17
Totoaba	whole animal (dead)	Totoabawhole animal (dead)	9	9	Mexico	USA	N. America	Fish	CR	200	0	0	0	0	0	800	500	1	1	unit	1.02
Totoaba	unspecified items	Totoabaunspecified items	22	22	Costa Rica	USA	S. America	Fish	CR	200	0	0	0	0	0	800	500	1	1	unit	1.02
Tree Fern	medicinals	Tree Fernmedicinals	149	369	China	USA	Asia	Plant	-	12.98	15.98	29.99	35.98	0	0	49.99	28.984	1	1	unit	1
Tree Fern	unspecified items	Tree Fernunspecified items	52	52	China	USA	Asia	Plant	-	12.98	15.98	29.99	35.98	0	0	49.99	28.984	1	1	unit	1
Tree Fern	medicinals	Tree Fernmedicinals	220	369	Hong Kong	USA	Asia	Plant	-	12.98	15.98	29.99	35.98	0	0	49.99	28.984	1	1	unit	1
Troca Shell	shell products	Troca Shellshell products	576	1333	Hong Kong	USA	Asia	Mollusc	-	2.25	4.55	6.95	0	0	0	6.95	5.175	1	1	unit	1.02
Troca Shell	jewelries	Troca Shelljewelries	4	4	Hong Kong	USA	Asia	Mollusc	-	36.46	39.95	0	0	195	320	380	194.282	1	1	unit	1.02
Troca Shell	shell products	Troca Shellshell products	18	1333	Korea	USA	Asia	Mollusc	-	2.25	4.55	6.95	0	0	0	6.95	5.175	1	1	unit	1.02
Troca Shell	garment	Troca Shellgarment	2	2	France	USA	Europe	Mollusc	-	36.46	320	0	0	0	320	380	264.115	1	1	unit	1.02
Troca Shell	shell products	Troca Shellshell products	704	1333	Italy	USA	Europe	Mollusc	-	2.25	4.55	6.95	0	0	0	6.95	5.175	1	1	unit	1.02
Troca Shell	shell products	Troca Shellshell products	5	1333	Portugal	USA	Europe	Mollusc	-	2.25	4.55	6.95	0	0	0	6.95	5.175	1	1	unit	1.02
Troca Shell	shell products	Troca Shellshell products	30	1333	Switzerland	USA	Europe	Mollusc	-	2.25	4.55	6.95	0	0	0	6.95	5.175	1	1	unit	1.02
Trocha Shell	shell products	Trocha Shellshell products	18	120	Korea	USA	Asia	Mollusc	-	6.99	12.99	24.99	34.99	49.99	59.99	99.99	41.4186	1	1	unit	1
Trocha Shell	shell products	Trocha Shellshell products	12	120	Italy	USA	Europe	Mollusc	-	6.99	12.99	24.99	34.99	49.99	59.99	99.99	41.4186	1	1	unit	1
Trocha Shell	shell products	Trocha Shellshell products	90	120	United Kingdom	USA	Europe	Mollusc	-	6.99	12.99	24.99	34.99	49.99	59.99	99.99	41.4186	1	1	unit	1
Trumpet Coral	live specimen	Trumpet Corallive specimen	131	131	Indonesia	USA	Asia	Cnidaria	VU	14.99	19.99	40	56.99	0	0	74.99	41.392	1	1	unit	1.02
Trumpet Shell	shell	Trumpet Shellshell	2	12	Jamaica	USA	Caribbean	Mollusc	-	35	56	89.95	98.8	0	0	149.95	85.94	1	1	unit	1.02
Trumpet Shell	shell	Trumpet Shellshell	9	12	Philippines	USA	Asia	Mollusc	-	35	56	89.95	98.8	0	0	149.95	85.94	1	1	unit	1.02
Trumpet Shell	shell	Trumpet Shellshell	1	12	Germany	USA	Europe	Mollusc	-	35	56	89.95	98.8	0	0	149.95	85.94	1	1	unit	1.02
Turkey Vulture	feathers	Turkey Vulturefeathers	1	44	Thailand	USA	Asia	Aves	LC	11.49	0	0	0	0	45	50	35.4967	1	1	unit	1.02
Turkey Vulture	feathers	Turkey Vulturefeathers	43	44	Mexico	USA	N. America	Aves	LC	11.49	0	0	0	0	45	50	35.4967	1	1	unit	1.02
Veined Squid	whole animal (dead)	Veined Squidwhole animal (dead)	14	14	Portugal	USA	Europe	Fish	LC	148.44	0	0	0	0	0	148.44	148.44	1	1	unit	1.02
Verreaux's Sifaka	scientific specimen	Verreaux's Sifakascientific specimen	1	1	France	USA	Europe	Mammalia	EN	155	0	0	0	0	0	155	155	1	1	unit	1
Vicuna	garment	Vicunagarment	17	22	Italy	USA	Europe	Mammalia	LC	2025	2295	2551.5	10206	0	0	23254.9	8066.48	1	1	unit	1
Vicuna	small leather product	Vicunasmall leather product	27	27	Italy	USA	Europe	Mammalia	LC	575	1850	2200	2375	2425	0	2575	2000	1	1	unit	1.02
Vicuna	garment	Vicunagarment	5	22	Canada	USA	N. America	Mammalia	LC	2025	2295	2551.5	10206	0	0	23254.9	8066.48	1	1	unit	1
Walleye	meats	Walleyemeats	21	21	Canada	USA	N. America	Fish	LC	19.99	0	0	0	0	0	19.99	19.99	2	24.2508	weight (/lb)	1
Walrus	teeth	Walrusteeth	1	1	Nigeria	USA	Africa	Mammalia	VU	185	0	0	0	0	0	375	280	1	1	unit	1.17
Walrus	tusk	Walrustusk	1	2	Korea	USA	Asia	Mammalia	VU	185	0	0	0	0	0	375	280	1	1	unit	1.17
Walrus	medicinals	Walrusmedicinals	84	113	Vietnam	USA	Asia	Mammalia	VU	1218.29	0	0	0	0	0	1218.29	1218.29	1	1	unit	1
Walrus	carving	Walruscarving	1	2	Spain	USA	Europe	Mammalia	VU	35000	0	0	0	0	0	50000	42500	1	1	unit	1.17
Walrus	trims	Walrustrims	5	5	Sweden	USA	Europe	Mammalia	VU	100	0	0	0	0	0	100	100	1	1	unit	29.9966
Walrus	ivory carving	Walrusivory carving	1	8	Switzerland	USA	Europe	Mammalia	VU	35000	0	0	0	0	0	50000	42500	1	1	unit	1.17
Walrus	ivory carving	Walrusivory carving	7	8	United Kingdom	USA	Europe	Mammalia	VU	35000	0	0	0	0	0	50000	42500	1	1	unit	1.17
Walrus	tusk	Walrustusk	1	2	Canada	USA	N. America	Mammalia	VU	185	0	0	0	0	0	375	280	1	1	unit	1.17
Walrus	carving	Walruscarving	1	2	Canada	USA	N. America	Mammalia	VU	35000	0	0	0	0	0	50000	42500	1	1	unit	1.17
Walrus	medicinals	Walrusmedicinals	29	113	United States of America	USA	N. America	Mammalia	VU	1218.29	0	0	0	0	0	1218.29	1218.29	1	1	unit	1
Wart Hog	trophy	Wart Hogtrophy	2	7	Namibia	USA	Africa	Mammalia	LC	250	350	475	500	575	0	750	483.333	1	1	unit	1
Wart Hog	trophy	Wart Hogtrophy	3	7	South Africa	USA	Africa	Mammalia	LC	250	350	475	500	575	0	750	483.333	1	1	unit	1
Wart Hog	tusk	Wart Hogtusk	4	5	South Africa	USA	Africa	Mammalia	LC	6.4	9.75	12.75	24.75	32.25	50	80	30.8429	1	1	unit	1
Wart Hog	trophy	Wart Hogtrophy	2	7	Zimbabwe	USA	Africa	Mammalia	LC	250	350	475	500	575	0	750	483.333	1	1	unit	1
Wart Hog	ivory carving	Wart Hogivory carving	4	4	Zimbabwe	USA	Africa	Mammalia	LC	59	0	0	0	0	0	59	59	1	1	unit	1
Wart Hog	tusk	Wart Hogtusk	1	5	Canada	USA	N. America	Mammalia	LC	6.4	9.75	12.75	24.75	32.25	50	80	30.8429	1	1	unit	1
Water Buffalo	horn carvings	Water Buffalohorn carvings	20	20	Vietnam	USA	Asia	Mammalia	LC	39.06	52.1	91.23	110.8	228.24	684.73	978.19	312.05	1	1	unit	1
Water Monitor	small leather product	Water Monitorsmall leather product	700	790	Hong Kong	USA	Asia	Herptiles	LC	30.9	115	250	575	870	1149.54	4550	1077.21	1	1	unit	1
Water Monitor	jewelries	Water Monitorjewelries	300	316	Hong Kong	USA	Asia	Herptiles	LC	665	870	0	0	0	0	925	820	1	1	unit	1
Water Monitor	small leather product	Water Monitorsmall leather product	1	790	Hong Kong	USA	Asia	Herptiles	LC	30.9	115	250	575	870	1149.54	4550	1077.21	1	1	unit	1
Water Monitor	small leather product	Water Monitorsmall leather product	3	790	Indonesia	USA	Asia	Herptiles	LC	30.9	115	250	575	870	1149.54	4550	1077.21	1	1	unit	1
Water Monitor	small leather product	Water Monitorsmall leather product	20	790	Korea	USA	Asia	Herptiles	LC	30.9	115	250	575	870	1149.54	4550	1077.21	1	1	unit	1
Water Monitor	small leather product	Water Monitorsmall leather product	4	790	Singapore	USA	Asia	Herptiles	LC	30.9	115	250	575	870	1149.54	4550	1077.21	1	1	unit	1
Water Monitor	shoes	Water Monitorshoes	2	124	Italy	USA	Europe	Herptiles	LC	214.99	0	0	0	0	0	299.99	257.49	1	1	unit	1
Water Monitor	small leather product	Water Monitorsmall leather product	2	790	Italy	USA	Europe	Herptiles	LC	30.9	115	250	575	870	1149.54	4550	1077.21	1	1	unit	1
Water Monitor	large leather product	Water Monitorlarge leather product	2	2	Italy	USA	Europe	Herptiles	LC	5500	6100	10950	13300	15000	19000	99995	24263.6	1	1	unit	1
Water Monitor	skins	Water Monitorskins	3	3	Italy	USA	Europe	Herptiles	LC	5.95	24.95	65	0	0	0	108.48	51.095	1	1	unit	1
Water Monitor	small leather product	Water Monitorsmall leather product	5	790	Netherlands	USA	Europe	Herptiles	LC	30.9	115	250	575	870	1149.54	4550	1077.21	1	1	unit	1
Water Monitor	jewelries	Water Monitorjewelries	16	316	Netherlands	USA	Europe	Herptiles	LC	665	870	0	0	0	0	925	820	1	1	unit	1
Water Monitor	shoes	Water Monitorshoes	96	124	Switzerland	USA	Europe	Herptiles	LC	214.99	0	0	0	0	0	299.99	257.49	1	1	unit	1
Water Monitor	small leather product	Water Monitorsmall leather product	14	790	Canada	USA	N. America	Herptiles	LC	30.9	115	250	575	870	1149.54	4550	1077.21	1	1	unit	1
Water Monitor	small leather product	Water Monitorsmall leather product	41	790	Mexico	USA	N. America	Herptiles	LC	30.9	115	250	575	870	1149.54	4550	1077.21	1	1	unit	1
Water Monitor	shoes	Water Monitorshoes	26	124	Mexico	USA	N. America	Herptiles	LC	214.99	0	0	0	0	0	299.99	257.49	1	1	unit	1
Water Monitor	trims	Water Monitortrims	3	3	Colombia	USA	S. America	Herptiles	LC	5.95	24.95	65	0	0	0	108.48	51.095	1	1	unit	1
Waterbuck	trophy	Waterbucktrophy	2	3	South Africa	USA	Africa	Mammalia	LC	335	575	790	875	995	1800	1960	1047.14	1	1	unit	1
Waterbuck	trophy	Waterbucktrophy	1	3	Zimbabwe	USA	Africa	Mammalia	LC	335	575	790	875	995	1800	1960	1047.14	1	1	unit	1
Wedge-tailed Shearwater	scientific specimen	Wedge-tailed Shearwaterscientific specimen	1	1	Marshall Islands	USA	Oceania	Aves	LC	208.79	0	0	0	0	0	208.79	208.79	1	1	unit	1.28785
West Diamondback Rattlesnake	small leather product	West Diamondback Rattlesnakesmall leather product	3	3	Canada	USA	N. America	Herptiles	LC	25.99	39.99	48.5	74.99	89.95	110	225	87.7743	1	1	unit	1
West Diamondback Rattlesnake	oils	West Diamondback Rattlesnakeoils	1	1	Mexico	USA	N. America	Herptiles	LC	45	0	0	0	0	0	45	45	1	1	unit	1.02
West Diamondback Rattlesnake	meats	West Diamondback Rattlesnakemeats	1	1	Mexico	USA	N. America	Herptiles	LC	119.99	0	0	0	0	0	119.99	119.99	1	1	unit	1.02
West Diamondback Rattlesnake	whole animal (dead)	West Diamondback Rattlesnakewhole animal (dead)	2	2	Mexico	USA	N. America	Herptiles	LC	64.99	0	0	0	0	0	124.99	94.99	1	1	unit	1.02
West Indian Topsnail	shell	West Indian Topsnailshell	1	1	Bahamas	USA	Caribbean	Mollusc	-	10	0	0	0	0	0	10	10	1	1	unit	1.35
Western Capercaillie	meats	Western Capercailliemeats	2520	2520	Finland	USA	Europe	Aves	LC	15	0	0	0	0	0	15	15	1	1	unit	1.51967
Western Crowned Pigeon	live specimen	Western Crowned Pigeonlive specimen	1	1	Canada	USA	N. America	Aves	VU	2500	0	0	0	0	0	2500	2500	1	1	unit	1.02
Western Puma	meats	Western Pumameats	9	9	Canada	USA	N. America	Mammalia	LC	199.99	0	0	0	0	0	199.99	199.99	1	1	unit	1.1
Western Puma	skull	Western Pumaskull	2	2	Canada	USA	N. America	Mammalia	LC	165	195	0	0	0	0	275	211.667	1	1	unit	1.02
Western Puma	skins	Western Pumaskins	2	3	Canada	USA	N. America	Mammalia	LC	1750	1775	0	0	0	0	2250	1925	1	1	unit	1.02
Western Puma	trophy	Western Pumatrophy	1	1	Canada	USA	N. America	Mammalia	LC	2750	3200	3450	3950	4250	0	4450	3675	1	1	unit	1.02
Western Puma	skins	Western Pumaskins	1	3	Mexico	USA	N. America	Mammalia	LC	1750	1775	0	0	0	0	2250	1925	1	1	unit	1.02
Whisker Coral	live specimen	Whisker Corallive specimen	16	16	Australia	USA	Oceania	Cnidaria	NT	22.46	0	0	0	0	0	25	23.73	1	1	unit	1.02
White Abalone	jewelries	White Abalonejewelries	238	238	China	USA	Asia	Mollusc	-	49.97	0	54.97	79.97	88	0	138	82.182	1	1	unit	1
White Sturgeon	ders	White Sturgeonders	50	50	Spain	USA	Europe	Fish	LC	29	54	106	430	850	1650	2771.1	841.443	1	1	unit	1
White Sturgeon	caviar	White Sturgeoncaviar	250	250	United Kingdom	USA	Europe	Fish	LC	29	54	106	430	850	1650	2771.1	841.443	1	1	unit	1
White Sturgeon	unspecified items	White Sturgeonunspecified items	50	50	Canada	USA	N. America	Fish	LC	29	54	106	430	850	1650	2771.1	841.443	1	1	unit	1
White Sturgeon	eggs (dead)	White Sturgeoneggs (dead)	2	2	Canada	USA	N. America	Fish	LC	29	54	106	430	850	1650	2771.1	841.443	1	1	unit	1
White-bellied Parrot	live specimen	White-bellied Parrotlive specimen	1	1	Canada	USA	N. America	Aves	EN	750	0	0	0	0	0	1250	1000	1	1	unit	1.02
White-cheeked Pintail	trophy	White-cheeked Pintailtrophy	8	8	Argentina	USA	S. America	Aves	LC	250	0	0	0	0	0	250	250	1	1	unit	1.02
White-crowned parakeet	live specimen	White-crowned parakeetlive specimen	1	1	Canada	USA	N. America	Aves	LC	500	0	0	0	0	0	2000	1250	1	1	unit	1.02
White-faced Whistling Duck	trophy	White-faced Whistling Ducktrophy	1	1	Argentina	USA	S. America	Aves	LC	275	0	0	0	0	0	275	275	1	1	unit	1.02
White-lipped Peccary	small leather product	White-lipped Peccarysmall leather product	2	2	United Kingdom	USA	Europe	Mammalia	VU	264.619	0	0	0	0	0	264.619	264.619	1	1	unit	1.02
White-ruffed Manakin	feathers	White-ruffed Manakinfeathers	36	36	Costa Rica	USA	S. America	Aves	LC	105.924	0	0	0	0	0	105.924	105.924	1	1	unit	1
White-spotted Whipray	shoes	White-spotted Whiprayshoes	2	2	Mexico	USA	N. America	Fish	VU	150	295	345	400	500	0	800	415	1	1	unit	1.02
White-spotted Whipray	skin pieces	White-spotted Whipray skin pieces	2	2	Thailand	USA	Asia	Fish	VU	45	65	75	100	0	0	125	82	1	1	unit	1.02
White-tailed Deer	small leather product	White-tailed Deersmall leather product	2	2	Italy	USA	Europe	Mammalia	LC	55	0	0	0	0	0	69.95	62.475	1	1	unit	1
White-tailed Deer	hairs	White-tailed Deerhairs	600	600	Canada	USA	N. America	Mammalia	LC	1.33	3	7	0	0	18	20	9.866	1	1	unit	1
White-tailed Deer	hair products	White-tailed Deerhair products	258	258	Canada	USA	N. America	Mammalia	LC	2.95	3.95	0	0	0	0	4	3.63333	1	1	unit	1.02
White-tailed Deer	trophy	White-tailed Deertrophy	1	31	Canada	USA	N. America	Mammalia	LC	2750	4275	0	0	0	0	7495	4840	1	1	unit	1.02
White-tailed Deer	horn (whole)	White-tailed Deerhorn (whole)	13	84	Canada	USA	N. America	Mammalia	LC	28.48	38.5	0	79	0	0	450	148.995	1	1	unit	1
White-tailed Deer	meats	White-tailed Deermeats	5	69	Canada	USA	N. America	Mammalia	LC	21.95	22.95	24.95	0	0	32.67	39.95	28.494	0.1	60	weight(/lb)	1
White-tailed Deer	garment	White-tailed Deergarment	1	1	Canada	USA	N. America	Mammalia	LC	4941.8	0	0	0	0	0	4941.8	4941.8	1	1	unit	1
White-tailed Deer	horn (whole)	White-tailed Deerhorn (whole)	71	84	Mexico	USA	N. America	Mammalia	LC	28.48	38.5	0	79	0	0	450	148.995	1	1	unit	1
White-tailed Deer	trophy	White-tailed Deertrophy	30	31	Mexico	USA	N. America	Mammalia	LC	2750	4275	0	0	0	0	7495	4840	1	1	unit	1.02
White-tailed Deer	feet	White-tailed Deerfeet	11	11	Mexico	USA	N. America	Mammalia	LC	14	16	0	0	0	0	16	15.3333	1	1	unit	1
White-tailed Deer	meats	White-tailed Deermeats	64	69	Mexico	USA	N. America	Mammalia	LC	21.95	22.95	24.95	0	0	32.67	39.95	28.494	0.1	60	weight(/lb)	1
White-tailed Deer	skin pieces	White-tailed Deerskin pieces	1	1	Mexico	USA	N. America	Mammalia	LC	15	19.95	99	140	250	275	325	160.564	1	1	unit	1
White-tailed Deer	skins	White-tailed Deerskins	2	2	Mexico	USA	N. America	Mammalia	LC	165	175	189.95	199.95	0	0	399.95	225.97	1	1	unit	1
White-tailed Deer	horn carvings	White-tailed Deerhorn carvings	6	6	Mexico	USA	N. America	Mammalia	LC	13.5	23	35	42	0	0	130	48.7	1	1	unit	1
White-tailed Deer	skull	White-tailed Deerskull	7	7	Mexico	USA	N. America	Mammalia	LC	59.95	499.95	999.95	0	0	0	1000	639.962	1	1	unit	1
White-tailed Deer	tail	White-tailed Deertail	1	1	Mexico	USA	N. America	Mammalia	LC	5	6	6.5	7.5	0	0	9	6.8	1	1	unit	1
White-tailed Deer	bone	White-tailed Deerbone	22	22	Mexico	USA	N. America	Mammalia	LC	0.25	0.3	0.5	0.55	0.75	3.5	4.95	1.54286	1	1	unit	1
White-tailed Eagle	feathers	White-tailed Eaglefeathers	1	1	Poland	USA	Europe	Aves	LC	100	303.97	500	0	0	0	1000	475.993	1	1	unit	1.07
White-throated Robin	feathers	White-throated Robinfeathers	26	26	Costa Rica	USA	S. America	Aves	LC	105.924	0	0	0	0	0	105.924	105.924	1	1	unit	1
Wild Cat	trophy	Wild Cattrophy	2	2	Zimbabwe	USA	Africa	Mammalia	LC	390	535	595	625	1250	3500	3700	1513.57	1	1	unit	1.02
Wild Turkey	feathers	Wild Turkeyfeathers	5	37	Guatemala	USA	C. America	Aves	LC	2.1	2.3	2.4	2.65	2.75	0	3.2	2.56667	1	1	unit	1.02
Wild Turkey	feathers	Wild Turkeyfeathers	4	37	Canada	USA	N. America	Aves	LC	2.1	2.3	2.4	2.65	2.75	0	3.2	2.56667	1	1	unit	1.02
Wild Turkey	feathers	Wild Turkeyfeathers	28	37	Mexico	USA	N. America	Aves	LC	2.1	2.3	2.4	2.65	2.75	0	3.2	2.56667	1	1	unit	1.02
Woodland Kingfisher	trophy	Woodland Kingfishertrophy	2	2	Ghana	USA	Africa	Aves	LC	88	0	0	0	0	0	137	112.5	1	1	unit	1.02
Yacare Caiman	shoes	Yacare Caimanshoes	282	298	Mexico	USA	N. America	Herptiles	LC	94.99	298	307.99	378	474	549.99	588	384.424	1	1	unit	1.02
Yacare Caiman	small leather product	Yacare Caimansmall leather product	11	486	France	USA	Europe	Herptiles	LC	45	1150	0	0	0	0	2900	1365	1	1	unit	1.02
Yacare Caiman	small leather product	Yacare Caimansmall leather product	1	486	Italy	USA	Europe	Herptiles	LC	45	1150	0	0	0	0	2900	1365	1	1	unit	1.02
Yacare Caiman	shoes	Yacare Caimanshoes	16	298	Italy	USA	Europe	Herptiles	LC	94.99	298	307.99	378	474	549.99	588	384.424	1	1	unit	1.02
Yacare Caiman	small leather product	Yacare Caimansmall leather product	1	486	Switzerland	USA	Europe	Herptiles	LC	45	1150	0	0	0	0	2900	1365	1	1	unit	1.02
Yacare Caiman	skin pieces	Yacare Caimanskin pieces	1	1017	Mexico	USA	N. America	Herptiles	LC	5	0	0	0	0	0	50	27.5	1	1	unit	1.6
Yacare Caiman	small leather product	Yacare Caimansmall leather product	1	486	Mexico	USA	N. America	Herptiles	LC	45	1150	0	0	0	0	2900	1365	1	1	unit	1.02
Yacare Caiman	skin pieces	Yacare Caimanskin pieces	1016	1017	Bolivia	USA	S. America	Herptiles	LC	5	0	0	0	0	0	50	27.5	1	1	unit	1.6
Yacare Caiman	small leather product	Yacare Caimansmall leather product	472	486	Brazil	USA	S. America	Herptiles	LC	45	1150	0	0	0	0	2900	1365	1	1	unit	1.02
Yellow Seahorse	medicinals	Yellow Seahorsemedicinals	2	2	China	USA	Asia	Fish	VU	4	0	0	0	0	0	6	5	1	1	unit	1.04
Yellow Seahorse	live specimen	Yellow Seahorselive specimen	4	10	Sri Lanka	USA	Asia	Fish	VU	89.95	97.95	199.95	0	0	0	300	171.963	1	1	unit	1.02
Yellow Seahorse	live specimen	Yellow Seahorselive specimen	6	10	Vietnam	USA	Asia	Fish	VU	89.95	97.95	199.95	0	0	0	300	171.963	1	1	unit	1.02
Yellow-bellied Flycathcer	feathers	Yellow-bellied Flycathcerfeathers	8	8	Costa Rica	USA	S. America	Aves	LC	105.924	0	0	0	0	0	105.924	105.924	1	1	unit	1
Yellow-footed Tortoise	live specimen	Yellow-footed Tortoiselive specimen	1	1	Guyana	USA	S. America	Herptiles	VU	195	0	0	0	0	0	398	296.5	1	1	unit	1.02
Zebra Danio	scientific specimen	Zebra Danioscientific specimen	2	2	Canada	USA	N. America	Fish	LC	1.19	1.69	2.39	0	0	2.99	5.89	2.83	1	1	unit	1
Zebra Spitting Cobra	live specimen	Zebra Spitting Cobralive specimen	2	2	South Africa	USA	Africa	Herptiles	-	199.99	249.99	299.99	0	0	0	599.99	337.49	1	1	unit	1.02
Zeren	ders	Zerenders	1194	1194	China	USA	Asia	Mammalia	LC	3	0	0	0	0	0	40	21.5	1	1	unit	1.31
